# Supplementary material for: Root-knot nematode infections and soil characteristics significantly affected microbial community composition and assembly of tobacco soil microbiota: a large-scale comparison in tobacco-growing areas
Source: Front Microbiol. 2023 Dec 1;14:1282609. doi: 10.3389/fmicb.2023.1282609 (PMC10722292; doi:10.3389/fmicb.2023.1282609)
Supplement: Supplementary file 1 [file Table_1.xlsx]

## Sheet: Sheet1
Sample ID	Sample no.	Location	Province	Latitude	Longitude	Elevation,m	Cultivar/Sample Type	Diseased(D)/Healthy(H)	Disease incidence (%)
AH-1	R38	Qiaocheng,Bozhou	Anhui	33.5714	115.382	45	NC89(Tobacco)	D	50
AH-2	R39	Qiaocheng,Bozhou	Anhui	33.5715	115.383	42	NC89(Tobacco)	H	--
CQ-1	R40	Fuling	Chongqing	29.303	107.314	1250	Yunyan 97(Tobacco)	H	--
CQ-2	R41	Fuling	Chongqing	29.2946	107.312	1262	Yunyan 97(Tobacco)	D	50
CQ-3	R42	Fengdu	Chongqing	29.4028	108.065	1200	--	H	--
CQ-4	R43	Fengdu	Chongqing	29.4025	108.065	1200	--	D	--
CQ-5	R44	Shizhu	Chongqing	29.5642	108.143	1280	--	D	--
CQ-6	R45	Shizhu	Chongqing	29.5634	108.142	1280	--	H	--
GX-1	R17	Jingxi,Baise	Guangxi	23.1035	106.222	720	Yunyan 97(Tobacco)	D	10
GX-2	R18	Jingxi,Baise	Guangxi	23.103	106.222	730	Yunyan 97(Tobacco)	H	--
GZ-1	R7	Shibing,Qiandongnan	Guizhou	27.143	108.085	1172	Nanjiang 3(Tobacco)	D	50
GZ-10	R20	Fuquan,Qiannan	Guizhou	26.4442	107.295	1010	NC82(Tobacco)	H	--
GZ-15	R63	Yuqing,Zunyi	Guizhou	27.3526	107.351	830	Nanjiang 3(Tobacco)	D	2
GZ-16	R64	Yuqing,Zunyi	Guizhou	27.3524	107.35	830	Nanjiang 3(Tobacco)	H	--
GZ-2	R8	Shibing,Qiandongnan	Guizhou	27.143	108.085	1178	Nanjiang 3(Tobacco)	H	--
GZ-3	R9	Xingyi,Qianxinan	Guizhou	--	--	--	--	D	--
GZ-4	R10	Xingyi,Qianxinan	Guizhou	--	--	--	--	H	--
GZ-5	R13	Qixingguan,Bijie	Guizhou	27.1336	105.234	1421	Yunyan 97(Tobacco)	D	5
GZ-6	R14	Qixingguan,Bijie	Guizhou	27.1316	105.234	1421	Yunyan 97(Tobacco)	H	--
GZ-7	R15	Wengan,Qiannan	Guizhou	27.1908	107.134	910	Yunyan 87(Tobacco)	D	5
GZ-8	R16	Wengan,Qiannan	Guizhou	27.1905	107.134	910	Yunyan 87(Tobacco)	H	--
GZ-9	R19	Fuquan,Qiannan	Guizhou	26.4436	107.295	1010	NC82(Tobacco)	D	80
HB-1	R28	Xianfeng,Enshi	Hubei	--	--	--	--	D	80
HB-2	R31	Xianfeng,Enshi	Hubei	--	--	--	--	H	--
HB-3	R32	Zaoyang,Xiangyang	Hubei	32.0619	112.314	90	Zhongyan 100(Tobacco)	D	1
HB-4	R33	Zaoyang,Xiangyang	Hubei	32.0617	112.315	90	Yunyan 87(Tobacco)	H	--
HLJ-1	R25	Mudanjiang	Heilongjiang	--	--	--	Tobacco	H	--
HN-1	R26	Xuchang	Henan	--	--	--	Zhongyan 98	H	--
HN-2	R27	Xuchang	Henan	--	--	--	Zhongyan 98	D	--
HN-3	R46	Mianchi,Sanmenxia	Henan	34.3705	111.444	480	--	D	--
HN-4	R47	Mianchi,Sanmenxia	Henan	34.3659	111.444	480	--	H	--
HN-5	R55	Yiyang,Luoyang	Henan	34.2734	111.485	390	--	H	--
HN-6	R56	Yiyang,Luoyang	Henan	34.2733	111.484	390	--	D	--
SD-1	R34	Zhucheng,Weifang	Shandong	36.1039	119.211	76	--	H	--
SD-2	R35	Zhucheng,Weifang	Shandong	36.1036	119.211	76	--	D	--
SD-3	R36	Zhucheng,Weifang	Shandong	36.1032	119.191	72	--	H	--
SD-4	R37	Zhucheng,Weifang	Shandong	36.1031	119.199	72	--	D	--
SX-1	R29	Zhenan,Shangluo	Shanxi	33.1119	109.063	938	Qinyan 96	D	30
SX-2	R30	Zhenan,Shangluo	Shanxi	33.1119	109.072	912	Qinyan 96	H	--
YN-1	R1	Luliang,Qujing	Yunnan	25.0529	103.346	1860	Yunyan 87(Tobacco)	D	20
YN-12	R54	Mile,Honghe	Yunnan	24.296	103.25	1603	(Tobacco)	D	--
YN-13	R11	Gengma,Lincang	Yunnan	23.2645	99.3323	1340	Yunyan 87(Tobacco)	D	--
YN-14	R12	Gengma,Lincang	Yunnan	23.2646	99.3325	1340	Yunyan 87(Tobacco)	H	--
YN-15	R57	Tonghai,Yuxi	Yunnan	24.1312	102.343	1949	--	H	--
YN-16	R58	Tonghai,Yuxi	Yunnan	24.131	102.343	1949	--	D	--
YN-2	R2	Luliang,Qujing	Yunnan	25.0526	103.345	1860	Yunyan 87(Tobacco)	H	--
YN-21	R65	Jiangshui,Honghe	Yunnan	23.3326	102.454	1378	Yunyan 97(Tobacco)	D	3
YN-22	R66	Jiangshui,Honghe	Yunnan	23.3324	102.454	1378	Yunyan 97(Tobacco)	H	--
YN-3	R3	Yanshan,Wenshan	Yunnan	23.4237	104.263	1450	Yunyan 87(Tobacco)	D	40
YN-4	R4	Yanshan,Wenshan	Yunnan	23.4236	104.263	1450	Yunyan 87(Tobacco)	H	--
YN-5	R5	Mouding,Chuxiong	Yunnan	25.2207	101.351	1846	Yunyan 87(Tobacco)	D	70
YN-6	R6	Mouding,Chuxiong	Yunnan	25.2205	101.351	1787	Yunyan 87(Tobacco)	H	--
YN-7	R48	Xuanwei,Qujing	Yunnan	26.1748	103.521	1832	Yunyan 87(Tobacco)	D	--
YN-8	R50	Huize,Qujing	Yunnan	26.4925	103.305	1781	Honghuadajinyuan(Tobacco)	D	3
YN-9	R51	Huize,Qujing	Yunnan	26.4927	103.306	1781	Honghuadajinyuan(Tobacco)	H	--
GZ-11	R21	Fuquan,Qiannan	Guizhou	--	--	--	Forest	/	--
GZ-12	R22	Fuquan,Qiannan	Guizhou	--	--	--	Maize	/	--
GZ-13	R23	Fuquan,Qiannan	Guizhou	--	--	--	Vegetable	/	--
GZ-14	R24	Fuquan,Qiannan	Guizhou	--	--	--	Fruit	/	--
YN-10	R52	Mile,Honghe	Yunnan	--	--	--	Forest	/	--
YN-11	R53	Mile,Honghe	Yunnan	--	--	--	Maize	/	--
YN-17	R59	Tonghai,Yuxi	Yunnan	--	--	--	Forest	/	--
YN-18	R60	Tonghai,Yuxi	Yunnan	--	--	--	Maize	/	--
YN-19	R61	Tonghai,Yuxi	Yunnan	--	--	--	Vegetable	/	--
YN-20	R62	Tonghai,Yuxi	Yunnan	--	--	--	Fruit	/	--
