# Supplementary material for: Root-knot nematode infections and soil characteristics significantly affected microbial community composition and assembly of tobacco soil microbiota: a large-scale comparison in tobacco-growing areas
Source: Front Microbiol. 2023 Dec 1;14:1282609. doi: 10.3389/fmicb.2023.1282609 (PMC10722292; doi:10.3389/fmicb.2023.1282609)
Supplement: Supplementary file 2 [file Table_2.xlsx]

## Sheet: Additional file2-Table S2
Sample_ID	Seq_num	Base_num	Mean_length	Min_length/bp	Max_length/bp
R1	23340	10708328	458.797	200	571
R2	24524	10929692	445.673	200	888
R3	64740	27121600	418.931	200	847
R4	48712	20951260	430.105	200	579
R6	11936	5346968	447.97	200	552
R7	31364	13160512	419.606	200	679
R8	23560	10671632	452.956	200	569
R9	34952	15021660	429.78	200	590
R10	22084	9622608	435.728	200	803
R11	33508	14669020	437.777	200	573
R12	33368	13520304	405.188	200	562
R13	52256	22133076	423.551	200	588
R14	47428	20097080	423.739	200	609
R15	39616	16561076	418.04	200	955
R16	19512	8544032	437.886	200	573
R17	40656	17748796	436.56	200	575
R18	28040	11913464	424.874	200	565
R19	48284	20485148	424.264	200	575
R20	14792	6405944	433.068	200	597
R21	62888	25185404	400.48	200	1188
R22	38936	17820632	457.69	200	601
R23	22600	10251576	453.61	200	586
R24	17180	7805384	454.33	200	582
R25	30892	13816332	447.246	200	599
R26	28228	12854364	455.376	200	580
R27	22044	10002308	453.743	200	563
R28	24236	10142276	418.48	200	575
R29	23756	10615920	446.873	200	908
R30	28212	12702788	450.262	200	606
R31	13348	5681400	425.637	200	570
R32	36696	15851744	431.975	200	607
R33	29436	12206568	414.682	200	577
R34	26096	11221456	430.007	200	578
R35	15856	7073832	446.13	200	570
R38	26660	12078648	453.063	200	769
R39	34568	15787848	456.719	200	602
R40	22684	9907844	436.777	200	585
R41	25996	10698736	411.553	200	556
R42	21708	9388288	432.481	200	583
R43	27148	11575068	426.369	200	576
R44	46152	19791240	428.827	200	563
R45	51540	21526628	417.668	200	564
R46	25868	11627392	449.489	200	588
R47	10796	4635556	429.377	200	560
R48	15408	6775428	439.734	200	851
R50	42076	17171540	408.108	200	564
R52	25260	11184020	442.756	200	607
R53	9596	4253220	443.228	200	585
R54	21656	9553252	441.136	200	552
R55	22740	9824384	432.031	200	586
R57	19484	8766760	449.947	200	558
R59	41436	16884184	407.476	200	554
R60	38212	15620856	408.795	200	591
R61	40968	17027240	415.623	200	1027
R62	26716	11622168	435.027	200	785
R63	28300	12582904	444.626	200	582
R64	36040	15387508	426.956	200	808
R65	20384	9140112	448.396	200	626
R66	26572	9690060	364.672	200	570
