# Supplementary material for: Root-knot nematode infections and soil characteristics significantly affected microbial community composition and assembly of tobacco soil microbiota: a large-scale comparison in tobacco-growing areas
Source: Front Microbiol. 2023 Dec 1;14:1282609. doi: 10.3389/fmicb.2023.1282609 (PMC10722292; doi:10.3389/fmicb.2023.1282609)
Supplement: Supplementary file 3 [file Table_3.xlsx]

## Sheet: Sheet1
Sample ID	#SampleID	pH	P	K	NH4	OM	Cu	Zn	Fe	Mn	Na	Ca	Mg
YN-1	R1	7.65	43.8786	236.672	102.011	1.85726	0.830467	1.83191	5.09518	11.754	0.0345508	12.4503	1.77504
YN-2	R2	6.36	40.1745	177.5	92.6204	2.33423	0.792649	1.92763	12.9235	14.6358	0.0468707	6.68126	2.05546
YN-3	R3	5.74	26.5855	207.272	112.531	2.68547	1.09607	1.84845	15.0035	51.4809	0.00652747	6.33362	1.7163
YN-4	R4	5.54	20.7717	186.679	107.423	2.42082	0.937994	1.57585	14.9967	49.2162	0.010758	7.99976	1.87794
YN-5	R5	4.46	117.063	399.261	122.243	2.16452	0.359986	2.69989	63.7974	44.5822	0.0429818	4.93275	1.85035
YN-6	R6	5.87	51.6144	306.993	142.414	2.3265	2.22895	2.25694	55.5939	12.5187	0.303452	8.87588	2.33114
GZ-1	R7	4.72	75.3808	252.349	122.791	1.81172	1.05202	3.31344	32.8544	47.7451	0.0203755	3.01531	1.14971
GZ-2	R8	6.69	26.186	263.944	150.087	2.66709	0.768247	3.11457	5.2196	9.41268	0.0417669	30.9156	1.93322
GZ-3	R9	5.33	67.3791	386.823	137.652	2.77057	1.29042	2.96558	26.6363	142.367	0.0289455	6.5481	1.63655
GZ-4	R10	6	29.4386	401.196	147.264	3.1421	1.03091	2.36579	20.1182	53.7439	0.13692	9.4524	2.10235
YN-13	R11	5.39	39.0931	323.818	48.196	1.21107	0.316394	1.65073	7.65902	6.9978	0.0923935	2.72927	0.600778
YN-14	R12	5.17	5.24887	219.265	79.1693	2.0697	0.37794	0.325748	8.30867	10.1656	0.0383177	2.8571	0.931099
GZ-5	R13	4.65	79.6321	361.434	125.843	2.53603	1.11611	2.4949	28.4335	99.761	0.0476085	7.65017	1.56216
GZ-6	R14	5.29	53.5079	297.441	140.172	2.90662	0.993353	2.21101	18.7716	58.6983	0.0253965	9.66705	1.50024
GZ-7	R15	4.82	39.4592	371.016	156.553	3.06313	0.968413	1.79068	40.3739	169.425	0.0209354	5.99492	1.18108
GZ-8	R16	6.15	36.5826	256.666	138.119	2.69527	2.43666	3.2682	33.8814	106.939	0.0287794	9.79066	1.40046
GX-1	R17	6.33	26.7766	304.148	341.978	3.84563	1.21298	2.50672	26.1707	26.0213	0.0334281	7.91159	1.27526
GX-2	R18	5.17	48.2735	209.278	198.234	7.60322	0.809755	2.87042	35.1707	12.1	0.00632701	6.55145	0.753918
GZ-9	R19	4.85	33.3882	311.596	114.441	2.89783	0.533371	1.25066	17.2926	44.5075	0.0280964	3.98717	1.33196
GZ-10	R20	5.54	32.6979	296.433	127.378	3.00129	0.897718	1.52684	26.3462	84.5757	0.0152078	7.43344	1.9268
GZ-11	R21	4.84	14.095	194.494	222.961	7.18352	0.23319	3.74263	240.983	7.24948	0.0155918	4.6251	1.82697
GZ-12	R22	7.37	87.2266	313.808	262.629	7.24903	1.96728	3.15812	31.5452	28.6865	0.0251769	26.5355	4.38286
GZ-13	R23	6.92	42.7785	261.937	187.398	4.32088	0.875137	4.55063	21.4136	37.9686	0.0450074	15.8445	6.17776
GZ-14	R24	5.92	19.5009	277.223	208.682	4.55319	1.45671	4.81504	91.5417	136.713	0.0341374	11.2287	3.43906
HLJ-1	R25	8.04	54.3865	256.461	90.7401	2.33616	1.63925	2.5682	15.695	14.294	0.170661	27.5882	3.92984
HN-1	R26	7.31	13.5569	177.429	70.9869	1.2665	0.983053	2.0077	4.49533	11.5163	0.323696	19.4005	2.22795
HN-2	R27	7.91	15.103	267.406	72.4348	1.22065	1.11506	1.96994	4.08947	12.44	0.0896938	14.9842	2.15754
HB-1	R28	4.69	97.9721	231.447	113.394	2.07768	0.904482	3.30957	70.1509	30.596	0.0145257	5.30148	1.45618
SX-1	R29	7.32	60.8702	334.415	56.31	1.21417	0.63208	2.99143	10.322	9.51619	0.028763	50.4731	2.89118
SX-2	R30	7.38	19.801	171.727	79.2524	1.56605	2.17304	3.09864	16.0929	14.1018	0.03365	15.502	2.27346
HB-2	R31	5.15	25.0785	169.898	112.625	1.72791	1.2006	3.15096	45.425	39.0071	0.0148035	4.13483	1.22266
HB-3	R32	6.14	24.2131	249.401	84.4608	1.44908	0.916807	1.4301	24.7148	47.1901	0.0906857	16.7458	5.18073
HB-4	R33	4.9	74.7517	246.575	100.07	1.83203	0.900375	1.11472	37.1307	55.3862	0.166917	17.3192	5.82703
SD-1	R34	5.4	60.5326	229.598	86.9946	1.42254	1.96649	2.79299	66.3961	36.3269	0.0994419	12.9027	3.64429
SD-2	R35	5.57	64.7103	269.246	54.9586	0.736073	0.936516	2.91174	42.6162	35.6968	0.0830349	9.21416	2.0898
AH-1	R38	8	12.1686	222.111	73.0442	1.06021	1.46455	1.1834	8.01064	13.2118	0.111172	69.6256	3.42339
AH-2	R39	7.39	18.9129	204.438	73.1971	1.12754	1.5155	1.89902	9.34413	13.4053	0.0518347	71.2754	3.19084
CQ-1	R40	7.06	58.2913	399.162	127.885	2.55537	2.13102	3.30048	36.5832	61.1719	0.0611061	14.8726	1.5485
CQ-2	R41	5.29	57.9479	339.694	104.981	1.84685	0.752532	1.47327	4.18362	75.0132	0.0393845	7.31868	1.21066
CQ-3	R42	5.07	47.8742	259.948	131.495	1.8736	3.14337	5.4809	47.3505	42.4515	0.0297237	4.86034	0.970061
CQ-4	R43	4.79	57.6141	264.656	127.355	1.95395	1.91941	5.80502	49.4397	39.144	0.0971932	5.87675	1.10128
CQ-5	R44	4.57	53.4478	261.506	139.479	3.11564	2.22773	6.74019	101.588	43.2148	0.01744	4.62577	0.781478
CQ-6	R45	4.74	66.0461	282.401	144.328	2.84371	2.36331	9.59322	79.0971	50.2054	0.0103475	4.54509	0.840509
HN-4	R47	7.14	8.17764	216.893	48.3574	1.13164	2.0633	3.00298	32.229	68.9	0.0330283	17.5215	3.03777
YN-7	R48	6.41	52.2014	257.153	135.378	2.48461	7.53842	5.01695	38.4519	90.581	0.112817	17.9165	3.70081
YN-8	R50	6.26	38.1555	337.163	140.579	2.6009	6.01597	3.94696	49.0072	182.158	0.00807937	9.15607	2.23272
YN-9	R51	6.02	41.912	249.041	115.515	2.41191	5.59965	4.25821	37.5642	133.644	0.0136683	9.29115	1.76669
YN-10	R52	6.79	3.51736	206.57	433.401	8.93797	0.946193	12.1708	15.2215	21.9506	0.0134235	34.3446	1.84165
YN-11	R53	6.13	17.7919	169.508	87.0857	1.97116	2.0713	5.53012	21.5527	16.7483	0.00521261	6.88452	0.920346
YN-12	R54	5.43	52.0765	232.187	123.132	2.26866	1.45765	3.71683	58.4742	14.8245	0.00359749	6.07933	0.863504
HN-5	R55	7.4	13.4709	212.309	54.3213	1.6582	0.816355	1.45336	6.81396	14.4577	0.0883697	27.6187	2.32693
HN-6	R56	7.81	14.6371	229.541	53.7279	1.73357	0.845273	2.06769	7.05094	15.5577	0.0128865	26.4789	2.18369
YN-15	R57	6.96	39.198	191.857	48.2898	0.820473	0.522043	2.29731	16.8709	35.6893	0.0470959	6.76907	1.94617
YN-16	R58	5.27	45.199	299.476	91.1755	2.40242	0.817894	3.1076	23.237	56.96	0.0205434	5.42145	1.36403
YN-17	R59	5.08	4.00339	219.484	130.036	4.42968	0.572382	2.9009	28.4892	19.5026	0.0106451	2.71523	1.20951
YN-18	R60	5.29	18.0794	169.661	52.8084	1.57055	0.3133	0.971889	8.83317	20.0536	0.00794572	4.57343	1.1601
YN-19	R61	5.02	111.025	249.029	104.591	2.66556	1.33487	3.68253	17.623	64.5142	0.0384998	7.42037	1.8693
GZ-15	R63	6.01	35.157	349.581	117.313	2.49999	1.75551	2.55129	46.307	123.565	0.0170019	10.2728	1.93557
GZ-16	R64	4.92	107.509	426.498	130.134	2.1333	1.40398	1.89757	77.1261	116.27	0.0939298	5.75356	1.91667
YN-21	R65	5.57	79.8725	217.163	59.6083	1.0571	0.414929	1.30198	38.3135	8.01464	0.00239826	3.60966	0.649621
YN-22	R66	4.89	27.7226	202.257	98.9858	2.57857	0.73309	0.796281	88.7067	11.2863	0.0618469	4.55663	0.860082
