# Supplementary material for: Root-knot nematode infections and soil characteristics significantly affected microbial community composition and assembly of tobacco soil microbiota: a large-scale comparison in tobacco-growing areas
Source: Front Microbiol. 2023 Dec 1;14:1282609. doi: 10.3389/fmicb.2023.1282609 (PMC10722292; doi:10.3389/fmicb.2023.1282609)
Supplement: Supplementary file 4 [file Table_4.xlsx]

## Sheet: Taxa_Phylum_Level
Phylum ID	R2	R4	R6	R12	R57	R66	R1	R3	R11	R48	R50	R54	R65	R52	R53	R59	R60	R61	R62	R8	R10	R14	R16	R20	R64	R7	R9	R13	R15	R19	R63	R21	R22	R23	R24	R40	R42	R45	R41	R43	R44	R18	R17	R34	R35	R31	R33	R28	R32
Province	Yunnan	Yunnan	Yunnan	Yunnan	Yunnan	Yunnan	Yunnan	Yunnan	Yunnan	Yunnan	Yunnan	Yunnan	Yunnan	Yunnan	Yunnan	Yunnan	Yunnan	Yunnan	Yunnan	Guizhou	Guizhou	Guizhou	Guizhou	Guizhou	Guizhou	Guizhou	Guizhou	Guizhou	Guizhou	Guizhou	Guizhou	Guizhou	Guizhou	Guizhou	Guizhou	Chongqing	Chongqing	Chongqing	Chongqing	Chongqing	Chongqing	Guangxi	Guangxi	Shandong	Shandong	Hubei	Hubei	Hubei	Hubei
Healthy/Diseased	H	H	H	H	H	H	D	D	D	D	D	D	D	/	/	/	/	/	/	H	H	H	H	H	H	D	D	D	D	D	D	/	/	/	/	H	H	H	D	D	D	H	D	H	D	H	H	D	D
d__Bacteria;k__norank_d__Bacteria;p__Abditibacteriota	0.00223491	0	0.000539665	0	0	0	0.00153657	8.3612e-05	0	0.000409333	0.00143082	0.00141764	0.00138389	0.00128999	0.00202703	0	0.000441761	0	0	0	0.000554324	0.000486381	0.000954502	0	0.00125874	0	0.00261324	0.00209736	0.000148699	0.000376176	0.000886918	8.42034e-05	0	0.000289771	0	0.000571755	0	0.00034638	0.000220702	0.000886918	0.000127567	0.000805964	0.000155885	0.00166826	0.00217391	0	0.000579262	0.000231696	0.000512733
d__Bacteria;k__norank_d__Bacteria;p__Acidobacteriota	0.151478	0.448922	0.216945	0.618017	0.200852	0.662687	0.0857406	0.491806	0.460424	0.284896	0.498498	0.293451	0.23886	0.267544	0.287838	0.608963	0.501252	0.465742	0.348389	0.224918	0.31347	0.4009	0.405345	0.348236	0.488531	0.510937	0.388676	0.466939	0.525799	0.448025	0.329047	0.710256	0.328705	0.333237	0.34399	0.271298	0.474404	0.531116	0.524167	0.449446	0.447889	0.440862	0.368044	0.374166	0.304348	0.511617	0.438502	0.522475	0.310203
d__Bacteria;k__norank_d__Bacteria;p__Actinobacteriota	0.234418	0.0988486	0.0755532	0.0264521	0.0625819	0.0380898	0.230178	0.0570234	0.035689	0.100287	0.0795536	0.0518855	0.0705785	0.0593395	0.0581081	0.0224883	0.0706818	0.0811155	0.0950365	0.0717012	0.0945122	0.128283	0.0531339	0.110336	0.0570629	0.0554864	0.103136	0.10542	0.0672119	0.0767398	0.0297118	0.0114517	0.0985769	0.0692553	0.0651558	0.106918	0.0351949	0.0255167	0.0653277	0.032816	0.0417145	0.0622607	0.0634451	0.0598189	0.0491304	0.0566914	0.143464	0.0569972	0.137583
d__Bacteria;k__norank_d__Bacteria;p__Armatimonadota	0.00819469	0.00979912	0.0102536	0.00776915	0.0186763	0.00132651	0.00952674	0.00894649	0.00795053	0.0163733	0.0103019	0.010774	0.0121782	0.00954592	0.00743243	0.00630966	0.00824621	0.00537939	0.00870383	0.00899673	0.0174612	0.00607977	0.0130449	0.0159967	0.00237762	0.00658012	0.0127178	0.00463627	0.00669145	0.00890282	0.00842572	0.00867295	0.00538008	0.00724428	0.00283286	0.0077187	0.00319953	0.00785129	0.00507614	0.00399113	0.00523026	0.011082	0.0101325	0.00905624	0.00913043	0.00418216	0.00521336	0.00139018	0.0152111
d__Bacteria;k__norank_d__Bacteria;p__Bacteroidota	0.0322821	0.0066144	0.0442526	0.0018498	0.0209699	0.000189502	0.0362631	0.00953177	0.00618375	0.027016	0.00858492	0.0195634	0.0409632	0.0229618	0.022973	0.00501537	0.00957149	0.0155719	0.0348153	0.0182661	0.0166297	0.015321	0.0222717	0.02379	0.0216783	0.00711364	0.0132404	0.0113699	0.00728625	0.00915361	0.0190687	0.00151566	0.0328011	0.0347725	0.0303521	0.0237278	0.0139616	0.0155871	0.00684176	0.0219512	0.0284475	0.011082	0.0246298	0.0150143	0.0304348	0.010223	0.0077235	0.00393883	0.011451
d__Bacteria;k__norank_d__Bacteria;p__Bdellovibrionota	0.0042215	0.000244978	0.00377766	0.000554939	0.00163827	0	0.00553165	0.000668896	0.000883392	0.002456	0.00200315	0.00481996	0.00332134	0.00412797	0.00540541	0	0.000589015	0.000424689	0.00188191	0.00218103	0.00138581	0.000729572	0.000954502	0.00287121	0.00251748	0.000177841	0.00191638	0.000662325	0.000446097	0.00112853	0.00155211	0.000842034	0.00381812	0.0020284	0.00202347	0.00200114	0.0017452	0.00265558	0.000220702	0.00354767	0.000892971	0.00322386	0.00187062	0.00381316	0.00304348	0.000464684	0.000579262	0.000926784	0.00170911
d__Bacteria;k__norank_d__Bacteria;p__Calditrichota	0	0	0	0	0	0	0	0	0	0	0	0	0	0	0	0	0	0	0	0	0	0	0.000318167	0	0	0	0	0	0	0	0	0	0	0	0	0	0	0	0	0	0	0	0	0	0	0	0	0	0
d__Bacteria;k__norank_d__Bacteria;p__Chloroflexi	0.120685	0.184836	0.223961	0.122087	0.0923984	0.0756111	0.151813	0.172993	0.196643	0.0974212	0.0493633	0.0603913	0.0738998	0.0665635	0.0587838	0.0474033	0.0982182	0.0621461	0.0773936	0.308615	0.104767	0.0786722	0.0712695	0.0844955	0.0742657	0.0668682	0.0897213	0.101446	0.122082	0.12489	0.0793792	0.0117043	0.088858	0.105187	0.0404694	0.103202	0.0561373	0.0462995	0.137056	0.0454545	0.0446486	0.0781785	0.0802806	0.0443279	0.0330435	0.0655204	0.048465	0.070899	0.08255
d__Bacteria;k__norank_d__Bacteria;p__Cyanobacteria	0.0300472	0.00281725	0.00755532	0.00351461	0.034076	0.00208452	0.0749846	0.00342809	0.00194346	0.00736799	0.00858492	0.0164446	0.0121782	0.00438596	0.0108108	0.0046918	0.0019143	0.00410532	0.00470478	0.00954198	0.00471175	0.0207928	0.00699968	0.00820345	0.00601399	0.0101369	0.0116725	0.023071	0.00356877	0.00752351	0.00820399	0.0024419	0.00190906	0.0040568	0.00283286	0.0114351	0.00843514	0.00635031	0.00331053	0.00576497	0.00867458	0.0100746	0.00872954	0.00881792	0.0147826	0.00418216	0.0139023	0.00857275	0.00666553
d__Bacteria;k__norank_d__Bacteria;p__Dadabacteria	0	0	0	0	0	0	0	0	0	0	0	0	0	0	0	0	0	0	0	0	0	0	0	0	0	0	0	0	0	0	0	0	0.000173551	0	0	0	0	0	0	0	0	0	0	0	0	0	0	0	0
d__Bacteria;k__norank_d__Bacteria;p__Deferribacterota	0	0	0	0	0	0	0	0	0	0	0	0	0	0	0	0	0	0	0	0.000817884	0	0	0	0	0	0	0	0	0	0	0	0	0	0	0	0	0	0	0	0	0	0	0	0	0	0	0	0	0
d__Bacteria;k__norank_d__Bacteria;p__Deinococcota	0.000248324	0	0	0	0	0	0.00184388	0	0	0	0.000286164	0	0.000276778	0	0.000675676	0	0.000147254	0	0	0	0	0	0	0	0.00013986	0	0.000174216	0.000110387	0	0	0	0	0	0	0	0	0	0	0	0	0	0.000201491	0	0	0	0	0	0	0
d__Bacteria;k__norank_d__Bacteria;p__Dependentiae	0.000744971	0.000244978	0.001619	0	0.000327654	0.000189502	0	0.00041806	0	0.000409333	0.00128774	0.00170116	0.00304456	0.000515996	0.00337838	0.000485358	0.000294507	0.000566251	0.00141143	0.000272628	0.000831486	0.000364786	0.000636335	0.000410172	0.000699301	0.00142273	0.000174216	0.000331162	0.00104089	0.000250784	0.00110865	0.00143146	0.00260326	0.00115908	0.00283286	0.000857633	0.00145433	0.000923681	0.000220702	0.000221729	0.00191351	0.00161193	0.0020265	0.00190658	0.000434783	0.00139405	0	0.00208526	0.000341822
d__Bacteria;k__norank_d__Bacteria;p__Desulfobacterota	0	0	0.00701565	0	0.00131062	0	0.000307314	8.3612e-05	0.000176678	0.001228	0.000143082	0	0	0.00180599	0.00202703	0	0	0.000424689	0.000235239	0.00299891	0.000554324	0	0.000636335	0	0.00027972	0	0	0	0	0	0.00199557	0	0.00156196	0.00144886	0.00364225	0.000285878	0.0008726	0.00011546	0.000220702	0.000221729	0	0	0.000779423	0	0.000434783	0.000929368	0	0	0.000854555
d__Bacteria;k__norank_d__Bacteria;p__Elusimicrobiota	0.00124162	0.00146987	0.001619	0.000739919	0.00131062	0	0.000921942	0.00183946	0.000706714	0.00204666	0.00186007	0.00141764	0.00166067	0.00103199	0.00472973	0.000323572	0.00161979	0.000424689	0.00141143	0.00136314	0.000554324	0.000607977	0.000954502	0.000820345	0.00181818	0.000889205	0.00139373	0.000110387	0.00133829	0.00200627	0.00110865	0.000168407	0.00260326	0.00173863	0.00283286	0.000285878	0.000290867	0.0011546	0.000220702	0.000665188	0.000255135	0.00201491	0.00109119	0.00142993	0.00130435	0.00325279	0.00135161	0.00162187	0.00170911
d__Bacteria;k__norank_d__Bacteria;p__Entotheonellaeota	0	0	0	0.00018498	0	0	0.000307314	0	0	0.001228	0.000143082	0	0	0.000515996	0	0	0	0	0.000235239	0.000272628	0.000277162	0	0	0.000410172	0	0	0	0	0	0	0.000221729	0	0.000694203	0.000289771	0.000809389	0	0	0	0	0	0	0.000201491	0	0	0	0	0	0	0.000170911
d__Bacteria;k__norank_d__Bacteria;p__FCPU426	0	0	0	0.00018498	0	0	0	0	0	0	0.000286164	0.000850581	0.00166067	0	0	0	0	0	0	0	0	0	0	0	0.00013986	0.00106705	0	0	0	0.000250784	0	0.00025261	0.000520653	0	0	0	0.0008726	0.00034638	0	0	0.00178594	0.000604473	0	0	0	0	0	0.000695088	0
d__Bacteria;k__norank_d__Bacteria;p__Fibrobacterota	0.00322821	0.000244978	0.00431732	0	0.000327654	0.000568505	0.000614628	0.00083612	0.000353357	0	0.000429246	0.000850581	0.000276778	0.00154799	0.000675676	0	0.000294507	0.000283126	0	0.000817884	0.000277162	0.00121595	0.000636335	0.000410172	0	0	0	0	0	0	0.000443459	8.42034e-05	0.000347102	0.00115908	0	0	0	0	0	0	0	0.000604473	0.000623539	0	0	0	0.000193087	0	0.000512733
d__Bacteria;k__norank_d__Bacteria;p__Firmicutes	0.0191209	0.00183733	0.0151106	0.00351461	0.00655308	0.00473754	0.00891211	0.00183946	0.000883392	0.00573066	0.0110173	0.00963992	0.0357044	0.00412797	0.00472973	0.000485358	0.00530113	0.0151472	0.00258763	0.00763359	0.00748337	0.00571498	0.0216354	0.00123052	0.00909091	0.00569091	0.00452962	0.0101556	0.00460967	0.00163009	0.00288248	0.000168407	0.0150989	0.0115908	0.00485633	0.0100057	0.0119255	0.00323288	0.00463474	0.00487805	0.00318918	0.00765666	0.0143414	0.0188275	0.0613043	0.00975836	0.00637189	0.00509731	0.00239275
d__Bacteria;k__norank_d__Bacteria;p__Fusobacteriota	0	0	0	0	0	0	0.000307314	0	0	0	0	0	0	0	0	0	0	0	0	0	0	0	0	0	0	0	0	0.000110387	0	0	0	0	0	0	0	0	0	0.00011546	0	0	0	0	0	0	0	0	0	0	0.000170911
d__Bacteria;k__norank_d__Bacteria;p__GAL15	0	0	0	0.000369959	0	0	0	8.3612e-05	0.00848057	0	0	0	0	0	0	0	0	0	0	0	0	0	0.000636335	0	0	0.000177841	0	0	0	0.000376176	0.000886918	0	0	0	0	0	0	0	0.000220702	0	0	0	0	0	0	0	0	0	0
d__Bacteria;k__norank_d__Bacteria;p__Gemmatimonadota	0.0571145	0.0265801	0.0318403	0.0109138	0.0534076	0.00265302	0.0307314	0.0215719	0.0171378	0.0843226	0.0689655	0.0360079	0.046222	0.0585655	0.0932432	0.00145608	0.0176704	0.0393545	0.042343	0.0417121	0.0878603	0.03125	0.0668151	0.0709598	0.0274126	0.0179619	0.0543554	0.0111491	0.0239405	0.0295925	0.100887	0.000757831	0.0489413	0.0640394	0.0214488	0.0891938	0.0299593	0.0225147	0.0176561	0.0259424	0.0186248	0.0298207	0.0651598	0.0493327	0.0165217	0.0269517	0.0260668	0.00949954	0.0762263
d__Bacteria;k__norank_d__Bacteria;p__Halanaerobiaeota	0	0	0	0	0	0	0	0	0	0	0	0	0.000276778	0	0	0	0	0.000141563	0	0	0	0	0	0	0	0	0	0	0	0	0	0	0	0	0	0	0	0	0	0	0	0	0	0	0	0	0	0	0
d__Bacteria;k__norank_d__Bacteria;p__Hydrogenedentes	0	0	0.000539665	0	0	0	0	0	0	0	0	0	0	0	0	0	0	0	0.000235239	0.000272628	0	0	0	0	0	0	0	0	0	0	0	0	0.000173551	0.000289771	0	0.000285878	0	0	0	0	0.000127567	0	0	0	0	0	0	0	0
d__Bacteria;k__norank_d__Bacteria;p__Latescibacterota	0	0	0	0	0.000655308	0	0	0	0	0.00204666	0.000143082	0	0	0.000515996	0	0	0	0	0.000705716	0.00136314	0.000554324	0	0.000954502	0	0	0	0	0	0.000148699	0	0.00110865	0.000168407	0.00190906	0.00231817	0.00323756	0.000857633	0.000290867	0	0	0.000443459	0.000637836	0	0.000623539	0.000714967	0	0	0	0	0.000512733
d__Bacteria;k__norank_d__Bacteria;p__MBNT15	0	0	0.000539665	0	0.000327654	0	0	0	0	0	0	0	0	0.00128999	0	0	0	0	0	0	0	0	0	0	0	0	0	0	0	0	0.000221729	0	0.00121486	0.000579542	0.00242817	0	0.000290867	0	0	0	0	0.000201491	0	0	0	0	0	0	0
d__Bacteria;k__norank_d__Bacteria;p__Methylomirabilota	0	0.000122489	0	0	0.000982962	0	0	0.000334448	0.00106007	0.001228	0.000143082	0	0.000276778	0.00309598	0.00337838	0	0	0	0.00117619	0.000817884	0.00194013	0	0.00254534	0.00246103	0	0.000355682	0.00087108	0	0.000148699	0	0.00665188	8.42034e-05	0.0100659	0.00666473	0.00647511	0.00114351	0.000290867	0	0	0	0.000255135	0	0.00218239	0.000238322	0.000434783	0	0.000193087	0	0.00222184
d__Bacteria;k__norank_d__Bacteria;p__Myxococcota	0.00918798	0.00563449	0.017809	0.00406955	0.00917431	0	0.0104487	0.00367893	0.00795053	0.0155546	0.00443554	0.0073717	0.0138389	0.0167699	0.0202703	0.000647144	0.00427036	0.00566251	0.015761	0.0141767	0.0105322	0.00231031	0.0136812	0.0131255	0.00587413	0.00213409	0.00522648	0.00110387	0.00371747	0.00752351	0.0195122	0.000757831	0.0331482	0.0243408	0.0182113	0.00686106	0.0078534	0.00334834	0.00529684	0.00266075	0.00191351	0.00644771	0.0190179	0.00357483	0.00434783	0.00464684	0.00270322	0.00185357	0.0112801
d__Bacteria;k__norank_d__Bacteria;p__NB1-j	0	0	0.00107933	0	0	0	0	0	0	0	0	0	0	0.000773994	0	0	0	0	0	0	0	0	0	0	0	0	0	0	0	0	0.000221729	0	0.00121486	0.000289771	0.00121408	0	0	0	0	0	0	0	0	0	0	0	0	0	0
d__Bacteria;k__norank_d__Bacteria;p__Nitrospirota	0.00744971	0.0116365	0.01619	0.00203478	0.0108126	0	0.00891211	0.00886288	0.00918728	0.0192386	0.012162	0.00850581	0.0262939	0.0103199	0.0108108	0	0.00662642	0.00509626	0.0124677	0.0149945	0.0254989	0.010214	0.0314986	0.0209188	0.00755245	0.00675796	0.00696864	0.00375317	0.00921933	0.0139185	0.0509978	0	0.0267268	0.0347725	0.0259004	0.0180103	0.0113438	0.00796675	0.0139042	0.0059867	0.00790917	0.0066492	0.0180826	0.0107245	0.00869565	0.0106877	0.013323	0.00417053	0.0259785
d__Bacteria;k__norank_d__Bacteria;p__Patescibacteria	0.0365036	0.00673689	0.0107933	0.00924898	0.0137615	0.00151601	0.0144438	0.011204	0.0160777	0.01228	0.00944341	0.0391267	0.0376418	0.0265738	0.0371622	0.00242679	0.0123693	0.0199604	0.00541049	0.0109051	0.00831486	0.00729572	0.00477251	0.00820345	0.0160839	0.0142273	0.0226481	0.0165581	0.00208178	0.00551724	0.0110865	0.00858875	0.00850399	0.00463634	0.00404694	0.00600343	0.0139616	0.0105069	0.00353123	0.0128603	0.00816431	0.0143059	0.00826189	0.014061	0.0286957	0.00511152	0.0364935	0.0134384	0.0109383
d__Bacteria;k__norank_d__Bacteria;p__Planctomycetota	0.069034	0.044831	0.0518079	0.0512394	0.0478375	0.121281	0.0451752	0.0616221	0.0386926	0.0663119	0.0465016	0.0490502	0.0509272	0.103199	0.0668919	0.0388287	0.0508025	0.0513873	0.0454011	0.0362595	0.0717849	0.0697957	0.0661788	0.0623462	0.033007	0.0622444	0.0639373	0.0484601	0.0697398	0.06721	0.0512195	0.0400808	0.085387	0.0805564	0.0671793	0.0748999	0.0564282	0.0671978	0.0551755	0.037694	0.0650593	0.0620592	0.0551832	0.0395615	0.0478261	0.0506506	0.0561885	0.0474977	0.0699026
d__Bacteria;k__norank_d__Bacteria;p__Proteobacteria	0.192451	0.110608	0.218025	0.0830559	0.392529	0.0759901	0.261524	0.107776	0.130035	0.223905	0.166691	0.366317	0.29643	0.299278	0.278378	0.239282	0.181711	0.208947	0.268643	0.189204	0.191796	0.197957	0.178174	0.180886	0.213427	0.205762	0.189895	0.173198	0.12119	0.148715	0.232594	0.179774	0.161576	0.172414	0.271145	0.239565	0.246946	0.224339	0.120282	0.331486	0.294298	0.222245	0.224786	0.325786	0.359565	0.211896	0.17822	0.217794	0.20834
d__Bacteria;k__norank_d__Bacteria;p__RCP2-54	0	0.000122489	0.000539665	0.000554939	0	0	0	8.3612e-05	0.000530035	0.00163733	0	0	0.000276778	0	0	0.000161786	0	0.000283126	0.000470478	0.00218103	0	0.000121595	0	0	0.00013986	0.000177841	0	0	0.000148699	0.000626959	0.000443459	0.000421017	0.00173551	0.000869313	0.00161878	0.00114351	0	0	0.000441404	0.000221729	0.000255135	0.000201491	0	0	0	0	0.000386175	0	0
d__Bacteria;k__norank_d__Bacteria;p__SAR324_cladeMarine_group_B	0.000496648	0.000244978	0	0	0.000655308	0	0.000614628	0	0	0	0.000858492	0	0.000553557	0	0.000675676	0.000161786	0	0.000283126	0.000235239	0	0.000554324	0	0	0.000410172	0	0	0	0.000110387	0	0.000125392	0	0	0.000694203	0.000289771	0	0	0.000290867	0.00011546	0	0	0	0.000402982	0.000311769	0	0	0.00185874	0	0	0.000341822
d__Bacteria;k__norank_d__Bacteria;p__Spirochaetota	0.000496648	0	0.00107933	0	0	0	0	0	0	0	0	0	0.00166067	0	0	0	0.000147254	0	0.000235239	0.000272628	0	0	0	0	0	0.000177841	0	0	0	0	0.000665188	0	0.000347102	0.000869313	0	0.000285878	0	0.00023092	0	0	0	0	0.000155885	0	0	0	0	0	0
d__Bacteria;k__norank_d__Bacteria;p__Sumerlaeota	0.000496648	0	0	0	0.000327654	0	0.000921942	8.3612e-05	0	0.000409333	0	0.000850581	0.000553557	0	0	0	0.000147254	0.000283126	0	0	0.000554324	0.000364786	0.000318167	0	0.00027972	0	0.000348432	0	0	0	0	0	0.000694203	0.000579542	0	0.000285878	0	0	0	0	0	0	0	0	0	0	0	0	0.000170911
d__Bacteria;k__norank_d__Bacteria;p__Sva0485	0	0	0.000539665	0	0	0	0	0	0	0	0	0	0	0	0	0	0	0	0	0.00109051	0	0	0	0	0	0	0	0	0	0	0	0	0	0	0	0	0	0	0	0	0	0	0	0	0	0	0	0	0
d__Bacteria;k__norank_d__Bacteria;p__Synergistota	0.000248324	0	0	0	0	0	0	0	0	0	0	0	0	0	0	0	0	0	0.000235239	0	0.000277162	0	0.000636335	0	0	0	0	0	0	0.000125392	0	0	0	0.000289771	0	0	0	0	0	0	0	0	0	0	0	0	0	0	0
d__Bacteria;k__norank_d__Bacteria;p__TX1A-33	0	0	0	0	0	0	0	0	0	0	0	0	0	0	0	0	0	0	0	0	0	0	0	0	0	0	0	0	0	0	0	0	0	0	0	0	0	0	0	0	0	0	0	0	0	0	0	0	0
d__Bacteria;k__norank_d__Bacteria;p__Thermotogota	0.000744971	0	0	0	0	0	0	0	0	0	0	0	0	0	0	0	0	0	0	0	0	0	0	0	0	0.000177841	0	0	0	0	0	0	0	0	0	0	0	0	0	0	0	0	0	0	0	0	0	0	0
d__Bacteria;k__norank_d__Bacteria;p__Verrucomicrobiota	0.00571145	0.0204557	0.017809	0.0146134	0.00917431	0	0.00860479	0.016388	0.0123675	0.0155546	0.0055802	0.00340232	0.0141157	0.0152219	0.0114865	0.00938359	0.00589015	0.00297282	0.0183486	0.011723	0.0271619	0.0110652	0.0267261	0.0307629	0.0213986	0.00373466	0.0121951	0.00298046	0.0141264	0.015674	0.0243902	0.0127989	0.0159667	0.0197044	0.0562525	0.0125786	0.00843514	0.00727399	0.0139042	0.00310421	0.00293405	0.00705219	0.0165238	0.00548141	0.00826087	0.00464684	0.00251014	0.00208526	0.0143565
d__Bacteria;k__norank_d__Bacteria;p__WPS-2	0.00198659	0.00698187	0.000539665	0.0227525	0.000327654	0.0104226	0.000307314	0.00994983	0.0263251	0	0.000143082	0.00567054	0.00581234	0.000257998	0.000675676	0.00372108	0.0114858	0.00396376	0.00235239	0	0	0.000364786	0	0.00246103	0.00111888	0.0133381	0.00261324	0.00562976	0.00520446	0.0178056	0.000221729	0.00606265	0.000173551	0.000289771	0	0.000285878	0.00290867	0.00427202	0.0101523	0.00243902	0.00714377	0.0104775	0.000467654	0.00166826	0.00347826	0.00185874	0.0100405	0.0187674	0
d__Bacteria;k__norank_d__Bacteria;p__WS2	0	0	0.001619	0	0.000655308	0	0	0	0	0	0.000286164	0.00113411	0	0.000515996	0	0	0	0	0.000235239	0	0.000554324	0	0	0	0	0	0	0	0	0	0	0	0.000173551	0.000289771	0.000809389	0	0	0	0	0	0	0.000805964	0.000623539	0.000953289	0	0	0	0	0.000170911
d__Bacteria;k__norank_d__Bacteria;p__Zixibacteria	0	0	0	0	0	0	0	0	0	0	0	0	0	0	0	0	0	0	0	0.000272628	0	0	0	0	0	0	0	0	0	0	0.000221729	0	0.000347102	0	0.000404694	0	0.000290867	0	0	0	0	0	0	0	0	0	0	0	0
d__Bacteria;k__norank_d__Bacteria;p__norank_k__norank	0	0	0	0	0	0	0	0	0	0	0	0	0	0	0	0	0	0	0	0	0	0	0	0	0	0	0	0	0	0	0	0	0	0.000579542	0	0	0	0	0	0	0	0	0.000155885	0	0	0	0	0	0
d__Bacteria;k__norank_d__Bacteria;p__unclassified_k__norank_d__Bacteria	0.00993295	0.0101666	0.0167296	0.0162782	0.0183486	0.00265302	0.00952674	0.00886288	0.020318	0.0106427	0.0108742	0.00935639	0.00913368	0.0183179	0.00743243	0.00776573	0.0103078	0.0103341	0.00893907	0.0163577	0.00914634	0.0100924	0.00827235	0.0102543	0.00783217	0.00640228	0.0109756	0.0105972	0.0101115	0.0119122	0.0146341	0.00143146	0.0173551	0.0118806	0.0169972	0.0102916	0.0122164	0.0106223	0.0119179	0.00731707	0.00790917	0.00886561	0.0123149	0.00905624	0.0126087	0.0134758	0.00753041	0.00996293	0.00752008
[truncated: 10 more columns]

## Sheet: Taxa_Genus_Level
Genus ID	R2	R4	R6	R12	R57	R66	R1	R3	R11	R48	R50	R54	R65	R52	R53	R59	R60	R61	R62	R8	R10	R14	R16	R20	R64	R7	R9	R13	R15	R19	R63	R21	R22	R23	R24	R40	R42	R45	R41	R43	R44	R18	R17	R34	R35	R31	R33	R28	R32
Province	Yunnan	Yunnan	Yunnan	Yunnan	Yunnan	Yunnan	Yunnan	Yunnan	Yunnan	Yunnan	Yunnan	Yunnan	Yunnan	Yunnan	Yunnan	Yunnan	Yunnan	Yunnan	Yunnan	Guizhou	Guizhou	Guizhou	Guizhou	Guizhou	Guizhou	Guizhou	Guizhou	Guizhou	Guizhou	Guizhou	Guizhou	Guizhou	Guizhou	Guizhou	Guizhou	Chongqing	Chongqing	Chongqing	Chongqing	Chongqing	Chongqing	Guangxi	Guangxi	Shandong	Shandong	Hubei	Hubei	Hubei	Hubei
Healthy/Diseased	H	H	H	H	H	H	D	D	D	D	D	D	D	/	/	/	/	/	/	H	H	H	H	H	H	D	D	D	D	D	D	/	/	/	/	H	H	H	D	D	D	H	D	H	D	H	H	D	D
d__Bacteria;k__norank_d__Bacteria;p__Abditibacteriota;c__Abditibacteria;o__Abditibacteriales;f__Abditibacteriaceae;g__Abditibacterium	0.00223491	0	0.000539665	0	0	0	0.00153657	8.3612e-05	0	0.000409333	0.00143082	0.00141764	0.00138389	0.00128999	0.00202703	0	0.000441761	0	0	0	0.000554324	0.000486381	0.000954502	0	0.00125874	0	0.00261324	0.00209736	0.000148699	0.000376176	0.000886918	8.42034e-05	0	0.000289771	0	0.000571755	0	0.00034638	0.000220702	0.000886918	0.000127567	0.000805964	0.000155885	0.00166826	0.00217391	0	0.000579262	0.000231696	0.000512733
d__Bacteria;k__norank_d__Bacteria;p__Acidobacteriota;c__AT-s3-28;o__norank_c__AT-s3-28;f__norank_o__norank_c__AT-s3-28;g__norank_f__norank_o__norank_c__AT-s3-28	0	0	0	0	0	0	0	0	0	0	0	0	0	0.000257998	0	0	0	0	0	0.000272628	0	0	0	0	0	0	0	0	0	0	0	0	0.000520653	0	0	0	0	0	0	0	0	0	0	0	0	0	0	0	0
d__Bacteria;k__norank_d__Bacteria;p__Acidobacteriota;c__Acidobacteriae;o__AKIW659;f__norank_o__AKIW659;g__norank_f__norank_o__AKIW659	0	0	0.000539665	0	0	0.000568505	0	0	0	0	0	0	0	0	0	0	0	0	0	0	0	0	0	0	0	0	0	0	0	0	0	0	0	0	0	0	0	0	0	0	0	0	0	0	0	0	0	0	0
d__Bacteria;k__norank_d__Bacteria;p__Acidobacteriota;c__Acidobacteriae;o__AMGG11;f__norank_o__AMGG11;g__norank_f__norank_o__AMGG11	0	0	0	0	0	0	0	0	0	0	0	0	0	0	0	0	0	0	0	0	0	0	0	0	0	0	0	0	0	0	0	0	0	0.000289771	0	0	0	0	0	0	0	0	0	0	0	0	0	0	0
d__Bacteria;k__norank_d__Bacteria;p__Acidobacteriota;c__Acidobacteriae;o__Acidobacteriales;f__Acidobacteriaceae_Subgroup_1;g__Acidicapsa	0	0	0	0	0	0	0	0	0	0	0	0	0	0	0	0.000161786	0	0	0	0	0	0	0	0	0	0	0	0	0	0	0	0	0	0	0	0	0	0	0	0	0	0	0	0	0	0	0	0	0
d__Bacteria;k__norank_d__Bacteria;p__Acidobacteriota;c__Acidobacteriae;o__Acidobacteriales;f__Acidobacteriaceae_Subgroup_1;g__Acidipila	0.00769804	0.00122489	0	0.00554939	0.000982962	0.0217927	0.000921942	0.00267559	0.00371025	0.001228	0.000143082	0.00850581	0.0157764	0.00515996	0.0222973	0.046109	0.0041231	0.0246319	0.00282287	0.000545256	0.0116408	0.0124027	0	0.000410172	0.0587413	0.0167171	0.0324042	0.0240645	0.0127881	0.00263323	0.0075388	0.0238296	0	0	0.00121408	0.0131504	0.0357766	0.00715853	0.0110351	0.0547672	0.0110984	0.012291	0.000467654	0.00786463	0.03	0.00929368	0.0121645	0.0322057	0
d__Bacteria;k__norank_d__Bacteria;p__Acidobacteriota;c__Acidobacteriae;o__Acidobacteriales;f__Acidobacteriaceae_Subgroup_1;g__Bryocella	0	0	0	0	0	0	0	0	0	0	0	0	0	0.000257998	0	0	0	0	0	0	0	0	0	0	0	0	0	0	0	0	0	0	0	0	0	0	0	0	0	0.000221729	0	0	0	0	0	0	0	0	0
d__Bacteria;k__norank_d__Bacteria;p__Acidobacteriota;c__Acidobacteriae;o__Acidobacteriales;f__Acidobacteriaceae_Subgroup_1;g__Edaphobacter	0.00173827	0.00183733	0.000539665	0.000369959	0.000982962	0.00341103	0	0.00259197	0.00141343	0.000409333	0.00114466	0.00255174	0.00719624	0.000257998	0	0.0069568	0.00750994	0.00339751	0.00235239	0.000272628	0	0.00425584	0.00413618	0.0102543	0.000559441	0.00177841	0.00348432	0.00540899	0.00223048	0.00777429	0.000221729	0.00218929	0	0	0.000404694	0.000571755	0.00290867	0.0017319	0.00176561	0.00155211	0.00318918	0.00100746	0.000155885	0.00262154	0.00217391	0.000464684	0.0046341	0.000926784	0.00376004
d__Bacteria;k__norank_d__Bacteria;p__Acidobacteriota;c__Acidobacteriae;o__Acidobacteriales;f__Acidobacteriaceae_Subgroup_1;g__Granulicella	0.00571145	0.0145762	0.00215866	0.0138735	0.00163827	0.0479439	0.000307314	0.0151338	0.0219081	0.001228	0.00658177	0.0127587	0.0315527	0.00438596	0.00878378	0.093027	0.0474157	0.0121744	0.00752764	0.000545256	0.00249446	0.0473006	0.00318167	0.00902379	0.0412587	0.0337898	0.0167247	0.0685506	0.047881	0.0304702	0.00133038	0.0383126	0	0	0.00121408	0.00600343	0.0424666	0.0181272	0.0708453	0.0576497	0.0184973	0.0100746	0.00155885	0.0250238	0.0165217	0.00325279	0.0413207	0.0424004	0.00581097
d__Bacteria;k__norank_d__Bacteria;p__Acidobacteriota;c__Acidobacteriae;o__Acidobacteriales;f__Acidobacteriaceae_Subgroup_1;g__Occallatibacter	0.00695307	0.0235179	0.00539665	0.0153533	0.0042595	0.0854652	0	0.0311037	0.00936396	0.00204666	0.019173	0.0252339	0.036258	0.00206398	0.00743243	0.043844	0.0325431	0.0600227	0.00282287	0	0.00831486	0.0282101	0.00859052	0.0151764	0.0100699	0.0257869	0.0374564	0.0417265	0.0203717	0.0314734	0.00354767	0.193331	0	0	0.00364225	0.00228702	0.0165794	0.027364	0.0326639	0.0168514	0.0287026	0.0469474	0.00311769	0.0550524	0.0556522	0.019052	0.0824483	0.0308156	0.0189711
d__Bacteria;k__norank_d__Bacteria;p__Acidobacteriota;c__Acidobacteriae;o__Acidobacteriales;f__Acidobacteriaceae_Subgroup_1;g__Terriglobus	0	0.000244978	0	0.000739919	0	0	0	8.3612e-05	0.000530035	0	0	0	0.000276778	0	0	0	0.00117803	0	0	0	0	0	0	0	0	0.000177841	0	0	0	0.000125392	0	0.000168407	0	0	0	0	0	0.00034638	0	0.000221729	0.000382702	0	0	0	0.000869565	0	0	0	0.000170911
d__Bacteria;k__norank_d__Bacteria;p__Acidobacteriota;c__Acidobacteriae;o__Acidobacteriales;f__Acidobacteriaceae_Subgroup_1;g__norank_f__Acidobacteriaceae_Subgroup_1	0.00893966	0.00636943	0.0156503	0.0320015	0.00229358	0.00416904	0	0.0190635	0.0151943	0	0.00486479	0.0189963	0.00553557	0.00619195	0.0128378	0.0215176	0.0206155	0.0447339	0.00211715	0	0.00138581	0.00158074	0.00636335	0.00123052	0.026014	0.0250756	0.0123693	0.00938293	0.020223	0.0294671	0.0075388	0.0109464	0	0.00115908	0.000404694	0.00428816	0.0168703	0.0210137	0.00640035	0.0170732	0.0117362	0.0473504	0.00966485	0.00142993	0	0.045539	0.000965437	0.0368397	0.000512733
d__Bacteria;k__norank_d__Bacteria;p__Acidobacteriota;c__Acidobacteriae;o__Acidobacteriales;f__Acidobacteriaceae_Subgroup_1;g__unclassified_f__Acidobacteriaceae_Subgroup_1	0.00248324	0.0193533	0.00215866	0.0103589	0.00196592	0.0428274	0	0.0343645	0.00971731	0.000818666	0.00128774	0.0187128	0.0121782	0.00232198	0.0027027	0.0380197	0.0256221	0.0260476	0.00329334	0.000817884	0.00249446	0.0179961	0.000954502	0.00451189	0.0123077	0.0229415	0.0111498	0.0226294	0.0190335	0.0221944	0.000886918	0.0179353	0	0	0.00161878	0.00228702	0.0142525	0.0105069	0.0101523	0.0135255	0.0105881	0.021358	0.0020265	0.0085796	0.0169565	0.00511152	0.019888	0.0238647	0.00119638
d__Bacteria;k__norank_d__Bacteria;p__Acidobacteriota;c__Acidobacteriae;o__Acidobacteriales;f__Koribacteraceae;g__Candidatus_Koribacter	0.00148994	0.0113915	0.0356179	0.00240474	0.00753604	0.0380898	0	0.0104515	0.0024735	0.000409333	0.0247532	0.0153105	0.00913368	0.00232198	0.00405405	0.00679502	0.009866	0.00353907	0.00611621	0.000817884	0.000277162	0.00997082	0.00572701	0.00615258	0.00433566	0.0106705	0.00278746	0.00849983	0.00892193	0.00827586	0.000665188	0.0330077	0	0	0.0117361	0.0025729	0.00494474	0.0108533	0.00485544	0.00310421	0.010333	0.00947008	0.00576773	0.0107245	0.00347826	0.00325279	0.017571	0.0125116	0.00905828
d__Bacteria;k__norank_d__Bacteria;p__Acidobacteriota;c__Acidobacteriae;o__Acidobacteriales;f__norank_o__Acidobacteriales;g__norank_f__norank_o__Acidobacteriales	0.0417184	0.236894	0.0366972	0.36626	0.0488204	0.369528	0.00338045	0.260117	0.272261	0.0151453	0.306052	0.118798	0.0489898	0.0384417	0.0864865	0.232972	0.263584	0.207814	0.171254	0.00817884	0.0670732	0.121352	0.155266	0.127564	0.174126	0.261426	0.155226	0.130809	0.252491	0.223824	0.0682927	0.290502	0	0.00115908	0.0473493	0.0548885	0.215532	0.311165	0.292651	0.182483	0.246205	0.220431	0.18597	0.173022	0.122174	0.300186	0.19077	0.22266	0.121518
d__Bacteria;k__norank_d__Bacteria;p__Acidobacteriota;c__Acidobacteriae;o__Acidobacteriales;f__unclassified_o__Acidobacteriales;g__unclassified_o__Acidobacteriales	0.000496648	0.0044096	0.00377766	0.0669626	0.00262123	0.0123176	0	0.00744147	0.0231449	0.000409333	0.00300472	0.0104905	0.000553557	0.00644995	0.0114865	0.0228118	0.00441761	0.00637033	0.00211715	0.000272628	0.00277162	0.000243191	0.00699968	0.00246103	0.00265734	0.0099591	0.0033101	0.000662325	0.00371747	0.00451411	0.00354767	0.00774672	0	0.000579542	0.00445164	0.00200114	0.008726	0.00681215	0.000662105	0.0059867	0.00574053	0.00805964	0.012159	0.00142993	0.00130435	0.0125465	0.00212396	0.0055607	0.00341822
d__Bacteria;k__norank_d__Bacteria;p__Acidobacteriota;c__Acidobacteriae;o__Bryobacterales;f__Bryobacteraceae;g__Bryobacter	0.0558729	0.0725135	0.0183486	0.0299667	0.0232634	0.0132651	0.015673	0.0546823	0.0141343	0.0261973	0.055802	0.0130422	0.0138389	0.0139319	0.0222973	0.0160168	0.0421146	0.0421857	0.0211715	0.0193566	0.0543237	0.126702	0.0289532	0.0422477	0.0605594	0.0204517	0.078223	0.132465	0.0843123	0.0298433	0.0272727	0.0277029	0.0102395	0.00782382	0.0133549	0.0448828	0.0238511	0.0138552	0.0485544	0.0235033	0.0155632	0.0141044	0.0138737	0.020734	0.0169565	0.0134758	0.0339834	0.0227062	0.0208511
d__Bacteria;k__norank_d__Bacteria;p__Acidobacteriota;c__Acidobacteriae;o__Elev-16S-1166;f__norank_o__Elev-16S-1166;g__norank_f__norank_o__Elev-16S-1166	0	0	0	0	0.000655308	0	0.00122926	8.3612e-05	0.000176678	0.000409333	0	0	0	0.000515996	0	0	0	0	0.000470478	0.000545256	0	0	0	0.000410172	0	0	0.000174216	0	0	0	0.00110865	0	0.000520653	0.000869313	0.000809389	0.000285878	0	0	0	0	0	0	0.000467654	0	0	0	0	0	0
d__Bacteria;k__norank_d__Bacteria;p__Acidobacteriota;c__Acidobacteriae;o__GOUTB8;f__norank_o__GOUTB8;g__norank_f__norank_o__GOUTB8	0	0	0	0	0	0	0	0	0	0	0	0	0	0	0	0	0	0	0	0.00109051	0	0	0	0	0	0	0	0	0	0	0	0	0	0	0	0	0	0	0	0	0	0	0	0	0	0	0	0	0
d__Bacteria;k__norank_d__Bacteria;p__Acidobacteriota;c__Acidobacteriae;o__PAUC26f;f__norank_o__PAUC26f;g__norank_f__norank_o__PAUC26f	0	0	0.000539665	0	0.000327654	0	0	0	0	0	0	0	0.000553557	0.000515996	0	0	0	0.000141563	0	0	0	0	0.000636335	0	0	0	0	0	0	0	0.000221729	0	0.000520653	0	0	0.000285878	0	0	0	0	0	0	0	0.000238322	0	0	0	0	0
d__Bacteria;k__norank_d__Bacteria;p__Acidobacteriota;c__Acidobacteriae;o__Solibacterales;f__Solibacteraceae;g__Candidatus_Solibacter	0.00720139	0.0238854	0.0107933	0.0308916	0.0150721	0.0172446	0.0021512	0.0208194	0.0166078	0.011052	0.0393475	0.0127587	0.00830335	0.00619195	0.00675676	0.0213558	0.0259167	0.00849377	0.0317572	0.0122683	0.00997783	0.0170233	0.0216354	0.0200984	0.00937063	0.0273875	0.0120209	0.0179932	0.0281041	0.0357367	0.0168514	0.0375547	0.00225616	0.00550565	0.0169972	0.0114351	0.021815	0.0257476	0.0225116	0.0157428	0.0191351	0.022164	0.0207327	0.0197807	0.0134783	0.0297398	0.0223981	0.0196942	0.0140147
d__Bacteria;k__norank_d__Bacteria;p__Acidobacteriota;c__Acidobacteriae;o__Subgroup_12;f__norank_o__Subgroup_12;g__norank_f__norank_o__Subgroup_12	0	0	0.000539665	0	0	0	0	0	0.000530035	0	0	0	0	0	0	0	0.000294507	0	0	0.000272628	0	0	0	0	0	0.000177841	0	0	0	0	0	0	0	0	0	0	0	0.00023092	0	0	0	0	0.000155885	0	0	0.000929368	0	0	0
d__Bacteria;k__norank_d__Bacteria;p__Acidobacteriota;c__Acidobacteriae;o__Subgroup_13;f__norank_o__Subgroup_13;g__norank_f__norank_o__Subgroup_13	0.000248324	0.00134738	0	0.00221976	0.000327654	0.000189502	0	0.00192308	0.000176678	0	0	0.000283527	0.002491	0	0	0.000161786	0.000294507	0.00212344	0.000470478	0.000817884	0	0	0.000318167	0.000410172	0.00125874	0.00177841	0	0.000331162	0.000446097	0.000626959	0.000886918	0.000589424	0	0	0.000404694	0.000571755	0.00843514	0.0140861	0.00264842	0.00399113	0.0100778	0.000805964	0.000155885	0.000238322	0.00173913	0.0111524	0	0.00949954	0.000512733
d__Bacteria;k__norank_d__Bacteria;p__Acidobacteriota;c__Acidobacteriae;o__Subgroup_15;f__norank_o__Subgroup_15;g__norank_f__norank_o__Subgroup_15	0	0	0	0	0.000982962	0	0	0.000167224	0	0.000409333	0.00128774	0.00170116	0.000276778	0.000257998	0.000675676	0	0	0.000566251	0.0030581	0	0.000277162	0	0.000954502	0	0.00027972	0.000177841	0	0	0	0	0	0.000336814	0.000867754	0.00115908	0.000809389	0.000285878	0	0	0	0.000443459	0.000637836	0	0.000623539	0.000714967	0.000434783	0	0	0	0.000170911
d__Bacteria;k__norank_d__Bacteria;p__Acidobacteriota;c__Acidobacteriae;o__Subgroup_2;f__norank_o__Subgroup_2;g__norank_f__norank_o__Subgroup_2	0	0.000979912	0.000539665	0.017758	0.000655308	0.000189502	0.000307314	0.000167224	0.0491166	0	0	0.00170116	0.00774979	0.000773994	0.00202703	0.0543601	0.00279782	0.00750283	0.00988003	0	0	0.000364786	0.0111359	0.00246103	0.0611189	0.0421483	0	0.00044155	0.00579926	0.00376176	0.0097561	0.0216403	0	0	0.0125455	0.00171527	0.0314136	0.0438748	0.00949018	0.0241685	0.038908	0.011082	0.00187062	0.000714967	0	0.0334572	0.00077235	0.0507414	0
d__Bacteria;k__norank_d__Bacteria;p__Acidobacteriota;c__Acidobacteriae;o__norank_c__Acidobacteriae;f__norank_o__norank_c__Acidobacteriae;g__Paludibaculum	0.00124162	0	0.00215866	0.00018498	0.00229358	0	0	0	0.000353357	0.000409333	0.000286164	0.000283527	0	0.00103199	0.000675676	0	0	0.000283126	0.00164667	0.00163577	0.000277162	0	0.000318167	0.000410172	0	0	0	0.000110387	0.000148699	0.000125392	0.000886918	0	0.000347102	0.00144886	0.00202347	0	0	0	0	0.000443459	0	0	0.000155885	0	0	0	0.000193087	0	0
d__Bacteria;k__norank_d__Bacteria;p__Acidobacteriota;c__Acidobacteriae;o__unclassified_c__Acidobacteriae;f__unclassified_c__Acidobacteriae;g__unclassified_c__Acidobacteriae	0.000744971	0.0089417	0.00107933	0.0129486	0.000982962	0.00549555	0	0.0147993	0.00547703	0.000409333	0.00100157	0.00141764	0.00304456	0.00128999	0.0027027	0.00404465	0.00294507	0.00339751	0.000470478	0.00218103	0.00166297	0.00145914	0.00127267	0.000410172	0.00601399	0.00124489	0.0010453	0.00143504	0.00609665	0.00188088	0.000886918	0.00336814	0.000347102	0.00144886	0.00161878	0.000571755	0.0008726	0.00127006	0.00110351	0.000665188	0.00114811	0.00181342	0.00171473	0.00333651	0.0026087	0.00232342	0.00289631	0.0057924	0.00102547
d__Bacteria;k__norank_d__Bacteria;p__Acidobacteriota;c__Aminicenantia;o__Aminicenantales;f__norank_o__Aminicenantales;g__norank_f__norank_o__Aminicenantales	0	0	0	0	0	0	0	0	0	0	0	0	0	0	0	0	0	0	0	0.000272628	0	0	0	0	0	0	0	0	0	0	0	0	0	0	0	0	0	0	0	0	0	0	0	0	0	0	0	0	0
d__Bacteria;k__norank_d__Bacteria;p__Acidobacteriota;c__Blastocatellia;o__11-24;f__norank_o__11-24;g__norank_f__norank_o__11-24	0.000496648	0.000489956	0.00215866	0.000369959	0.00131062	0	0.000614628	0.000250836	0.000706714	0.00204666	0.000858492	0.000283527	0.000830335	0.00386997	0.00202703	0.000161786	0.000147254	0	0.000470478	0.00299891	0.00277162	0	0.00254534	0.000410172	0.00013986	0	0.000348432	0	0	0.000125392	0.00487805	0	0.00312392	0.00869313	0.00283286	0.000857633	0.000290867	0	0	0.000443459	0	0.000201491	0.00311769	0.000238322	0	0.000464684	0	0	0.000854555
d__Bacteria;k__norank_d__Bacteria;p__Acidobacteriota;c__Blastocatellia;o__Blastocatellales;f__Blastocatellaceae;g__Aridibacter	0	0.000122489	0.001619	0	0.000982962	0	0.000921942	8.3612e-05	0	0.000409333	0.000572328	0	0.000276778	0.00128999	0	0	0.000147254	0	0	0.000545256	0	0	0.000318167	0.000820345	0	0	0	0.000220775	0	0	0.000221729	0	0.000173551	0.00173863	0	0.000285878	0	0	0	0	0	0	0.000155885	0	0	0	0	0	0.000170911
d__Bacteria;k__norank_d__Bacteria;p__Acidobacteriota;c__Blastocatellia;o__Blastocatellales;f__Blastocatellaceae;g__Blastocatella	0	0	0	0	0	0	0.000307314	0	0	0	0.000143082	0.000567054	0	0.000773994	0	0	0.000147254	0	0	0.000272628	0	0	0	0	0	0	0	0.000110387	0	0	0	0	0.000347102	0.00144886	0	0.000285878	0	0	0	0	0	0	0.000311769	0	0	0	0	0	0
d__Bacteria;k__norank_d__Bacteria;p__Acidobacteriota;c__Blastocatellia;o__Blastocatellales;f__Blastocatellaceae;g__JGI_0001001-H03	0	0	0.001619	0	0.000327654	0	0	0	0	0.000818666	0	0.000283527	0	0.00232198	0.000675676	0	0	0	0.000705716	0.00572519	0.000277162	0.000243191	0	0	0	0	0	0	0	0	0	0	0.000694203	0.0040568	0.000404694	0	0.000290867	0	0	0	0	0	0.000155885	0	0	0	0	0	0.000170911
d__Bacteria;k__norank_d__Bacteria;p__Acidobacteriota;c__Blastocatellia;o__Blastocatellales;f__Blastocatellaceae;g__Stenotrophobacter	0.000744971	0.000979912	0.00107933	0.000554939	0.00622543	0	0.00676091	0.00125418	0.000530035	0.00327466	0.00357705	0.00368585	0.00276778	0.00490196	0.00810811	0	0.00103078	0.00127407	0.000940955	0.00272628	0.0058204	0.000243191	0.00254534	0.00164069	0.000559441	0.000533523	0.000696864	0.000110387	0.000446097	0.000376176	0.00266075	0	0.00347102	0.0020284	0.000809389	0.00400229	0	0.00023092	0.000441404	0	0.000382702	0.00100746	0.00296181	0.00262154	0	0	0.000386175	0	0.0030764
d__Bacteria;k__norank_d__Bacteria;p__Acidobacteriota;c__Blastocatellia;o__Blastocatellales;f__Blastocatellaceae;g__Tellurimicrobium	0	0	0	0	0	0	0	0	0	0.000409333	0	0	0	0	0	0	0	0	0	0	0	0	0	0	0	0	0	0	0	0	0	0	0	0	0	0	0	0	0	0	0	0	0.000155885	0	0	0	0	0	0
d__Bacteria;k__norank_d__Bacteria;p__Acidobacteriota;c__Blastocatellia;o__Blastocatellales;f__Blastocatellaceae;g__norank_f__Blastocatellaceae	0	0	0.00377766	0	0.00262123	0	0.00307314	0	0	0.00204666	0.00214623	0.00283527	0.00442845	0.00206398	0.00337838	0	0.000589015	0.000424689	0.00211715	0.00627045	0.00249446	0.00145914	0.00381801	0.00287121	0	0.000355682	0.000174216	0.000772712	0	0	0.00155211	0	0.00242971	0.010142	0	0.00228702	0.0017452	0.00034638	0	0.000221729	0.000382702	0.000402982	0.00233827	0.000953289	0.00130435	0	0.000386175	0	0.00119638
d__Bacteria;k__norank_d__Bacteria;p__Acidobacteriota;c__Blastocatellia;o__Blastocatellales;f__Blastocatellaceae;g__unclassified_f__Blastocatellaceae	0	0.000367467	0	0	0	0	0.00122926	0.000585284	0.000176678	0.00204666	0.00100157	0.000567054	0.00110711	0.00257998	0.00472973	0	0.000147254	0	0.00188191	0.0019084	0.00277162	0	0.00254534	0.000820345	0.00041958	0.000355682	0.00191638	0	0.000148699	0.000250784	0.00177384	0	0.00156196	0.00521588	0.00121408	0.00142939	0.0008726	0.00046184	0.000441404	0.00110865	0.000382702	0.000201491	0.00124708	0.00166826	0.000434783	0.00371747	0.000579262	0.000231696	0.0015382
d__Bacteria;k__norank_d__Bacteria;p__Acidobacteriota;c__Blastocatellia;o__DS-100;f__norank_o__DS-100;g__norank_f__norank_o__DS-100	0	0	0.000539665	0	0	0	0	0	0	0.00204666	0.000429246	0.000283527	0	0.00206398	0.00135135	0	0	0.000141563	0.000235239	0	0.000277162	0	0.000318167	0	0	0	0	0	0	0	0.000443459	0	0.00121486	0.000869313	0.000404694	0.000285878	0	0	0	0	0	0	0.000155885	0.000476644	0.000434783	0	0	0	0.000341822
d__Bacteria;k__norank_d__Bacteria;p__Acidobacteriota;c__Blastocatellia;o__Elev-16S-573;f__norank_o__Elev-16S-573;g__norank_f__norank_o__Elev-16S-573	0	0	0	0	0	0	0	0	0	0	0	0	0	0	0	0	0	0	0	0	0	0	0	0	0	0	0	0	0	0	0	0	0	0	0	0	0	0	0	0	0	0	0	0	0.000434783	0	0.000193087	0	0
d__Bacteria;k__norank_d__Bacteria;p__Acidobacteriota;c__Blastocatellia;o__Pyrinomonadales;f__Pyrinomonadaceae;g__RB41	0	0.00318471	0.00215866	0.00166482	0.0153997	0	0.00583897	0.00158863	0.00123675	0.0487106	0.00343397	0.000567054	0.00304456	0.0299278	0.0101351	0	0	0	0.00964479	0.00926936	0.0401885	0.00194553	0.0267261	0.0147662	0.00251748	0.000177841	0.00296167	0	0.00609665	0.00200627	0.0388027	0	0.0128428	0.0350623	0.0105221	0.0182962	0.00232693	0.00023092	0.000882807	0.000443459	0	0	0.0190179	0.0126311	0.00565217	0.000929368	0	0.000231696	0.0297385
d__Bacteria;k__norank_d__Bacteria;p__Acidobacteriota;c__Blastocatellia;o__unclassified_c__Blastocatellia;f__unclassified_c__Blastocatellia;g__unclassified_c__Blastocatellia	0	0	0	0	0	0	0	0	0	0	0	0	0.000553557	0.000515996	0	0	0	0.000283126	0	0	0	0	0	0.000410172	0	0.000177841	0	0	0	0	0.000221729	0	0.000347102	0	0	0.000285878	0	0.00011546	0	0	0	0	0	0	0	0	0	0	0
d__Bacteria;k__norank_d__Bacteria;p__Acidobacteriota;c__FFCH5909;o__norank_c__FFCH5909;f__norank_o__norank_c__FFCH5909;g__norank_f__norank_o__norank_c__FFCH5909	0	0	0	0.000369959	0	0	0	0	0.000883392	0	0	0	0	0	0	0	0	0	0	0	0.000277162	0	0	0	0	0	0	0	0	0	0	0	0	0	0	0	0	0	0	0	0	0	0	0	0	0	0	0	0
d__Bacteria;k__norank_d__Bacteria;p__Acidobacteriota;c__Holophagae;o__Holophagales;f__Holophagaceae;g__Geothrix	0	0	0	0	0	0	0	0	0	0	0	0.000283527	0	0	0	0	0	0	0	0	0.000277162	0	0	0	0	0	0	0	0	0	0	0	0	0	0	0	0	0	0	0	0.000127567	0	0.000155885	0	0	0	0	0	0
d__Bacteria;k__norank_d__Bacteria;p__Acidobacteriota;c__Holophagae;o__Holophagales;f__Holophagaceae;g__Holophaga	0.000248324	0	0	0	0	0	0	8.3612e-05	0.000530035	0	0	0.00141764	0.00525879	0	0	0	0	0.000141563	0	0	0	0.000243191	0.000318167	0	0.00041958	0.00266762	0.000348432	0.000110387	0.000297398	0.00137931	0.000665188	0	0	0	0	0.000285878	0.00727167	0.00681215	0.00132421	0.0170732	0.00892971	0	0	0.000476644	0.000434783	0.00139405	0	0.000231696	0
d__Bacteria;k__norank_d__Bacteria;p__Acidobacteriota;c__Holophagae;o__Holophagales;f__Holophagaceae;g__unclassified_f__Holophagaceae	0	0	0	0	0	0	0	0	0	0	0	0	0	0	0	0.000161786	0	0	0	0	0	0	0	0	0	0	0	0	0	0	0.000443459	0	0	0	0	0	0	0	0	0	0	0	0.000155885	0	0	0	0	0	0
d__Bacteria;k__norank_d__Bacteria;p__Acidobacteriota;c__Holophagae;o__Subgroup_7;f__norank_o__Subgroup_7;g__norank_f__norank_o__Subgroup_7	0	0.00122489	0.00107933	0.000924898	0.00327654	0	0.00338045	0.00083612	0.00159011	0.002456	0.00143082	0.00141764	0.00110711	0.00490196	0.00608108	0	0.00117803	0.000283126	0.00117619	0.0152672	0.00498891	0.000243191	0.00763602	0.00656276	0.000839161	0.000177841	0.00087108	0	0.000297398	0.00100313	0.00842572	8.42034e-05	0.00937175	0.0107215	0.00323756	0.00400229	0.00232693	0.00023092	0.000882807	0.000443459	0	0.000604473	0.00140296	0.000714967	0	0	0	0	0.00341822
d__Bacteria;k__norank_d__Bacteria;p__Acidobacteriota;c__Subgroup_11;o__norank_c__Subgroup_11;f__norank_o__norank_c__Subgroup_11;g__norank_f__norank_o__norank_c__Subgroup_11	0	0	0.000539665	0	0.00229358	0	0.000307314	0	0.00159011	0.00163733	0	0.000283527	0.000276778	0	0.000675676	0	0	0	0.000705716	0.00272628	0.00138581	0	0.00159084	0.00205086	0.00013986	0	0	0	0	0	0.00288248	0	0.00572718	0.0040568	0.00364225	0.00142939	0	0.00011546	0	0.000221729	0	0	0.000467654	0	0.000434783	0	0	0	0.000854555
d__Bacteria;k__norank_d__Bacteria;p__Acidobacteriota;c__Subgroup_18;o__norank_c__Subgroup_18;f__norank_o__norank_c__Subgroup_18;g__norank_f__norank_o__norank_c__Subgroup_18	0	0	0.00269833	0	0.000327654	0	0	0	0	0.00204666	0	0	0	0.000257998	0	0	0	0	0	0.00817884	0.00138581	0	0.001909	0.000820345	0	0	0	0	0	0	0.00177384	0	0.00329747	0.0089829	0.00121408	0.000857633	0	0	0	0	0	0	0.000311769	0	0	0	0	0	0.000170911
d__Bacteria;k__norank_d__Bacteria;p__Acidobacteriota;c__Subgroup_20;o__norank_c__Subgroup_20;f__norank_o__norank_c__Subgroup_20;g__norank_f__norank_o__norank_c__Subgroup_20	0	0	0	0	0.000327654	0	0	0	0.000176678	0.000409333	0	0	0	0	0	0	0	0	0	0	0	0	0.00127267	0	0	0	0	0	0	0	0.000221729	0	0.000173551	0.000289771	0	0	0	0	0.000441404	0	0	0	0.000155885	0	0	0	0	0	0
d__Bacteria;k__norank_d__Bacteria;p__Acidobacteriota;c__Subgroup_21;o__norank_c__Subgroup_21;f__norank_o__norank_c__Subgroup_21;g__norank_f__norank_o__norank_c__Subgroup_21	0	0	0	0	0	0	0	0	0	0	0	0	0	0	0	0	0	0	0	0.00136314	0	0	0	0	0	0	0	0	0	0	0	0	0	0	0	0	0	0	0	0	0	0	0	0	0	0	0	0	0
d__Bacteria;k__norank_d__Bacteria;p__Acidobacteriota;c__Subgroup_22;o__norank_c__Subgroup_22;f__norank_o__norank_c__Subgroup_22;g__norank_f__norank_o__norank_c__Subgroup_22	0	0	0.000539665	0	0.000327654	0	0	0	0	0.000409333	0	0	0	0.00154799	0	0	0	0	0.000235239	0.000817884	0	0	0.00159084	0	0	0.000355682	0	0	0	0	0.00199557	0	0.00260326	0.000869313	0.00890328	0	0.000290867	0.00011546	0	0	0.000127567	0	0	0	0	0	0	0	0.000170911
d__Bacteria;k__norank_d__Bacteria;p__Acidobacteriota;c__Subgroup_25;o__norank_c__Subgroup_25;f__norank_o__norank_c__Subgroup_25;g__norank_f__norank_o__norank_c__Subgroup_25	0	0	0	0	0	0	0	0	0	0	0	0	0	0.000257998	0.000675676	0	0	0	0.000235239	0	0.000277162	0	0.000318167	0	0	0	0	0	0	0	0.00133038	0	0.000867754	0.000289771	0	0	0	0.00011546	0	0	0	0	0	0	0	0	0	0	0
d__Bacteria;k__norank_d__Bacteria;p__Acidobacteriota;c__Subgroup_5;o__norank_c__Subgroup_5;f__norank_o__norank_c__Subgroup_5;g__norank_f__norank_o__norank_c__Subgroup_5	0	0.000122489	0.001619	0.000369959	0.00196592	0	0	8.3612e-05	0.00176678	0.00163733	0	0.000850581	0.000553557	0.00180599	0.00135135	0	0	0.000141563	0.000940955	0.00926936	0.00277162	0.000121595	0.00604518	0.00123052	0.00041958	0.000177841	0.000348432	0	0.000297398	0.000501567	0.010643	0.000168407	0.00416522	0.00927267	0.0161878	0.00171527	0.00116347	0.00034638	0	0.00133038	0	0.000805964	0.00436477	0.00119161	0.000869565	0.00139405	0.000193087	0	0.00119638
d__Bacteria;k__norank_d__Bacteria;p__Acidobacteriota;c__Thermoanaerobaculia;o__Thermoanaerobaculales;f__Thermoanaerobaculaceae;g__Subgroup_10	0.000993295	0	0.00107933	0	0.000655308	0	0.0021512	0	0	0.000409333	0.000429246	0.000283527	0	0.00154799	0.000675676	0	0	0.000141563	0.000470478	0.000545256	0.00110865	0	0	0.000410172	0	0	0	0	0	0.000125392	0.00110865	0	0.00208261	0.00115908	0.000809389	0.00114351	0	0	0	0	0	0.000402982	0.00124708	0	0	0	0	0	0
d__Bacteria;k__norank_d__Bacteria;p__Acidobacteriota;c__Vicinamibacteria;o__Subgroup_17;f__norank_o__Subgroup_17;g__norank_f__norank_o__Subgroup_17	0	0	0.001619	0.000369959	0.000327654	0	0.000614628	0	0	0.000818666	0.000286164	0	0	0.00412797	0.00135135	0.000161786	0.000147254	0.000141563	0.000705716	0.0019084	0.000554324	0	0.00254534	0	0	0	0	0	0	0	0.00133038	0	0.00468587	0.00289771	0.00323756	0.000857633	0	0	0	0.000221729	0	0.000201491	0.000311769	0.000238322	0	0.000464684	0	0	0.000683644
d__Bacteria;k__norank_d__Bacteria;p__Acidobacteriota;c__Vicinamibacteria;o__Subgroup_9;f__norank_o__Subgroup_9;g__norank_f__norank_o__Subgroup_9	0	0	0	0	0	0	0	0	0	0	0	0	0	0	0	0	0	0	0	0	0	0	0.000318167	0	0	0	0	0	0	0	0.000221729	0	0.00138841	0.000869313	0	0	0	0	0	0	0	0	0	0	0	0	0	0	0
d__Bacteria;k__norank_d__Bacteria;p__Acidobacteriota;c__Vicinamibacteria;o__Vicinamibacterales;f__Vicinamibacteraceae;g__Luteitalea	0	0	0.000539665	0	0.000327654	0	0.000921942	0	0	0.000818666	0	0.000283527	0	0.000257998	0	0	0	0.000849377	0.000940955	0	0.000277162	0	0.00127267	0	0	0	0.000174216	0	0	0	0	8.42034e-05	0.00347102	0.00260794	0.000404694	0.000571755	0	0	0	0	0	0	0	0.000238322	0	0	0	0	0
d__Bacteria;k__norank_d__Bacteria;p__Acidobacteriota;c__Vicinamibacteria;o__Vicinamibacterales;f__Vicinamibacteraceae;g__Vicinamibacter	0	0.00159236	0	0.00110988	0.000327654	0	0	0.0014214	0.000706714	0.001228	0.00114466	0	0.000276778	0.000515996	0.00135135	0	0.000441761	0.000283126	0.00164667	0	0.00304878	0.000607977	0.000636335	0.00205086	0.00027972	0	0.00121951	0	0.000148699	0.000501567	0.000221729	0	0.000520653	0.000869313	0	0.000285878	0	0	0	0	0	0.000604473	0.00218239	0.000238322	0	0	0.000193087	0	0.00205093
d__Bacteria;k__norank_d__Bacteria;p__Acidobacteriota;c__Vicinamibacteria;o__Vicinamibacterales;f__Vicinamibacteraceae;g__norank_f__Vicinamibacteraceae	0.000993295	0.00159236	0.0248246	0	0.0226081	0	0.0132145	0.00200669	0.000353357	0.0654932	0.00414938	0.00538701	0.00442845	0.0412797	0.0189189	0	0.00176704	0.00268969	0.01482	0.0553435	0.0257761	0.00170233	0.0270442	0.0287121	0.000699301	0.000355682	0.00261324	0	0.00118959	0.000752351	0.0379157	0	0.1168	0.0985222	0.0546338	0.035163	0.00116347	0.00046184	0	0.000443459	0.000255135	0.00181342	0.017615	0.00714967	0.0026087	0.000464684	0.0015447	0.000231696	0.0179457
d__Bacteria;k__norank_d__Bacteria;p__Acidobacteriota;c__Vicinamibacteria;o__Vicinamibacterales;f__Vicinamibacteraceae;g__unclassified_f__Vicinamibacteraceae	0	0.000244978	0	0.000369959	0	0	0	0.000167224	0.000530035	0	0	0.000567054	0	0.000515996	0	0	0	0	0	0	0	0	0.000318167	0	0	0	0	0	0	0	0	0	0.00312392	0.000579542	0.000404694	0.000285878	0	0	0	0	0	0	0	0.000238322	0	0	0	0	0
d__Bacteria;k__norank_d__Bacteria;p__Acidobacteriota;c__Vicinamibacteria;o__Vicinamibacterales;f__norank_o__Vicinamibacterales;g__norank_f__norank_o__Vicinamibacterales	0.00546312	0.0109015	0.0323799	0.00258972	0.0242464	0.000189502	0.0224339	0.00752508	0.00229682	0.0802292	0.0135928	0.0104905	0.00830335	0.0588235	0.0310811	0.000323572	0.0038286	0.00311438	0.0388144	0.0466194	0.0512749	0.0052286	0.0524976	0.0401969	0.00629371	0.00284546	0.00853659	0.0008831	0.00386617	0.00802508	0.0521064	0.000757831	0.118188	0.0906983	0.108458	0.0463122	0.0104712	0.00692761	0.00419333	0.00243902	0.00510269	0.00564175	0.0478566	0.013346	0.00608696	0.0125465	0.00270322	0.00185357	0.0435823
d__Bacteria;k__norank_d__Bacteria;p__Acidobacteriota;c__Vicinamibacteria;o__Vicinamibacterales;f__unclassified_o__Vicinamibacterales;g__unclassified_o__Vicinamibacterales	0	0	0	0	0.000327654	0	0	8.3612e-05	0	0.00327466	0.000143082	0.000283527	0.000276778	0.00515996	0.0027027	0	0	0	0.00117619	0.00136314	0.000277162	0	0.000318167	0.000820345	0.00027972	0	0	0	0	0	0.000665188	0	0.00659493	0.00492611	0.00364225	0.000857633	0	0	0	0	0	0.000201491	0.000311769	0	0	0	0	0	0.00119638
d__Bacteria;k__norank_d__Bacteria;p__Acidobacteriota;c__Vicinamibacteria;o__unclassified_c__Vicinamibacteria;f__unclassified_c__Vicinamibacteria;g__unclassified_c__Vicinamibacteria	0	0	0	0	0	0	0	0	0	0	0	0	0	0	0	0	0	0	0	0	0	0	0	0	0	0	0	0	0	0	0	0	0.000520653	0	0	0	0	0	0	0	0	0	0	0	0	0	0	0	0
d__Bacteria;k__norank_d__Bacteria;p__Acidobacteriota;c__unclassified_p__Acidobacteriota;o__unclassified_p__Acidobacteriota;f__unclassified_p__Acidobacteriota;g__unclassified_p__Acidobacteriota	0	0.000612445	0.000539665	0.00147984	0.000982962	0	0	0.000167224	0.00106007	0.00163733	0.000429246	0.000283527	0.00166067	0.00361197	0.00135135	0	0.000441761	0.00240657	0.00117619	0.00163577	0.00221729	0	0.00445434	0.000410172	0.00685315	0.00106705	0.00209059	0.000220775	0.000446097	0.000250784	0.00509978	0	0.00329747	0.00492611	0.00242817	0.00142939	0.0017452	0.00046184	0.000220702	0.00266075	0.000255135	0.00181342	0.00124708	0.000238322	0.00130435	0.000464684	0.000193087	0.00347544	0.000854555
d__Bacteria;k__norank_d__Bacteria;p__Actinobacteriota;c__Acidimicrobiia;o__Acidimicrobiales;f__Acidimicrobiaceae;g__norank_f__Acidimicrobiaceae	0.00124162	0.000367467	0	0.00110988	0	0.000379003	0.000614628	8.3612e-05	0.00141343	0	0.000143082	0.00141764	0.000276778	0	0.000675676	0	0.00206155	0.000566251	0.000705716	0	0	0	0	0	0	0.000355682	0.000348432	0.000331162	0.000148699	0.00100313	0.000221729	0	0	0	0	0	0	0	0	0	0	0.000201491	0	0	0	0	0.000579262	0	0
d__Bacteria;k__norank_d__Bacteria;p__Actinobacteriota;c__Acidimicrobiia;o__Actinomarinales;f__norank_o__Actinomarinales;g__norank_f__norank_o__Actinomarinales	0	0	0	0	0	0	0	0	0	0	0	0.000567054	0.000276778	0.000257998	0	0	0	0	0	0	0.000277162	0	0	0	0	0	0	0	0	0	0	0	0.00329747	0.00289771	0	0	0	0	0	0	0	0	0	0	0	0	0	0	0
d__Bacteria;k__norank_d__Bacteria;p__Actinobacteriota;c__Acidimicrobiia;o__IMCC26256;f__norank_o__IMCC26256;g__norank_f__norank_o__IMCC26256	0.00248324	0.00538951	0.00431732	0.00147984	0.00458716	0.00227402	0.00399508	0.00267559	0.004947	0.00532133	0.00186007	0.00396938	0.00166067	0.00541796	0.00675676	0.000647144	0.00294507	0.00368063	0.010821	0.00272628	0.00554324	0.00449903	0.00445434	0.00902379	0.00181818	0.00444603	0.00505226	0.00540899	0.00505576	0.00288401	0.00133038	0.00117885	0.00780979	0.00666473	0.0113314	0.00457404	0.00290867	0.00265558	0.00595895	0.00177384	0.00357188	0.00362684	0.00748246	0.00524309	0.00304348	0.008829	0.00521336	0.00648749	0.00376004
d__Bacteria;k__norank_d__Bacteria;p__Actinobacteriota;c__Acidimicrobiia;o__Microtrichales;f__Iamiaceae;g__Iamia	0.00148994	0.000122489	0.00107933	0.00018498	0.000655308	0	0.00276583	8.3612e-05	0	0.000409333	0.000858492	0.000567054	0.000553557	0.00103199	0	0	0	0.000424689	0.000705716	0.00163577	0.000277162	0.000364786	0.000318167	0.00123052	0.00013986	0	0.000174216	0.000110387	0	0.000125392	0.000221729	0	0.00364457	0.00144886	0.000809389	0.000857633	0	0	0.000220702	0	0	0.000201491	0	0.000238322	0	0	0.000193087	0	0.000341822
d__Bacteria;k__norank_d__Bacteria;p__Actinobacteriota;c__Acidimicrobiia;o__Microtrichales;f__Ilumatobacteraceae;g__CL500-29_marine_group	0	0.000122489	0.000539665	0	0	0	0.0021512	0	0	0.00286533	0	0.000283527	0	0.000257998	0	0.000323572	0	0	0	0.00136314	0.000277162	0	0.00127267	0.000820345	0	0	0.000174216	0	0	0	0.000221729	0	0.00104131	0.000579542	0	0.00114351	0	0	0	0	0	0	0.000311769	0	0	0	0	0	0.000170911
d__Bacteria;k__norank_d__Bacteria;p__Actinobacteriota;c__Acidimicrobiia;o__Microtrichales;f__Ilumatobacteraceae;g__Ilumatobacter	0	0	0.00107933	0	0.000655308	0	0.000921942	0	0	0.001228	0	0.000283527	0.000553557	0.000257998	0.000675676	0	0	0	0.000705716	0.00163577	0.000277162	0	0.000954502	0.00123052	0	0	0	0	0	0	0.000221729	0	0.00190906	0.00173863	0.00121408	0.00114351	0	0.00011546	0	0	0	0	0.000155885	0.000238322	0	0	0	0	0.000341822
d__Bacteria;k__norank_d__Bacteria;p__Actinobacteriota;c__Acidimicrobiia;o__Microtrichales;f__Ilumatobacteraceae;g__norank_f__Ilumatobacteraceae	0.000744971	0.000489956	0	0.00018498	0	0	0.00799017	0.000167224	0.000176678	0.001228	0.00100157	0.000283527	0.00110711	0.000515996	0.000675676	0	0.000147254	0.000141563	0.00141143	0.00163577	0.00138581	0.00145914	0.000636335	0.00246103	0	0.000533523	0.00087108	0.000551937	0.000446097	0.000376176	0.000221729	0	0.00885109	0.00318748	0.00121408	0.000857633	0.000581734	0.00046184	0.000220702	0.000221729	0.000255135	0.00120895	0.00109119	0	0.000434783	0.000929368	0.000193087	0.000231696	0.000854555
d__Bacteria;k__norank_d__Bacteria;p__Actinobacteriota;c__Acidimicrobiia;o__Microtrichales;f__Ilumatobacteraceae;g__unclassified_f__Ilumatobacteraceae	0	0	0.000539665	0	0	0	0	0	0	0	0	0	0	0	0	0.000161786	0	0	0	0	0	0	0	0	0	0	0	0	0	0	0	0	0.000520653	0.000289771	0.000404694	0	0	0	0	0	0	0.000201491	0	0	0	0	0	0	0
d__Bacteria;k__norank_d__Bacteria;p__Actinobacteriota;c__Acidimicrobiia;o__Microtrichales;f__Microtrichaceae;g__IMCC26207	0.000496648	0	0	0	0	0	0	0	0	0	0	0	0	0	0	0	0	0	0	0.000272628	0.000277162	0.000121595	0	0	0	0	0	0	0	0	0	0	0	0.000289771	0.000404694	0.000571755	0	0	0	0	0	0	0	0	0	0	0	0	0
d__Bacteria;k__norank_d__Bacteria;p__Actinobacteriota;c__Acidimicrobiia;o__Microtrichales;f__Microtrichaceae;g__norank_f__Microtrichaceae	0	0	0	0	0	0	0	0	0	0.000409333	0	0	0	0	0	0	0	0.000141563	0	0	0	0	0.000318167	0	0	0	0	0	0	0	0	0	0.000173551	0.000289771	0	0	0	0.00011546	0	0	0	0	0.000155885	0	0	0.000464684	0	0	0
d__Bacteria;k__norank_d__Bacteria;p__Actinobacteriota;c__Acidimicrobiia;o__Microtrichales;f__norank_o__Microtrichales;g__norank_f__norank_o__Microtrichales	0.000744971	0.000122489	0.000539665	0.000924898	0.00360419	0	0.0021512	0.000501672	0.000353357	0.00163733	0.000572328	0.000567054	0.00221423	0.000773994	0.000675676	0	0.00103078	0.000424689	0.00164667	0.000545256	0.00249446	0.000729572	0.001909	0.00369155	0.000699301	0.000533523	0.00156794	0.00044155	0.000743494	0.00112853	0.000886918	0	0.00190906	0.00173863	0.00485633	0.00200114	0.000290867	0.00023092	0.000220702	0.000443459	0.000255135	0.00181342	0.0020265	0.000714967	0.000869565	0.000464684	0.00135161	0.000695088	0.00290549
d__Bacteria;k__norank_d__Bacteria;p__Actinobacteriota;c__Acidimicrobiia;o__Microtrichales;f__unclassified_o__Microtrichales;g__unclassified_o__Microtrichales	0.000248324	0	0	0	0	0	0	8.3612e-05	0	0	0	0.000283527	0.000276778	0.000257998	0	0	0	0	0	0.000272628	0	0.000243191	0	0.000410172	0	0	0	0.000110387	0	0	0	0	0.000520653	0.000289771	0.000809389	0.000571755	0	0	0	0	0	0	0.000311769	0	0	0	0	0	0
d__Bacteria;k__norank_d__Bacteria;p__Actinobacteriota;c__Acidimicrobiia;o__norank_c__Acidimicrobiia;f__norank_o__norank_c__Acidimicrobiia;g__norank_f__norank_o__norank_c__Acidimicrobiia	0.00223491	0.000367467	0.00107933	0.000369959	0.000655308	0.000189502	0.00276583	0.000250836	0.000353357	0.00163733	0.00128774	0.000850581	0.000553557	0.000773994	0.000675676	0.00161786	0.000441761	0.000141563	0.000470478	0.000817884	0.000831486	0.000364786	0.000318167	0.000410172	0.00027972	0	0	0	0.000446097	0.000250784	0.000221729	0.00168407	0.000694203	0.000869313	0.000404694	0.0025729	0.000290867	0.00034638	0.000441404	0.000443459	0.000127567	0	0	0.000238322	0.000434783	0	0.000386175	0.00185357	0.00136729
d__Bacteria;k__norank_d__Bacteria;p__Actinobacteriota;c__Acidimicrobiia;o__unclassified_c__Acidimicrobiia;f__unclassified_c__Acidimicrobiia;g__unclassified_c__Acidimicrobiia	0.00198659	0.000612445	0.001619	0.000554939	0	0	0.00153657	0.000668896	0.000883392	0.000409333	0.000858492	0.000567054	0.000276778	0.00128999	0	0.000808931	0.000883522	0.0011325	0.000470478	0.000272628	0.000554324	0.000121595	0.000636335	0.000410172	0.000559441	0.000533523	0.000696864	0.000662325	0.000297398	0.00175549	0.000886918	0.000757831	0.00138841	0.000579542	0	0.000285878	0	0.00011546	0.000662105	0.000665188	0.000510269	0.000402982	0.000779423	0.000714967	0.000434783	0.000464684	0.00135161	0.00139018	0.00119638
d__Bacteria;k__norank_d__Bacteria;p__Actinobacteriota;c__Actinobacteria;o__0319-7L14;f__norank_o__0319-7L14;g__norank_f__norank_o__0319-7L14	0	0	0	0	0	0	0.00338045	0	0.000353357	0	0	0	0	0.000773994	0.000675676	0	0.000589015	0.000141563	0	0.000817884	0	0	0.000318167	0	0	0	0	0.000110387	0.000148699	0	0.000221729	0	0.00104131	0.00173863	0	0.000285878	0	0.00011546	0	0	0	0	0	0	0	0	0.000193087	0	0
d__Bacteria;k__norank_d__Bacteria;p__Actinobacteriota;c__Actinobacteria;o__Catenulisporales;f__Actinospicaceae;g__Actinospica	0.00273156	0.00293974	0	0.000369959	0.000327654	0.00322153	0	0.00183946	0.00141343	0	0.000286164	0.000567054	0.00193745	0	0	0.00275036	0.00957149	0.00863533	0	0.000272628	0.00138581	0.0026751	0	0	0.00167832	0.00284546	0.00174216	0.00574015	0.00297398	0.00789969	0.000665188	0.000336814	0	0	0	0	0.00319953	0.00138552	0.00684176	0.00133038	0.00267891	0.00604473	0.000155885	0	0.00173913	0.000929368	0.0131299	0.00695088	0
d__Bacteria;k__norank_d__Bacteria;p__Actinobacteriota;c__Actinobacteria;o__Catenulisporales;f__Catenulisporaceae;g__Catenulispora	0.000744971	0.00183733	0	0.000739919	0.000327654	0.00341103	0	0.00083612	0.00141343	0	0.000143082	0.00113411	0.00470523	0	0	0.000647144	0.00618466	0.00198188	0	0	0.000277162	0.00316148	0.000318167	0.000410172	0.0151049	0.00248977	0.00209059	0.00949332	0.00460967	0.00589342	0.000221729	8.42034e-05	0	0	0	0.000285878	0.00203607	0.00127006	0.00397263	0.000886918	0.00484756	0.00120895	0.000311769	0.000238322	0.000434783	0.00139405	0.0015447	0.00347544	0.000683644
d__Bacteria;k__norank_d__Bacteria;p__Actinobacteriota;c__Actinobacteria;o__Corynebacteriales;f__Corynebacteriaceae;g__Corynebacterium	0	0	0	0	0	0	0	0	0	0	0.000143082	0	0	0	0	0	0	0.000141563	0	0	0	0	0	0	0	0	0	0.000110387	0	0	0	0	0	0.000289771	0	0	0	0	0	0	0	0.000201491	0.000155885	0	0	0	0	0	0
d__Bacteria;k__norank_d__Bacteria;p__Actinobacteriota;c__Actinobacteria;o__Corynebacteriales;f__Corynebacteriaceae;g__Lawsonella	0	0	0	0	0	0	0	0	0	0	0	0	0	0	0	0	0	0	0	0	0	0.000121595	0	0	0	0	0	0	0	0	0	0	0	0	0	0	0	0	0	0	0	0	0	0	0	0	0	0	0
d__Bacteria;k__norank_d__Bacteria;p__Actinobacteriota;c__Actinobacteria;o__Corynebacteriales;f__Mycobacteriaceae;g__Mycobacterium	0.00372486	0.0011024	0.00269833	0.000554939	0.000982962	0.000189502	0.0021512	0.00100334	0.000353357	0.001228	0.00071541	0.000283527	0.000553557	0.000257998	0.000675676	0.00145608	0.00161979	0.00254813	0.00117619	0.00136314	0.00110865	0.00206712	0.00159084	0.00492207	0.00027972	0.00106705	0.00121951	0.00143504	0.00223048	0.00137931	0.000443459	8.42034e-05	0.00208261	0.00173863	0.00283286	0.000285878	0.00145433	0.000577301	0.00264842	0.000221729	0.000637836	0.00302237	0.0020265	0.000953289	0.000434783	0.000929368	0.00212396	0.00162187	0.00188002
d__Bacteria;k__norank_d__Bacteria;p__Actinobacteriota;c__Actinobacteria;o__Corynebacteriales;f__Nocardiaceae;g__Gordonia	0	0	0	0	0	0	0	0	0	0	0	0	0	0	0	0	0	0.000141563	0	0	0	0	0	0	0	0	0.000348432	0.000110387	0	0	0	0	0	0	0	0	0	0	0	0	0	0	0	0	0	0	0	0.000231696	0.000341822
d__Bacteria;k__norank_d__Bacteria;p__Actinobacteriota;c__Actinobacteria;o__Corynebacteriales;f__Nocardiaceae;g__Nocardia	0.00124162	0.000122489	0	0	0	0.000758006	0.000307314	0	0.000176678	0	0.000429246	0.000283527	0.000276778	0.000257998	0.000675676	0	0	0.000141563	0.000940955	0	0	0.000486381	0	0	0.00027972	0.00106705	0.000174216	0.00044155	0.000594796	0.000376176	0.000443459	0	0	0	0.000404694	0.00114351	0	0.00103914	0.00463474	0.000221729	0.00127567	0.000402982	0.000311769	0	0.000434783	0	0.00077235	0.000463392	0.000341822
d__Bacteria;k__norank_d__Bacteria;p__Actinobacteriota;c__Actinobacteria;o__Corynebacteriales;f__Nocardiaceae;g__Rhodococcus	0.000993295	0	0.000539665	0	0	0	0.00583897	0	0	0.001228	0.000572328	0.000283527	0.00110711	0	0	0	0	0.000141563	0.000470478	0	0	0.00109436	0.000318167	0.00451189	0	0.000711364	0.00139373	0.00275969	0	0.000752351	0.000443459	8.42034e-05	0.000173551	0.000289771	0.00121408	0.000571755	0.000581734	0.00161644	0.00132421	0.000886918	0.00153081	0	0.00109119	0	0	0	0	0.000231696	0
d__Bacteria;k__norank_d__Bacteria;p__Actinobacteriota;c__Actinobacteria;o__Corynebacteriales;f__Nocardiaceae;g__Smaragdicoccus	0	0.000367467	0.000539665	0	0	0	0	0.00041806	0.000176678	0	0	0	0	0	0	0	0	0	0.000235239	0	0.000831486	0.000121595	0	0	0	0.000533523	0	0	0	0.000250784	0	0	0	0	0	0	0	0	0	0	0	0.000201491	0	0	0	0	0	0	0
d__Bacteria;k__norank_d__Bacteria;p__Actinobacteriota;c__Actinobacteria;o__Corynebacteriales;f__Nocardiaceae;g__Williamsia	0	0	0	0	0	0	0	8.3612e-05	0	0	0	0	0	0	0	0	0	0	0.000470478	0	0	0	0	0	0	0	0	0	0	0	0	0	0	0	0	0	0	0	0	0	0	0	0	0	0	0	0	0	0
d__Bacteria;k__norank_d__Bacteria;p__Actinobacteriota;c__Actinobacteria;o__Corynebacteriales;f__Nocardiaceae;g__unclassified_f__Nocardiaceae	0.000496648	0	0	0	0	0	0.00491703	0	0	0.00163733	0.000286164	0	0	0	0	0	0.000294507	0	0	0	0	0	0	0.000410172	0	0	0	0.000220775	0	0.000125392	0	0	0.000520653	0	0	0.000285878	0	0	0	0	0	0	0	0	0	0	0	0	0
d__Bacteria;k__norank_d__Bacteria;p__Actinobacteriota;c__Actinobacteria;o__Corynebacteriales;f__Tsukamurellaceae;g__Tsukamurella	0	0	0	0	0	0	0	0	0	0	0	0	0	0	0	0	0	0	0	0	0	0	0	0	0	0	0.000348432	0	0	0	0	0	0	0	0	0	0	0	0	0	0	0	0	0	0	0	0	0	0
d__Bacteria;k__norank_d__Bacteria;p__Actinobacteriota;c__Actinobacteria;o__Euzebyales;f__Euzebyaceae;g__norank_f__Euzebyaceae	0	0	0	0	0	0	0	0	0	0	0	0	0	0	0	0	0	0	0	0	0	0	0	0	0	0	0	0	0	0	0	0	0	0	0	0	0	0	0	0	0	0	0	0	0	0	0	0	0
d__Bacteria;k__norank_d__Bacteria;p__Actinobacteriota;c__Actinobacteria;o__Frankiales;f__Acidothermaceae;g__Acidothermus	0.00322821	0.017026	0.00107933	0.00795413	0.000655308	0.00776957	0.000921942	0.009699	0.00777385	0.00163733	0.000572328	0.00170116	0.00193745	0.000257998	0	0.00728038	0.00485937	0.00750283	0.0138791	0	0.00194013	0.00656615	0.000954502	0.00369155	0.00545455	0.00462387	0.00348432	0.00596092	0.00684015	0.00815047	0.000221729	0.00505221	0	0.000289771	0.000809389	0.000285878	0.00290867	0.0028865	0.00882807	0.00243902	0.00242378	0.00584324	0.00249415	0	0.00130435	0.0181227	0.0092682	0.00370714	0.000341822
d__Bacteria;k__norank_d__Bacteria;p__Actinobacteriota;c__Actinobacteria;o__Frankiales;f__Cryptosporangiaceae;g__Cryptosporangium	0	0	0	0	0	0	0	0	0	0	0	0	0	0.000515996	0	0	0	0	0.00117619	0.000272628	0	0	0	0	0	0	0	0	0	0	0	0	0	0	0	0	0	0	0	0	0	0	0	0	0	0	0	0	0
d__Bacteria;k__norank_d__Bacteria;p__Actinobacteriota;c__Actinobacteria;o__Frankiales;f__Frankiaceae;g__Frankia	0	0	0	0	0	0	0.000307314	0	0	0	0	0	0	0	0	0.000161786	0	0	0	0	0	0	0	0	0	0	0	0	0	0	0	0	0	0	0	0	0	0	0	0	0	0	0	0	0	0	0	0	0
d__Bacteria;k__norank_d__Bacteria;p__Actinobacteriota;c__Actinobacteria;o__Frankiales;f__Frankiaceae;g__Jatrophihabitans	0.0136578	0.00575698	0.001619	0.000924898	0.00163827	0.00189502	0.0021512	0.00309365	0.000883392	0.000409333	0.00200315	0.00510349	0.00221423	0.00103199	0.00337838	0.000485358	0.00353409	0.00424689	0.0042343	0.000272628	0.00304878	0.0121595	0.00318167	0.00205086	0.00293706	0.0030233	0.00818815	0.00827906	0.00698885	0.0030094	0.000221729	8.42034e-05	0	0	0.00121408	0.0051458	0.00145433	0.000808221	0.00331053	0.00110865	0.00140324	0.00423131	0.00109119	0.00309819	0.00130435	0.00139405	0.0123576	0.00370714	0.00700735
d__Bacteria;k__norank_d__Bacteria;p__Actinobacteriota;c__Actinobacteria;o__Frankiales;f__Frankiaceae;g__unclassified_f__Frankiaceae	0.000496648	0.000122489	0	0	0.000327654	0	0	0	0	0	0	0	0.000276778	0	0	0	0.000147254	0	0	0	0	0.000364786	0	0.000410172	0	0	0.000174216	0.000110387	0	0	0	0	0	0	0	0	0	0	0	0	0	0	0	0	0	0	0.000193087	0	0
d__Bacteria;k__norank_d__Bacteria;p__Actinobacteriota;c__Actinobacteria;o__Frankiales;f__Geodermatophilaceae;g__Antricoccus	0.00124162	0	0	0	0	0	0.000614628	0	0	0	0	0	0	0	0	0	0	0	0	0	0	0.00133755	0	0	0.00013986	0	0	0.000110387	0.000297398	0	0	0	0	0	0	0	0	0	0.000662105	0	0	0	0	0	0.000434783	0	0	0	0
d__Bacteria;k__norank_d__Bacteria;p__Actinobacteriota;c__Actinobacteria;o__Frankiales;f__Geodermatophilaceae;g__Blastococcus	0.00223491	0	0	0.00018498	0	0.000189502	0.0021512	0.000250836	0	0	0.000143082	0.000283527	0	0.000515996	0.000675676	0	0.000294507	0.0011325	0	0	0.000277162	0.000972763	0.000318167	0.000820345	0.00013986	0	0.00209059	0.00154542	0.000594796	0.000877743	0.000221729	0	0.000347102	0	0	0	0	0.00023092	0.000441404	0	0.000127567	0	0	0	0	0	0	0.000463392	0.000512733
d__Bacteria;k__norank_d__Bacteria;p__Actinobacteriota;c__Actinobacteria;o__Frankiales;f__Geodermatophilaceae;g__Geodermatophilus	0.00248324	0.000367467	0	0	0	0	0	0.000250836	0	0.000409333	0	0	0	0	0	0	0	0.00127407	0	0	0	0.000729572	0	0	0.00013986	0.000177841	0	0.000662325	0.000297398	0	0	0	0	0	0	0	0	0.00011546	0	0.000221729	0	0.000604473	0	0	0.000434783	0	0.000193087	0	0
d__Bacteria;k__norank_d__Bacteria;p__Actinobacteriota;c__Actinobacteria;o__Frankiales;f__Geodermatophilaceae;g__Modestobacter	0	0	0	0	0	0	0	0	0	0	0	0	0	0	0	0	0	0	0	0	0	0	0	0	0	0	0	0	0	0	0	0	0	0	0	0	0	0	0	0	0	0	0	0	0	0	0	0	0
d__Bacteria;k__norank_d__Bacteria;p__Actinobacteriota;c__Actinobacteria;o__Frankiales;f__Geodermatophilaceae;g__unclassified_f__Geodermatophilaceae	0.000496648	0.000122489	0	0	0	0	0.000307314	0	0	0	0	0	0	0	0	0	0	0	0	0	0	0	0	0	0	0	0	0.000110387	0	0	0	0	0	0	0	0	0	0	0	0	0	0	0	0	0	0	0.00077235	0	0.000170911
d__Bacteria;k__norank_d__Bacteria;p__Actinobacteriota;c__Actinobacteria;o__Frankiales;f__Nakamurellaceae;g__Nakamurella	0.000248324	0	0	0	0	0	0.00276583	0	0	0.000818666	0	0.000283527	0	0.000515996	0	0	0	0.000141563	0.00141143	0	0	0.000486381	0	0.000820345	0.00013986	0	0	0.000110387	0	0	0	0	0	0	0	0	0	0	0.000220702	0	0.000255135	0	0	0	0	0.000929368	0	0.000463392	0
d__Bacteria;k__norank_d__Bacteria;p__Actinobacteriota;c__Actinobacteria;o__Frankiales;f__Sporichthyaceae;g__Longivirga	0	0	0	0	0	0	0	0	0	0	0	0	0	0	0	0	0	0	0	0	0	0	0.000318167	0	0	0	0	0	0	0	0	0	0	0	0	0	0	0	0	0	0	0	0	0	0	0.00139405	0	0.000231696	0
d__Bacteria;k__norank_d__Bacteria;p__Actinobacteriota;c__Actinobacteria;o__Frankiales;f__Sporichthyaceae;g__Sporichthya	0.000744971	0.000122489	0.000539665	0	0.000327654	0	0.000614628	8.3612e-05	0	0.001228	0	0	0.000830335	0	0	0.000161786	0	0.000141563	0	0	0.000554324	0.000243191	0	0	0	0	0.000174216	0	0	0.000250784	0	0	0.000173551	0	0	0.000571755	0	0	0	0.000221729	0	0.000201491	0	0.000714967	0	0	0.00077235	0	0.000512733
d__Bacteria;k__norank_d__Bacteria;p__Actinobacteriota;c__Actinobacteria;o__Frankiales;f__Sporichthyaceae;g__norank_f__Sporichthyaceae	0.000496648	0.000244978	0.001619	0	0.00131062	0	0.00983405	0.000250836	0	0.002456	0.000143082	0	0	0.00154799	0.000675676	0	0.000441761	0	0.000470478	0.000817884	0.00166297	0.000729572	0	0.00205086	0	0	0.000174216	0	0	0	0	0	0.000867754	0.000289771	0	0.000571755	0	0	0	0.000221729	0	0	0.000155885	0.000238322	0	0	0.000386175	0	0
d__Bacteria;k__norank_d__Bacteria;p__Actinobacteriota;c__Actinobacteria;o__Frankiales;f__Sporichthyaceae;g__unclassified_f__Sporichthyaceae	0	0	0	0	0	0	0	0	0	0	0	0	0	0	0	0	0	0	0	0	0	0	0	0	0	0	0	0	0	0	0	0	0	0	0	0	0	0	0	0	0	0	0	0	0	0	0.000193087	0	0
d__Bacteria;k__norank_d__Bacteria;p__Actinobacteriota;c__Actinobacteria;o__Frankiales;f__norank_o__Frankiales;g__norank_f__norank_o__Frankiales	0.00148994	0.000612445	0.000539665	0.000369959	0.000327654	0	0.00368777	0.000250836	0.000530035	0.000409333	0.00100157	0	0.00110711	0.000257998	0	0	0.000147254	0.000283126	0	0.000545256	0	0.000364786	0	0.000820345	0.00013986	0	0.00121951	0.00044155	0	0.000626959	0	0	0	0	0	0.00200114	0	0.00011546	0	0	0	0	0	0	0	0	0.000193087	0	0.000170911
d__Bacteria;k__norank_d__Bacteria;p__Actinobacteriota;c__Actinobacteria;o__Frankiales;f__unclassified_o__Frankiales;g__unclassified_o__Frankiales	0.00496648	0.00134738	0.000539665	0.000554939	0.000327654	0.000379003	0	0.00117057	0.000176678	0	0.000572328	0.000850581	0.00138389	0.00103199	0.000675676	0	0.00161979	0.00453001	0.00117619	0.000817884	0.00138581	0.00182393	0	0.00246103	0.00195804	0.000711364	0.00121951	0.00209736	0.00104089	0.00125392	0.000665188	8.42034e-05	0.000867754	0.000579542	0	0.00114351	0.00145433	0.000577301	0.000662105	0.00110865	0.00102054	0.00100746	0.000155885	0.000476644	0.00217391	0.000464684	0.00231705	0.00301205	0.000683644
d__Bacteria;k__norank_d__Bacteria;p__Actinobacteriota;c__Actinobacteria;o__Glycomycetales;f__Glycomycetaceae;g__Glycomyces	0.000496648	0	0	0	0.00131062	0	0.000307314	0	0	0	0.000143082	0	0	0.000257998	0.00135135	0	0	0	0	0	0	0.000364786	0.000636335	0	0	0	0	0.000220775	0	0	0	0	0	0	0	0.000571755	0	0	0	0	0	0	0	0	0	0	0.000193087	0	0
d__Bacteria;k__norank_d__Bacteria;p__Actinobacteriota;c__Actinobacteria;o__KIST-JJY010;f__norank_o__KIST-JJY010;g__norank_f__norank_o__KIST-JJY010	0	0	0	0	0	0	0	0	0	0	0	0	0	0	0	0	0	0	0	0	0	0	0	0	0	0	0	0	0	0	0	0	0	0	0.000404694	0	0	0	0	0	0	0	0	0	0	0	0	0	0
d__Bacteria;k__norank_d__Bacteria;p__Actinobacteriota;c__Actinobacteria;o__Kineosporiales;f__Kineosporiaceae;g__Angustibacter	0.00347653	0	0	0	0	0.000379003	0.000307314	0	0	0.000818666	0.000143082	0	0	0	0.00135135	0	0	0.000141563	0	0	0.000277162	0.00133755	0.000318167	0	0.00027972	0.000177841	0.000348432	0.000220775	0.000297398	0	0.000221729	0	0	0	0	0.000857633	0	0	0	0	0.000127567	0	0	0.000238322	0	0	0	0	0
d__Bacteria;k__norank_d__Bacteria;p__Actinobacteriota;c__Actinobacteria;o__Kineosporiales;f__Kineosporiaceae;g__Kineococcus	0	0	0	0	0	0	0.000307314	0	0	0	0	0	0	0	0	0	0	0	0	0	0	0	0	0	0	0	0	0	0	0	0	0	0	0	0	0	0	0	0	0	0	0	0	0.000238322	0	0	0	0	0
d__Bacteria;k__norank_d__Bacteria;p__Actinobacteriota;c__Actinobacteria;o__Kineosporiales;f__Kineosporiaceae;g__Kineosporia	0.000744971	0	0	0	0	0	0	0	0	0	0.000143082	0	0.000830335	0.000257998	0	0	0.000147254	0.000283126	0.000235239	0.00136314	0	0.000486381	0.000636335	0	0	0	0	0	0.00148699	0.0015047	0.000221729	0	0.000173551	0	0	0.000571755	0.000290867	0.00034638	0.000220702	0.000221729	0.000765404	0.000604473	0	0	0.000869565	0	0	0	0.000170911
d__Bacteria;k__norank_d__Bacteria;p__Actinobacteriota;c__Actinobacteria;o__Kineosporiales;f__Kineosporiaceae;g__Quadrisphaera	0	0	0	0	0	0	0.000921942	0	0	0	0	0	0	0	0	0	0	0	0	0	0	0	0	0	0	0	0	0	0	0	0	0	0	0	0	0	0	0	0	0	0	0	0	0	0	0	0	0	0
d__Bacteria;k__norank_d__Bacteria;p__Actinobacteriota;c__Actinobacteria;o__Kineosporiales;f__Kineosporiaceae;g__norank_f__Kineosporiaceae	0	0	0	0	0	0	0.000307314	0	0	0	0	0	0.000276778	0.000257998	0	0	0	0	0.000235239	0	0	0	0	0	0	0	0	0	0	0	0	8.42034e-05	0	0	0	0	0	0	0	0	0	0	0	0.000238322	0	0	0	0	0
d__Bacteria;k__norank_d__Bacteria;p__Actinobacteriota;c__Actinobacteria;o__Kineosporiales;f__Kineosporiaceae;g__unclassified_f__Kineosporiaceae	0.000248324	0	0	0.000739919	0	0	0.000307314	8.3612e-05	0	0	0	0.000283527	0	0	0	0	0	0.000566251	0	0	0	0.000121595	0	0	0	0	0.000348432	0	0.000297398	0	0	0	0	0	0	0	0	0	0	0	0	0.000402982	0	0.000476644	0	0	0.000386175	0	0.000170911
d__Bacteria;k__norank_d__Bacteria;p__Actinobacteriota;c__Actinobacteria;o__Micrococcales;f__Beutenbergiaceae;g__Salana	0	0	0	0	0	0	0	0	0	0	0	0	0	0	0	0	0	0	0	0	0	0.000243191	0	0	0	0	0	0	0	0	0	0	0	0	0	0	0	0	0	0	0	0	0	0	0	0	0	0	0
d__Bacteria;k__norank_d__Bacteria;p__Actinobacteriota;c__Actinobacteria;o__Micrococcales;f__Bogoriellaceae;g__Georgenia	0	0	0	0	0	0	0	0	0	0	0	0	0	0	0	0	0	0	0	0	0	0	0	0	0	0	0	0	0	0	0	0	0	0	0	0	0	0	0	0	0	0	0	0	0	0	0	0	0
d__Bacteria;k__norank_d__Bacteria;p__Actinobacteriota;c__Actinobacteria;o__Micrococcales;f__Brevibacteriaceae;g__Brevibacterium	0	0	0	0	0	0	0	0	0	0	0	0	0	0	0	0	0	0.000141563	0	0	0	0	0	0	0.00013986	0	0	0	0	0	0	0	0	0	0	0	0	0	0	0	0	0	0	0	0	0	0	0	0
d__Bacteria;k__norank_d__Bacteria;p__Actinobacteriota;c__Actinobacteria;o__Micrococcales;f__Cellulomonadaceae;g__Actinotalea	0.000248324	0	0	0	0	0	0	0	0	0	0	0	0	0	0	0	0	0	0	0	0	0	0	0	0	0	0	0	0	0	0	0	0	0	0	0	0	0	0	0	0	0	0	0	0	0	0	0	0
d__Bacteria;k__norank_d__Bacteria;p__Actinobacteriota;c__Actinobacteria;o__Micrococcales;f__Cellulomonadaceae;g__Cellulomonas	0	0	0	0	0.000327654	0	0.000307314	0	0	0	0	0	0	0.000257998	0	0	0	0	0	0	0.000277162	0	0	0.000410172	0	0	0	0	0	0	0	0	0	0	0.000809389	0	0	0	0	0	0	0	0	0.000238322	0	0.000464684	0	0	0.000170911
d__Bacteria;k__norank_d__Bacteria;p__Actinobacteriota;c__Actinobacteria;o__Micrococcales;f__Cellulomonadaceae;g__Oerskovia	0	0	0	0	0	0	0.000307314	0	0	0	0	0	0	0	0	0	0	0	0.000235239	0	0	0	0	0	0	0	0	0	0	0	0	0	0	0	0	0	0	0	0	0	0	0	0	0	0	0	0	0	0
d__Bacteria;k__norank_d__Bacteria;p__Actinobacteriota;c__Actinobacteria;o__Micrococcales;f__Cellulomonadaceae;g__unclassified_f__Cellulomonadaceae	0	0	0	0	0	0	0	0	0	0	0	0	0	0	0	0	0	0	0	0	0	0	0	0	0	0	0	0	0	0	0	0	0	0	0	0	0	0	0	0	0	0	0	0	0	0	0	0	0
d__Bacteria;k__norank_d__Bacteria;p__Actinobacteriota;c__Actinobacteria;o__Micrococcales;f__Demequinaceae;g__Demequina	0	0	0	0	0.000327654	0	0	0	0	0	0	0.000283527	0	0	0	0	0	0	0.000235239	0	0	0	0	0	0	0	0	0	0	0	0	0	0	0.000579542	0	0	0	0	0	0	0	0	0	0	0	0	0	0	0
d__Bacteria;k__norank_d__Bacteria;p__Actinobacteriota;c__Actinobacteria;o__Micrococcales;f__Dermabacteraceae;g__Brachybacterium	0	0	0	0	0	0	0	0	0	0	0.000143082	0	0	0	0	0	0	0	0	0	0	0	0	0	0	0	0	0	0	0	0	0	0	0	0	0	0	0	0	0	0	0	0	0.000238322	0	0	0	0	0
d__Bacteria;k__norank_d__Bacteria;p__Actinobacteriota;c__Actinobacteria;o__Micrococcales;f__Dermabacteraceae;g__Dermabacter	0	0	0	0	0	0	0	0	0	0	0	0	0	0	0	0	0	0	0	0	0	0	0	0	0	0	0	0	0	0	0	0	0	0	0	0	0	0	0	0	0	0	0	0	0	0	0	0	0
d__Bacteria;k__norank_d__Bacteria;p__Actinobacteriota;c__Actinobacteria;o__Micrococcales;f__Dermacoccaceae;g__Branchiibius	0	0	0	0	0	0	0	0	0	0	0	0	0	0	0	0	0	0	0	0	0	0.000729572	0	0	0	0	0	0	0	0	0	0	0	0	0	0	0	0	0	0	0	0	0	0	0	0	0	0	0
d__Bacteria;k__norank_d__Bacteria;p__Actinobacteriota;c__Actinobacteria;o__Micrococcales;f__Dermacoccaceae;g__Flexivirga	0.00372486	0	0	0	0	0	0	0	0	0	0	0	0	0	0	0	0	0.000141563	0	0	0	0.00389105	0	0	0	0.000177841	0.00156794	0.00728557	0.00104089	0	0	0	0	0	0	0	0.000290867	0.00011546	0.000441404	0	0	0	0	0	0	0	0.000386175	0.000463392	0
d__Bacteria;k__norank_d__Bacteria;p__Actinobacteriota;c__Actinobacteria;o__Micrococcales;f__Intrasporangiaceae;g__Intrasporangium	0	0.000122489	0.000539665	0	0	0	0.000614628	0	0.000176678	0.000818666	0	0.000283527	0	0.000257998	0	0	0	0	0.000235239	0.000272628	0.00166297	0.000121595	0	0.000820345	0	0	0.000174216	0	0	0.000250784	0	0	0	0	0	0.000285878	0	0	0	0	0	0	0	0.000953289	0	0	0	0	0
d__Bacteria;k__norank_d__Bacteria;p__Actinobacteriota;c__Actinobacteria;o__Micrococcales;f__Intrasporangiaceae;g__Knoellia	0.000744971	0	0	0	0	0	0.00583897	0	0	0	0	0	0	0	0	0	0	0	0	0.000817884	0	0	0	0	0	0	0	0	0	0	0	0	0	0	0	0	0	0	0	0	0	0	0	0	0	0	0	0	0
d__Bacteria;k__norank_d__Bacteria;p__Actinobacteriota;c__Actinobacteria;o__Micrococcales;f__Intrasporangiaceae;g__Lapillicoccus	0.0158927	0.00281725	0.00215866	0	0.000327654	0	0.00491703	0.00100334	0.000530035	0.001228	0.000143082	0.000283527	0	0	0.00202703	0	0.000294507	0.000707814	0.00117619	0	0.000831486	0.00389105	0	0.00246103	0.00027972	0.0030233	0.0043554	0.00375317	0.00104089	0.00250784	0	0	0.000173551	0.000289771	0	0.000857633	0	0.00046184	0.00242772	0.000886918	0.000510269	0.000201491	0.000467654	0	0.000434783	0	0.00328249	0.000463392	0.000683644
d__Bacteria;k__norank_d__Bacteria;p__Actinobacteriota;c__Actinobacteria;o__Micrococcales;f__Intrasporangiaceae;g__Ornithinimicrobium	0	0	0	0	0	0	0	0	0	0	0	0	0	0	0	0	0	0	0	0	0	0	0	0	0	0	0	0.000110387	0	0	0	0	0	0	0	0	0	0	0	0	0	0	0	0	0	0	0	0	0
d__Bacteria;k__norank_d__Bacteria;p__Actinobacteriota;c__Actinobacteria;o__Micrococcales;f__Intrasporangiaceae;g__Oryzihumus	0.00198659	0	0	0	0.000327654	0	0	0	0	0	0.000143082	0.000567054	0	0	0	0	0	0	0.000235239	0	0	0.000729572	0	0	0	0	0	0	0	0	0	0	0	0	0	0	0	0	0	0	0	0	0	0.000714967	0.00217391	0	0.000193087	0	0
d__Bacteria;k__norank_d__Bacteria;p__Actinobacteriota;c__Actinobacteria;o__Micrococcales;f__Intrasporangiaceae;g__Phycicoccus	0.0111746	0.000612445	0	0	0	0	0.00307314	0.000501672	0	0.00204666	0.000143082	0.000567054	0.000830335	0	0.000675676	0	0.000147254	0.000141563	0	0.000272628	0.000554324	0.00303988	0.00127267	0.000820345	0.00013986	0.000355682	0.00174216	0.00154542	0.000446097	0.000250784	0	0	0	0	0	0.000285878	0.0008726	0	0.000441404	0.000665188	0.000255135	0	0	0.000714967	0.000434783	0	0.000965437	0.000231696	0.000341822
d__Bacteria;k__norank_d__Bacteria;p__Actinobacteriota;c__Actinobacteria;o__Micrococcales;f__Intrasporangiaceae;g__Terrabacter	0.00124162	0.000489956	0.001619	0	0.00196592	0	0.00184388	0	0	0.00163733	0.000429246	0.000850581	0.000276778	0.000257998	0	0	0.000147254	0.000141563	0.000235239	0.00163577	0.000277162	0.000972763	0.000318167	0.000410172	0	0.000177841	0.00174216	0.00044155	0.000297398	0	0	0	0	0	0.000404694	0.00114351	0	0	0	0	0	0.000201491	0.000155885	0	0	0	0	0.000231696	0
d__Bacteria;k__norank_d__Bacteria;p__Actinobacteriota;c__Actinobacteria;o__Micrococcales;f__Intrasporangiaceae;g__norank_f__Intrasporangiaceae	0	0	0.00107933	0	0	0	0	0	0	0.000818666	0.00071541	0	0	0.00103199	0	0	0	0	0	0.00627045	0	0	0	0.000410172	0	0	0.000174216	0	0	0	0	0	0.000520653	0.000869313	0	0.000857633	0	0	0	0	0	0	0	0.000238322	0	0	0.000193087	0	0
d__Bacteria;k__norank_d__Bacteria;p__Actinobacteriota;c__Actinobacteria;o__Micrococcales;f__Intrasporangiaceae;g__unclassified_f__Intrasporangiaceae	0.00173827	0.000489956	0.00377766	0	0.000327654	0	0.0021512	0	0	0.000818666	0.00071541	0.000283527	0	0.000773994	0	0	0.000147254	0.000283126	0	0.000817884	0	0.000607977	0.00127267	0.000410172	0	0.000533523	0.000348432	0.000220775	0	0	0	0	0.00190906	0.000579542	0.000404694	0.000571755	0	0	0	0.000665188	0	0.000201491	0.000155885	0.000238322	0	0	0	0.000231696	0
d__Bacteria;k__norank_d__Bacteria;p__Actinobacteriota;c__Actinobacteria;o__Micrococcales;f__Microbacteriaceae;g__Agrococcus	0	0	0	0	0	0	0.000921942	0	0	0	0	0	0	0	0	0	0	0	0	0	0	0	0	0	0	0	0	0	0	0.000125392	0	0	0	0	0	0	0	0	0	0	0	0	0	0	0	0	0	0	0
d__Bacteria;k__norank_d__Bacteria;p__Actinobacteriota;c__Actinobacteria;o__Micrococcales;f__Microbacteriaceae;g__Agromyces	0	0	0	0	0.000327654	0	0.000307314	0	0	0	0	0	0	0	0	0	0	0	0	0	0.000277162	0	0.000636335	0.000410172	0	0	0	0	0	0	0	0	0.000867754	0	0	0	0	0	0	0	0	0	0.000155885	0	0	0	0	0	0
d__Bacteria;k__norank_d__Bacteria;p__Actinobacteriota;c__Actinobacteria;o__Micrococcales;f__Microbacteriaceae;g__Amnibacterium	0	0	0	0	0	0	0	0	0	0	0	0	0.000276778	0	0	0	0	0	0	0	0	0	0	0	0	0	0	0	0	0	0	0	0	0	0	0	0	0	0	0	0	0	0	0	0	0	0	0	0
d__Bacteria;k__norank_d__Bacteria;p__Actinobacteriota;c__Actinobacteria;o__Micrococcales;f__Microbacteriaceae;g__Cnuibacter	0	0	0	0	0	0	0	0	0	0	0	0	0	0	0	0	0	0.000141563	0	0	0	0	0	0	0	0	0	0	0	0	0	0	0	0	0	0	0	0	0	0	0	0	0	0	0	0	0	0	0
d__Bacteria;k__norank_d__Bacteria;p__Actinobacteriota;c__Actinobacteria;o__Micrococcales;f__Microbacteriaceae;g__Cryobacterium	0	0	0	0	0	0	0	0	0	0	0	0	0	0	0	0	0	0	0	0	0	0	0	0	0	0	0	0	0	0	0	0	0	0	0	0	0	0	0	0	0	0	0	0	0	0	0	0	0
d__Bacteria;k__norank_d__Bacteria;p__Actinobacteriota;c__Actinobacteria;o__Micrococcales;f__Microbacteriaceae;g__Curtobacterium	0	0	0	0	0	0	0	0	0	0	0	0	0	0	0	0	0	0	0	0	0	0	0	0	0	0	0	0.000110387	0	0	0	0	0	0	0	0	0	0	0	0	0	0	0	0	0	0	0	0	0
d__Bacteria;k__norank_d__Bacteria;p__Actinobacteriota;c__Actinobacteria;o__Micrococcales;f__Microbacteriaceae;g__Diaminobutyricimonas	0	0	0	0	0	0	0	0	0	0	0	0	0	0	0	0	0	0	0	0	0	0.000121595	0	0	0	0	0	0	0	0	0	0	0	0	0	0	0	0	0	0	0	0	0	0	0	0	0	0	0
d__Bacteria;k__norank_d__Bacteria;p__Actinobacteriota;c__Actinobacteria;o__Micrococcales;f__Microbacteriaceae;g__Galbitalea	0	0	0	0	0	0	0	0	0	0	0	0	0	0	0	0	0.000147254	0.000141563	0	0	0	0	0	0	0	0	0	0	0	0	0	0	0	0	0	0.000285878	0	0	0	0	0	0	0	0	0	0	0	0	0
d__Bacteria;k__norank_d__Bacteria;p__Actinobacteriota;c__Actinobacteria;o__Micrococcales;f__Microbacteriaceae;g__Homoserinibacter	0.000248324	0	0	0	0	0	0	0	0	0	0	0	0	0	0	0	0	0.000283126	0	0	0	0	0	0	0	0	0	0	0	0	0	0	0	0	0	0	0	0	0	0	0	0	0	0	0	0	0	0	0
d__Bacteria;k__norank_d__Bacteria;p__Actinobacteriota;c__Actinobacteria;o__Micrococcales;f__Microbacteriaceae;g__Humibacter	0.000744971	0	0	0	0	0	0	0	0	0	0	0.000283527	0.000553557	0	0	0	0	0	0	0	0	0	0	0	0	0.000177841	0	0.000331162	0	0	0	0	0	0	0	0	0	0	0	0	0	0	0	0	0.000434783	0	0	0	0
d__Bacteria;k__norank_d__Bacteria;p__Actinobacteriota;c__Actinobacteria;o__Micrococcales;f__Microbacteriaceae;g__Leifsonia	0.000496648	0	0	0.00018498	0	0	0	0	0	0.000409333	0	0	0	0	0	0	0	0.000141563	0	0	0	0.000486381	0	0	0	0	0.000348432	0.000662325	0	0	0	0	0	0	0	0	0	0	0	0	0	0.000201491	0	0	0	0	0.000193087	0.000231696	0.000170911
d__Bacteria;k__norank_d__Bacteria;p__Actinobacteriota;c__Actinobacteria;o__Micrococcales;f__Microbacteriaceae;g__Leucobacter	0	0	0	0	0	0	0	0	0	0	0	0	0	0	0	0	0	0	0	0	0	0	0.000318167	0	0	0	0	0	0	0	0	0	0	0.000289771	0.000404694	0.000285878	0	0	0	0	0	0	0	0	0.000434783	0	0	0	0
d__Bacteria;k__norank_d__Bacteria;p__Actinobacteriota;c__Actinobacteria;o__Micrococcales;f__Microbacteriaceae;g__Lysinimonas	0	0.000122489	0	0	0	0	0	0	0	0	0	0	0	0	0	0	0	0	0	0	0	0.000243191	0.000318167	0	0	0	0.000174216	0.00044155	0	0	0	0	0	0	0.000809389	0	0	0	0	0.000221729	0.000127567	0	0	0.000238322	0	0	0	0	0
d__Bacteria;k__norank_d__Bacteria;p__Actinobacteriota;c__Actinobacteria;o__Micrococcales;f__Microbacteriaceae;g__Microbacterium	0.00173827	0.000122489	0	0	0.000327654	0	0.0064536	0.000167224	0.000176678	0.000818666	0.000143082	0	0.000553557	0	0.000675676	0	0.000294507	0.000283126	0	0	0.000831486	0.000851167	0.000318167	0.00123052	0.00013986	0.000889205	0.000348432	0.00110387	0.000148699	0.000250784	0.000221729	0	0.000520653	0	0.000404694	0.000285878	0	0	0	0	0	0	0.000311769	0	0.000434783	0	0	0.000463392	0.000170911
d__Bacteria;k__norank_d__Bacteria;p__Actinobacteriota;c__Actinobacteria;o__Micrococcales;f__Microbacteriaceae;g__Mycetocola	0	0	0	0	0	0	0	0	0	0	0	0	0	0	0	0	0	0	0	0	0	0	0	0	0	0	0	0	0	0	0	0	0	0	0	0	0	0	0	0	0	0	0	0	0	0	0	0	0
d__Bacteria;k__norank_d__Bacteria;p__Actinobacteriota;c__Actinobacteria;o__Micrococcales;f__Microbacteriaceae;g__Parafrigoribacterium	0.000248324	0	0	0	0	0	0	0	0	0	0	0	0	0	0	0	0	0	0	0	0	0.000364786	0	0	0.00013986	0	0.000174216	0	0	0	0	0	0	0	0	0.000285878	0	0	0	0.000221729	0	0	0	0	0	0	0	0	0
d__Bacteria;k__norank_d__Bacteria;p__Actinobacteriota;c__Actinobacteria;o__Micrococcales;f__Microbacteriaceae;g__Rudaibacter	0.000248324	0	0	0	0	0	0	0	0	0	0	0	0	0	0	0	0	0	0	0	0	0	0	0	0.00013986	0	0	0.000331162	0	0.000125392	0	0	0	0	0	0	0	0	0	0	0	0	0	0.000238322	0	0	0	0	0
d__Bacteria;k__norank_d__Bacteria;p__Actinobacteriota;c__Actinobacteria;o__Micrococcales;f__Microbacteriaceae;g__Yonghaparkia	0	0	0	0	0	0	0.00153657	0	0	0	0	0	0	0	0	0	0	0	0	0	0	0	0	0	0	0	0	0	0	0	0	0	0	0	0	0	0	0	0	0	0	0	0	0	0	0	0	0	0
d__Bacteria;k__norank_d__Bacteria;p__Actinobacteriota;c__Actinobacteria;o__Micrococcales;f__Microbacteriaceae;g__norank_f__Microbacteriaceae	0.000496648	0	0	0	0	0	0	0	0	0	0	0	0	0	0	0	0	0	0.000235239	0	0	0.000121595	0	0	0	0	0	0.000220775	0	0.000125392	0	0	0	0	0	0	0	0	0.000220702	0	0	0	0	0	0	0	0.000965437	0.000231696	0
d__Bacteria;k__norank_d__Bacteria;p__Actinobacteriota;c__Actinobacteria;o__Micrococcales;f__Microbacteriaceae;g__unclassified_f__Microbacteriaceae	0.00223491	0.000122489	0	0	0	0	0	0	0.000176678	0	0	0.000567054	0.00110711	0	0	0	0.000147254	0.000424689	0	0	0	0.00109436	0	0	0	0.000177841	0.000522648	0.000220775	0.000297398	0	0	0	0	0.000289771	0.000809389	0	0	0	0	0	0	0.000201491	0	0	0	0	0.000579262	0	0.000341822
d__Bacteria;k__norank_d__Bacteria;p__Actinobacteriota;c__Actinobacteria;o__Micrococcales;f__Micrococcaceae;g__Arthrobacter	0	0.000244978	0.000539665	0	0.00327654	0	0.00184388	8.3612e-05	0.000353357	0.000818666	0.000143082	0.000567054	0.000276778	0	0	0	0.000589015	0.000283126	0.000235239	0.000272628	0.000554324	0.000486381	0	0.000820345	0.00027972	0	0.000522648	0.000220775	0.000297398	0	0	0	0.000173551	0	0	0.00114351	0	0	0.000220702	0.000221729	0.000127567	0	0	0.000238322	0.000434783	0	0.000386175	0	0
d__Bacteria;k__norank_d__Bacteria;p__Actinobacteriota;c__Actinobacteria;o__Micrococcales;f__Micrococcaceae;g__Enteractinococcus	0	0	0	0	0	0	0	0	0	0	0	0	0	0	0	0	0	0.000141563	0	0	0	0	0	0	0	0	0	0	0	0	0	0	0	0	0	0	0	0	0	0	0	0	0	0	0	0	0	0	0
d__Bacteria;k__norank_d__Bacteria;p__Actinobacteriota;c__Actinobacteria;o__Micrococcales;f__Micrococcaceae;g__Kocuria	0	0	0	0	0	0	0	0	0	0	0	0	0	0	0	0	0	0	0	0	0	0	0	0	0	0	0	0	0.000148699	0	0	0	0	0	0	0	0	0	0	0	0	0	0	0	0	0	0	0	0
d__Bacteria;k__norank_d__Bacteria;p__Actinobacteriota;c__Actinobacteria;o__Micrococcales;f__Micrococcaceae;g__Paenarthrobacter	0.00148994	0	0	0	0	0	0.00184388	0	0	0.00204666	0.000429246	0	0	0	0	0	0	0	0	0.000272628	0	0	0	0	0	0.000177841	0	0	0	0	0	0	0	0	0	0	0	0.00011546	0	0	0	0	0	0	0	0	0	0	0
d__Bacteria;k__norank_d__Bacteria;p__Actinobacteriota;c__Actinobacteria;o__Micrococcales;f__Micrococcaceae;g__Pseudarthrobacter	0.00248324	0.000857423	0.001619	0.00018498	0.000655308	0	0.00368777	0.000334448	0.000176678	0.000818666	0.00214623	0	0	0	0	0	0.000883522	0.000849377	0	0.000817884	0.000554324	0.00133755	0	0.000410172	0	0.000711364	0.00209059	0.00309085	0.000743494	0.000626959	0	0	0	0	0	0.000285878	0.000290867	0.00011546	0.000662105	0	0	0.000201491	0.000311769	0.00119161	0.00217391	0	0.000386175	0	0.000683644
d__Bacteria;k__norank_d__Bacteria;p__Actinobacteriota;c__Actinobacteria;o__Micrococcales;f__Micrococcaceae;g__Sinomonas	0	0.000122489	0	0.00018498	0	0	0	0	0.000353357	0	0	0	0	0	0	0	0.000147254	0	0	0	0	0	0	0	0	0	0	0	0	0	0	0	0	0	0	0	0	0	0	0	0	0.000201491	0	0	0	0	0	0	0
d__Bacteria;k__norank_d__Bacteria;p__Actinobacteriota;c__Actinobacteria;o__Micrococcales;f__Micrococcaceae;g__unclassified_f__Micrococcaceae	0.0042215	0.000122489	0	0	0.00163827	0	0.00368777	0.000167224	0	0.00163733	0.000286164	0.000850581	0	0	0	0	0.000589015	0.0011325	0.000470478	0.00136314	0.000277162	0.000607977	0	0.000820345	0	0.00195625	0.000696864	0.00386356	0.000297398	0.000877743	0	0	0.000173551	0.000579542	0	0.000571755	0	0.000577301	0	0.000443459	0.000510269	0	0.000311769	0.000714967	0.000434783	0.000464684	0	0.000231696	0.000341822
d__Bacteria;k__norank_d__Bacteria;p__Actinobacteriota;c__Actinobacteria;o__Micrococcales;f__Micrococcales_Incertae_Sedis;g__Luteimicrobium	0.000248324	0	0	0	0	0	0	0	0	0	0	0	0	0	0	0	0	0	0	0	0	0	0	0	0	0	0	0	0	0	0	0	0	0	0	0	0	0	0	0	0	0	0	0	0	0	0	0	0
d__Bacteria;k__norank_d__Bacteria;p__Actinobacteriota;c__Actinobacteria;o__Micrococcales;f__Micrococcales_Incertae_Sedis;g__Timonella	0	0	0	0	0	0	0	0	0	0	0	0	0	0	0	0	0	0	0	0	0	0	0	0	0	0	0	0.000110387	0	0	0	0	0	0	0	0	0	0	0	0	0	0	0	0	0	0	0	0	0
d__Bacteria;k__norank_d__Bacteria;p__Actinobacteriota;c__Actinobacteria;o__Micrococcales;f__Promicromonosporaceae;g__Cellulosimicrobium	0	0	0	0	0	0	0	0	0	0	0	0	0	0	0	0	0	0.000141563	0	0	0	0.000121595	0	0	0	0	0	0	0	0	0	0	0	0	0	0	0	0	0	0	0	0	0	0	0	0	0	0	0
d__Bacteria;k__norank_d__Bacteria;p__Actinobacteriota;c__Actinobacteria;o__Micrococcales;f__Promicromonosporaceae;g__Isoptericola	0	0	0	0	0	0	0	0	0	0	0	0	0	0	0	0	0	0	0.000235239	0	0	0	0	0	0	0	0	0	0	0	0	0	0	0	0	0	0	0	0	0	0	0	0	0	0	0	0	0	0
d__Bacteria;k__norank_d__Bacteria;p__Actinobacteriota;c__Actinobacteria;o__Micrococcales;f__Promicromonosporaceae;g__Myceligenerans	0	0	0	0	0	0	0	0	0	0	0	0	0	0	0	0	0	0	0	0	0	0	0	0	0	0	0	0	0	0	0	0	0	0	0	0	0	0	0	0	0	0	0	0	0	0	0	0	0
d__Bacteria;k__norank_d__Bacteria;p__Actinobacteriota;c__Actinobacteria;o__Micrococcales;f__Promicromonosporaceae;g__Promicromonospora	0.000248324	0	0.00107933	0	0	0	0.000307314	0	0	0	0	0	0	0	0	0	0	0	0.000470478	0	0	0.000364786	0	0	0	0	0	0	0	0	0	0	0	0	0	0.000571755	0	0	0	0	0	0	0	0	0	0	0	0	0.000683644
d__Bacteria;k__norank_d__Bacteria;p__Actinobacteriota;c__Actinobacteria;o__Micrococcales;f__Promicromonosporaceae;g__unclassified_f__Promicromonosporaceae	0	0	0	0	0	0	0	0	0	0	0	0.000567054	0	0	0	0	0	0	0	0	0	0	0	0	0	0	0	0	0	0	0	0	0	0	0	0	0	0	0	0	0	0	0	0	0	0	0	0	0
d__Bacteria;k__norank_d__Bacteria;p__Actinobacteriota;c__Actinobacteria;o__Micrococcales;f__norank_o__Micrococcales;g__norank_f__norank_o__Micrococcales	0.000744971	0	0	0	0	0	0	8.3612e-05	0	0	0	0	0.000276778	0	0	0	0	0.000283126	0	0	0	0.000364786	0	0	0	0	0.000174216	0	0	0	0	0	0	0	0	0	0	0	0	0	0	0	0	0	0	0	0	0	0
d__Bacteria;k__norank_d__Bacteria;p__Actinobacteriota;c__Actinobacteria;o__Micrococcales;f__unclassified_o__Micrococcales;g__unclassified_o__Micrococcales	0.00546312	0	0	0	0.000327654	0	0.000614628	0	0	0	0	0.000283527	0	0	0	0	0	0.000283126	0	0	0	0.000364786	0	0	0	0.000355682	0.000696864	0.000331162	0.000148699	0.000125392	0	0	0.000173551	0.000289771	0	0.000285878	0	0	0	0	0.000127567	0.000604473	0	0.000714967	0	0	0	0	0
d__Bacteria;k__norank_d__Bacteria;p__Actinobacteriota;c__Actinobacteria;o__Micromonosporales;f__Micromonosporaceae;g__Actinoplanes	0.00546312	0.00208231	0.00323799	0	0.00131062	0.000568505	0.00307314	0.00041806	0	0.000818666	0.00257548	0.00170116	0.00193745	0.00154799	0.00135135	0.000161786	0.00132528	0.00254813	0.00752764	0.000272628	0.00110865	0.00170233	0.000318167	0.00246103	0.000699301	0.000177841	0.00243902	0.000772712	0.000297398	0.000125392	0.000443459	0	0.00104131	0.000289771	0.00121408	0.00142939	0.000290867	0	0	0	0.000127567	0.000604473	0.000623539	0.00285987	0.000869565	0	0.00270322	0	0.00324731
d__Bacteria;k__norank_d__Bacteria;p__Actinobacteriota;c__Actinobacteria;o__Micromonosporales;f__Micromonosporaceae;g__Allocatelliglobosispora	0	0	0	0	0	0	0	0	0	0	0	0	0	0	0	0	0	0	0	0	0	0	0	0	0	0	0	0	0	0	0	0	0	0.000289771	0	0	0	0	0	0	0	0	0	0	0	0	0	0	0
d__Bacteria;k__norank_d__Bacteria;p__Actinobacteriota;c__Actinobacteria;o__Micromonosporales;f__Micromonosporaceae;g__Asanoa	0	0	0	0	0	0	0	0	0	0.000409333	0	0	0	0	0	0	0	0	0	0	0	0	0	0	0	0	0	0	0	0	0	0	0	0	0	0	0	0	0	0	0	0	0.000155885	0	0	0	0	0	0
d__Bacteria;k__norank_d__Bacteria;p__Actinobacteriota;c__Actinobacteria;o__Micromonosporales;f__Micromonosporaceae;g__Catellatospora	0	0	0	0	0	0	0	0	0	0	0	0	0	0.000257998	0.000675676	0	0	0.000141563	0	0	0	0	0	0.000410172	0	0	0.000174216	0	0	0	0	0	0	0	0	0	0	0	0	0	0	0	0	0	0	0	0	0	0
d__Bacteria;k__norank_d__Bacteria;p__Actinobacteriota;c__Actinobacteria;o__Micromonosporales;f__Micromonosporaceae;g__Catelliglobosispora	0	0	0	0	0	0	0	0	0	0	0	0	0	0	0	0	0	0	0	0	0	0	0	0	0	0	0	0	0	0	0	0	0	0	0	0	0	0	0	0	0	0	0	0	0	0	0	0	0
d__Bacteria;k__norank_d__Bacteria;p__Actinobacteriota;c__Actinobacteria;o__Micromonosporales;f__Micromonosporaceae;g__Dactylosporangium	0.00124162	0.000734934	0.000539665	0.00018498	0.000655308	0	0.000307314	0	0	0.000409333	0.00100157	0	0.000276778	0.000257998	0.00135135	0.000161786	0.00103078	0.000283126	0.000705716	0	0.000831486	0.000607977	0	0.00123052	0	0	0.000348432	0	0	0.000376176	0	0	0	0	0	0.000285878	0	0	0	0.000221729	0.000127567	0	0.000155885	0.00190658	0	0	0.00077235	0	0.00102547
d__Bacteria;k__norank_d__Bacteria;p__Actinobacteriota;c__Actinobacteria;o__Micromonosporales;f__Micromonosporaceae;g__Hamadaea	0.000248324	0.000122489	0	0	0.000655308	0	0	0.000334448	0	0.001228	0.000286164	0.000283527	0	0.000515996	0	0	0	0	0.000470478	0.000272628	0.00166297	0.000121595	0.000318167	0.000820345	0	0	0.000348432	0.000110387	0	0	0.000221729	0	0	0.000289771	0	0.000857633	0	0	0	0	0	0	0.000623539	0.000953289	0	0	0	0	0.00239275
d__Bacteria;k__norank_d__Bacteria;p__Actinobacteriota;c__Actinobacteria;o__Micromonosporales;f__Micromonosporaceae;g__Krasilnikovia	0	0	0	0	0.00131062	0	0	0	0	0	0	0	0	0.000257998	0	0	0	0	0	0	0.000277162	0	0	0	0	0	0	0	0	0	0	0	0	0	0	0	0	0	0	0	0	0	0	0.000714967	0	0	0.0015447	0	0.000683644
d__Bacteria;k__norank_d__Bacteria;p__Actinobacteriota;c__Actinobacteria;o__Micromonosporales;f__Micromonosporaceae;g__Longispora	0	0	0.000539665	0	0	0	0	0	0	0	0	0	0	0	0	0	0	0	0	0	0	0	0	0	0	0	0	0	0	0	0	0	0.000347102	0	0	0	0	0	0	0	0	0	0	0	0	0	0	0	0
d__Bacteria;k__norank_d__Bacteria;p__Actinobacteriota;c__Actinobacteria;o__Micromonosporales;f__Micromonosporaceae;g__Luedemannella	0	0.000244978	0	0	0	0	0.000614628	0.000334448	0.000706714	0	0	0	0	0	0	0	0	0.000283126	0.000940955	0.000272628	0.000554324	0.000121595	0	0.000820345	0.00041958	0	0.000348432	0	0.000297398	0.000125392	0.000221729	0	0.00121486	0.00115908	0.000809389	0.000571755	0	0	0	0	0.000255135	0.000201491	0.000467654	0.000238322	0	0.000464684	0	0	0.000341822
d__Bacteria;k__norank_d__Bacteria;p__Actinobacteriota;c__Actinobacteria;o__Micromonosporales;f__Micromonosporaceae;g__Micromonospora	0.00148994	0.00159236	0.000539665	0.000369959	0	0	0.00122926	0.000250836	0	0.001228	0	0.000850581	0.000276778	0	0	0.000323572	0.000147254	0.000283126	0	0	0.000277162	0.000851167	0.000636335	0.000410172	0	0	0.000696864	0	0.000148699	0.000376176	0	0	0.000694203	0.000579542	0	0.000857633	0	0.00034638	0.000220702	0	0	0.000805964	0.000467654	0.000238322	0	0	0.000965437	0	0.0015382
d__Bacteria;k__norank_d__Bacteria;p__Actinobacteriota;c__Actinobacteria;o__Micromonosporales;f__Micromonosporaceae;g__Phytohabitans	0	0	0	0	0	0	0	0	0	0.000409333	0	0	0	0.000257998	0	0	0	0	0	0	0	0	0	0	0	0	0	0	0	0	0	0	0.000347102	0	0	0	0	0	0	0	0	0	0	0	0	0	0	0	0.000170911
d__Bacteria;k__norank_d__Bacteria;p__Actinobacteriota;c__Actinobacteria;o__Micromonosporales;f__Micromonosporaceae;g__Phytomonospora	0.000496648	0	0	0	0	0	0.000307314	0	0	0	0	0	0	0.000257998	0.00608108	0	0	0	0	0	0.000277162	0.000121595	0	0	0	0	0	0	0	0	0	0	0	0	0	0.000285878	0	0	0	0	0	0	0	0	0	0	0	0	0
d__Bacteria;k__norank_d__Bacteria;p__Actinobacteriota;c__Actinobacteria;o__Micromonosporales;f__Micromonosporaceae;g__Planosporangium	0	0	0	0	0	0	0	0	0.000176678	0	0	0	0	0	0	0	0	0	0.000235239	0	0	0	0	0	0	0	0	0	0	0	0	0	0	0	0	0	0	0	0.000220702	0	0	0	0	0	0	0	0	0	0.00341822
d__Bacteria;k__norank_d__Bacteria;p__Actinobacteriota;c__Actinobacteria;o__Micromonosporales;f__Micromonosporaceae;g__Plantactinospora	0	0	0	0	0	0	0	8.3612e-05	0	0	0	0	0	0	0	0	0	0	0	0	0.000277162	0	0	0	0	0	0.000174216	0	0	0	0	0	0.000173551	0	0	0	0	0	0	0	0	0	0.000623539	0	0	0	0	0	0
d__Bacteria;k__norank_d__Bacteria;p__Actinobacteriota;c__Actinobacteria;o__Micromonosporales;f__Micromonosporaceae;g__Rhizocola	0	0	0.000539665	0	0.000327654	0	0.000307314	0	0	0.000409333	0	0	0	0	0.000675676	0	0	0	0.000940955	0	0	0	0	0	0	0	0	0	0	0	0.000221729	0	0.00121486	0	0	0	0	0	0	0	0	0	0	0	0	0	0	0	0
d__Bacteria;k__norank_d__Bacteria;p__Actinobacteriota;c__Actinobacteria;o__Micromonosporales;f__Micromonosporaceae;g__Salinispora	0	0	0	0	0	0	0	0	0	0	0	0	0	0	0	0	0	0.000141563	0	0	0	0	0	0	0	0	0	0	0	0	0	0	0	0	0	0	0	0	0	0	0	0	0	0	0	0	0	0	0
d__Bacteria;k__norank_d__Bacteria;p__Actinobacteriota;c__Actinobacteria;o__Micromonosporales;f__Micromonosporaceae;g__Verrucosispora	0	0	0	0	0	0	0	0	0	0	0	0	0	0	0	0	0	0	0	0	0	0	0	0	0	0	0	0	0	0	0	0	0	0	0	0	0	0	0	0	0	0	0	0.000238322	0	0	0	0	0
d__Bacteria;k__norank_d__Bacteria;p__Actinobacteriota;c__Actinobacteria;o__Micromonosporales;f__Micromonosporaceae;g__Virgisporangium	0	0	0	0	0	0	0.000307314	0	0	0.000409333	0	0	0	0.000257998	0.000675676	0	0	0	0	0	0.000277162	0	0	0.000410172	0	0	0	0	0	0	0	0	0.000520653	0.000579542	0	0.000857633	0	0	0	0	0	0	0	0	0.000869565	0	0	0	0.000512733
d__Bacteria;k__norank_d__Bacteria;p__Actinobacteriota;c__Actinobacteria;o__Micromonosporales;f__Micromonosporaceae;g__norank_f__Micromonosporaceae	0	0.000734934	0	0.000739919	0.000982962	0	0.00122926	0.000334448	0.000353357	0	0	0	0	0.000257998	0	0.000161786	0	0	0.000940955	0.000817884	0.000277162	0.000243191	0	0.000820345	0	0	0.000174216	0.000110387	0.000148699	0.000250784	0.000221729	0	0.000694203	0	0	0	0	0	0	0	0.000127567	0.000201491	0.000467654	0.000476644	0	0.000929368	0	0	0.00119638
d__Bacteria;k__norank_d__Bacteria;p__Actinobacteriota;c__Actinobacteria;o__Micromonosporales;f__Micromonosporaceae;g__unclassified_f__Micromonosporaceae	0.0052148	0.00722685	0.00215866	0.000554939	0.00294889	0.00208452	0.00522434	0.00576923	0.0024735	0.00409333	0.00286164	0.000283527	0.00470523	0.00232198	0.00135135	0.000485358	0.00309233	0.00283126	0.0143496	0.00299891	0.0094235	0.00741732	0.00318167	0.0106645	0.00671329	0.000533523	0.00522648	0.00364279	0.00282528	0.00413793	0.00509978	0.000168407	0.00312392	0.00289771	0.00202347	0.00343053	0	0.000577301	0.00110351	0.00133038	0.00114811	0.00322386	0.00327358	0.00548141	0.00478261	0.0027881	0.0135161	0.00185357	0.0157238
d__Bacteria;k__norank_d__Bacteria;p__Actinobacteriota;c__Actinobacteria;o__PeM15;f__norank_o__PeM15;g__norank_f__norank_o__PeM15	0	0	0	0	0	0	0	0	0	0	0	0	0	0	0	0	0	0	0	0	0	0	0	0	0	0	0	0	0	0	0	0	0	0	0	0	0	0	0	0	0.000127567	0	0	0	0	0	0	0	0
d__Bacteria;k__norank_d__Bacteria;p__Actinobacteriota;c__Actinobacteria;o__Propionibacteriales;f__Nocardioidaceae;g__Aeromicrobium	0.000496648	0	0.001619	0	0	0	0.00153657	0	0	0	0.000143082	0	0	0	0	0	0	0	0	0	0	0.000243191	0	0	0	0	0	0	0	0.000125392	0.000221729	0	0	0	0	0.000857633	0	0	0.000220702	0	0	0	0.000155885	0	0	0	0	0	0.000170911
d__Bacteria;k__norank_d__Bacteria;p__Actinobacteriota;c__Actinobacteria;o__Propionibacteriales;f__Nocardioidaceae;g__Kribbella	0.00198659	0.00293974	0.00107933	0	0.00229358	0.000947508	0.00307314	0.00083612	0.000176678	0.00204666	0.00615253	0.00226822	0.00166067	0.00257998	0.00202703	0	0.000441761	0.00099094	0	0.000272628	0.00249446	0.00571498	0.000954502	0.000410172	0.00041958	0.000355682	0.0010453	0.00143504	0.000594796	0.000501567	0.000443459	0	0	0.000289771	0	0.00600343	0.000581734	0	0.00110351	0	0	0.000604473	0.00218239	0.00405148	0.000434783	0	0.00173779	0	0.00752008
d__Bacteria;k__norank_d__Bacteria;p__Actinobacteriota;c__Actinobacteria;o__Propionibacteriales;f__Nocardioidaceae;g__Marmoricola	0.00968463	0.00208231	0.00377766	0	0.000655308	0.000189502	0.00676091	0.00267559	0.000176678	0.00163733	0.00171698	0.00141764	0.00138389	0.000257998	0.000675676	0	0.000294507	0.000424689	0	0.00272628	0.00166297	0.00194553	0.000636335	0.000820345	0.000699301	0.00320114	0.00348432	0.0026493	0.000297398	0.000626959	0.000665188	0	0.000867754	0.000869313	0.000809389	0.0025729	0.000581734	0.000808221	0.000882807	0.00155211	0.00153081	0.000604473	0.000311769	0.00119161	0	0.000464684	0.00212396	0.00139018	0.000854555
d__Bacteria;k__norank_d__Bacteria;p__Actinobacteriota;c__Actinobacteria;o__Propionibacteriales;f__Nocardioidaceae;g__Mumia	0	0	0	0	0	0	0	0	0	0	0	0	0	0	0	0	0	0	0	0	0	0	0	0	0	0	0	0	0	0	0	0	0	0.000289771	0	0	0	0	0	0	0	0	0	0	0	0	0	0	0
d__Bacteria;k__norank_d__Bacteria;p__Actinobacteriota;c__Actinobacteria;o__Propionibacteriales;f__Nocardioidaceae;g__Nocardioides	0.0052148	0.00257227	0.00539665	0	0.00294889	0	0.0288875	0.0014214	0.000176678	0.00286533	0.000858492	0.00113411	0.00138389	0.000773994	0	0	0.000441761	0.000283126	0.000235239	0.0144493	0.00277162	0.00231031	0.000954502	0.00123052	0.00041958	0.000889205	0.00156794	0.0008831	0.000594796	0.000250784	0.000665188	0	0.00642138	0.00173863	0.000809389	0.0025729	0.00145433	0.00046184	0	0.00110865	0.00153081	0.000201491	0.00140296	0.00190658	0.00130435	0	0.00173779	0.000695088	0.000854555
d__Bacteria;k__norank_d__Bacteria;p__Actinobacteriota;c__Actinobacteria;o__Propionibacteriales;f__Nocardioidaceae;g__unclassified_f__Nocardioidaceae	0.000993295	0.000489956	0.00107933	0	0	0	0.00184388	8.3612e-05	0	0.000409333	0.000143082	0	0.000276778	0	0	0	0	0	0.000470478	0.00299891	0.000831486	0	0.000318167	0.00164069	0	0	0.000348432	0	0	0	0	0	0.00138841	0.000869313	0	0	0	0	0	0	0	0	0.000311769	0.000714967	0	0	0	0.000231696	0.000341822
d__Bacteria;k__norank_d__Bacteria;p__Actinobacteriota;c__Actinobacteria;o__Propionibacteriales;f__Propionibacteriaceae;g__Aestuariimicrobium	0	0	0.000539665	0	0	0	0	0	0	0	0	0	0.000276778	0	0	0	0	0	0	0	0	0	0	0	0	0	0	0	0	0	0	0	0	0	0	0	0	0	0	0	0	0	0	0	0	0	0	0	0
d__Bacteria;k__norank_d__Bacteria;p__Actinobacteriota;c__Actinobacteria;o__Propionibacteriales;f__Propionibacteriaceae;g__Cutibacterium	0	0	0	0	0	0	0	0.000167224	0	0	0	0	0	0	0	0	0	0	0	0	0	0	0	0	0	0	0	0	0	0.000125392	0	0	0	0	0	0	0	0	0	0	0	0	0	0	0	0	0	0	0
d__Bacteria;k__norank_d__Bacteria;p__Actinobacteriota;c__Actinobacteria;o__Propionibacteriales;f__Propionibacteriaceae;g__Friedmanniella	0	0	0	0	0	0	0	8.3612e-05	0	0	0	0	0.000553557	0.000515996	0	0	0	0	0	0	0	0	0	0	0	0	0	0	0	0	0	0	0	0	0	0	0	0	0	0	0	0	0	0	0	0	0	0	0
d__Bacteria;k__norank_d__Bacteria;p__Actinobacteriota;c__Actinobacteria;o__Propionibacteriales;f__Propionibacteriaceae;g__Haloactinopolyspora	0	0	0	0	0	0	0	0	0	0	0	0	0	0	0	0	0	0	0	0	0	0	0	0	0	0	0	0	0	0	0	0	0	0	0	0.000285878	0	0	0	0	0	0	0	0	0	0	0	0	0
d__Bacteria;k__norank_d__Bacteria;p__Actinobacteriota;c__Actinobacteria;o__Propionibacteriales;f__Propionibacteriaceae;g__Jiangella	0	0	0	0	0	0	0	0	0	0	0	0	0	0	0	0	0.000147254	0	0	0	0	0	0	0	0	0	0	0	0	0	0	0	0	0	0	0	0	0	0	0	0	0	0	0	0	0	0	0	0
d__Bacteria;k__norank_d__Bacteria;p__Actinobacteriota;c__Actinobacteria;o__Propionibacteriales;f__Propionibacteriaceae;g__Microlunatus	0.00124162	0	0	0	0.000655308	0	0.00153657	0	0	0.00450266	0.000429246	0.000567054	0	0.00206398	0.00135135	0	0	0	0.000940955	0.000272628	0.0036031	0.000972763	0.000954502	0.000410172	0.00027972	0	0.00087108	0.000220775	0.000148699	0	0.00133038	0	0.00347102	0.00550565	0.00202347	0.00114351	0	0.00011546	0	0.000221729	0	0	0.0020265	0.000238322	0.000434783	0.000464684	0.00115852	0	0.00341822
d__Bacteria;k__norank_d__Bacteria;p__Actinobacteriota;c__Actinobacteria;o__Propionibacteriales;f__Propionibacteriaceae;g__Micropruina	0	0	0	0	0	0	0	0	0	0	0	0	0	0	0	0	0	0	0	0	0	0	0	0	0	0	0	0	0	0	0	0	0.000173551	0	0	0	0	0	0	0	0	0	0	0	0	0	0	0	0
d__Bacteria;k__norank_d__Bacteria;p__Actinobacteriota;c__Actinobacteria;o__Propionibacteriales;f__Propionibacteriaceae;g__norank_f__Propionibacteriaceae	0	0	0.000539665	0	0	0	0	0	0	0	0	0	0	0	0	0	0	0	0	0	0	0	0	0	0	0	0	0	0	0	0	0	0	0.000579542	0	0	0	0	0	0	0	0	0	0	0	0	0	0	0
d__Bacteria;k__norank_d__Bacteria;p__Actinobacteriota;c__Actinobacteria;o__Propionibacteriales;f__Propionibacteriaceae;g__unclassified_f__Propionibacteriaceae	0.000248324	0	0	0	0	0	0	0	0	0.000409333	0	0	0	0	0	0	0	0	0	0	0	0.000121595	0	0	0	0	0	0	0	0	0	0	0	0	0	0.00200114	0	0	0	0	0	0	0	0	0	0	0	0	0
d__Bacteria;k__norank_d__Bacteria;p__Actinobacteriota;c__Actinobacteria;o__Pseudonocardiales;f__Pseudonocardiaceae;g__Actinomycetospora	0	0	0	0	0	0	0	0	0	0	0	0	0	0	0	0	0	0	0	0	0.000554324	0.000121595	0	0	0	0	0	0.000110387	0	0	0	0	0	0	0	0.000285878	0	0	0	0	0	0	0	0	0	0	0	0	0
d__Bacteria;k__norank_d__Bacteria;p__Actinobacteriota;c__Actinobacteria;o__Pseudonocardiales;f__Pseudonocardiaceae;g__Actinophytocola	0.000744971	0	0.00107933	0	0	0	0.00122926	0	0	0.000409333	0.000143082	0	0.000276778	0.00257998	0.00135135	0	0	0	0.000940955	0.000272628	0.000554324	0.000729572	0.000636335	0	0	0.00124489	0	0	0	0	0.000221729	0	0.000347102	0.000579542	0	0.00200114	0	0	0	0	0	0	0.000623539	0	0	0	0	0	0.00136729
d__Bacteria;k__norank_d__Bacteria;p__Actinobacteriota;c__Actinobacteria;o__Pseudonocardiales;f__Pseudonocardiaceae;g__Allokutzneria	0	0	0	0	0	0	0	0	0	0	0	0	0	0	0	0	0	0	0	0	0	0	0	0	0	0	0	0	0	0	0.000443459	0	0	0	0	0	0	0	0	0	0	0	0	0	0	0	0	0	0.000170911
d__Bacteria;k__norank_d__Bacteria;p__Actinobacteriota;c__Actinobacteria;o__Pseudonocardiales;f__Pseudonocardiaceae;g__Amycolatopsis	0.000993295	0.000734934	0.000539665	0.000554939	0	0.000189502	0.000307314	0.000668896	0.000176678	0.000409333	0.000429246	0.000850581	0	0	0	0	0.00161979	0.000849377	0.000235239	0.000817884	0.00194013	0.000972763	0	0.000820345	0.000979021	0	0.00156794	0.0017662	0.000446097	0.000250784	0.000221729	0	0	0	0	0.00457404	0	0.00023092	0.00110351	0.000221729	0	0.000201491	0.000311769	0.000476644	0	0	0.00115852	0	0.00119638
d__Bacteria;k__norank_d__Bacteria;p__Actinobacteriota;c__Actinobacteria;o__Pseudonocardiales;f__Pseudonocardiaceae;g__Crossiella	0.00248324	0.000979912	0	0.000369959	0	0.000189502	0	0.00100334	0.000176678	0	0.000429246	0.00170116	0.00166067	0.000515996	0	0	0.00323958	0.000707814	0.00446954	0.000272628	0	0.00449903	0	0.000820345	0	0.000355682	0.000348432	0.00143504	0.000148699	0.00250784	0	0	0	0.000289771	0	0	0	0	0.000662105	0	0	0.00362684	0	0	0	0.000464684	0.00289631	0.000926784	0
d__Bacteria;k__norank_d__Bacteria;p__Actinobacteriota;c__Actinobacteria;o__Pseudonocardiales;f__Pseudonocardiaceae;g__Kibdelosporangium	0	0.000244978	0	0.00018498	0	0	0	0.000250836	0	0	0.000143082	0	0	0.00103199	0.000675676	0	0	0	0	0	0.000277162	0.000121595	0.000318167	0.000410172	0.00013986	0	0	0	0	0	0	0	0	0	0	0.000285878	0	0	0.000220702	0	0	0.000201491	0.000155885	0	0	0	0	0	0
d__Bacteria;k__norank_d__Bacteria;p__Actinobacteriota;c__Actinobacteria;o__Pseudonocardiales;f__Pseudonocardiaceae;g__Kutzneria	0	0.000122489	0	0.000369959	0	0	0	0	0.000353357	0	0.000143082	0	0	0	0	0.000323572	0.000441761	0	0	0	0	0.000121595	0.000318167	0.000410172	0.00041958	0	0.000348432	0.000110387	0.000743494	0.000626959	0	0	0	0	0	0.000285878	0.000581734	0.00011546	0.00176561	0.000443459	0.000510269	0.000805964	0.000155885	0.000476644	0.000869565	0	0.000579262	0.000695088	0
d__Bacteria;k__norank_d__Bacteria;p__Actinobacteriota;c__Actinobacteria;o__Pseudonocardiales;f__Pseudonocardiaceae;g__Lechevalieria	0.000248324	0	0	0	0.000327654	0	0.00276583	0	0.000176678	0	0.000286164	0.000283527	0.000276778	0	0	0	0	0.000283126	0	0	0.000277162	0.000121595	0	0	0	0	0	0	0	0	0.000665188	0	0	0.000289771	0	0	0	0	0	0	0	0	0.000311769	0	0	0	0	0	0.000854555
d__Bacteria;k__norank_d__Bacteria;p__Actinobacteriota;c__Actinobacteria;o__Pseudonocardiales;f__Pseudonocardiaceae;g__Pseudonocardia	0.000248324	0.000734934	0.00107933	0.00018498	0.000327654	0.000189502	0.00338045	0.000752508	0	0.00204666	0.00128774	0.000567054	0.000553557	0.00206398	0.000675676	0	0.00103078	0.000283126	0.00399906	0	0.00166297	0.00170233	0	0	0.00013986	0.000177841	0.00139373	0.000772712	0.000297398	0.000376176	0	0.00025261	0.000694203	0	0.000809389	0.00228702	0.0008726	0.00023092	0.000220702	0	0.000127567	0.000402982	0.000935308	0.00119161	0	0.000464684	0.000193087	0.000231696	0.00256366
d__Bacteria;k__norank_d__Bacteria;p__Actinobacteriota;c__Actinobacteria;o__Pseudonocardiales;f__Pseudonocardiaceae;g__Saccharomonospora	0	0	0	0	0.000327654	0	0	0	0	0	0	0	0	0	0	0	0	0	0	0	0	0	0	0	0	0	0	0	0	0	0	0	0	0	0	0	0	0	0	0	0	0	0	0	0	0	0	0	0
d__Bacteria;k__norank_d__Bacteria;p__Actinobacteriota;c__Actinobacteria;o__Pseudonocardiales;f__Pseudonocardiaceae;g__Saccharothrix	0	0	0	0	0	0	0	0	0	0	0	0	0	0	0	0	0	0	0	0	0	0.000121595	0	0	0	0	0	0	0	0	0	0	0	0	0	0.000285878	0	0	0	0	0	0	0	0	0	0	0	0	0.000512733
d__Bacteria;k__norank_d__Bacteria;p__Actinobacteriota;c__Actinobacteria;o__Pseudonocardiales;f__Pseudonocardiaceae;g__norank_f__Pseudonocardiaceae	0.000496648	0	0	0	0	0	0	0	0	0	0.000143082	0	0	0	0	0	0	0	0	0	0	0	0	0	0	0	0	0	0	0	0	0	0	0	0	0.00142939	0	0	0	0	0	0.000201491	0	0	0	0	0	0	0
d__Bacteria;k__norank_d__Bacteria;p__Actinobacteriota;c__Actinobacteria;o__Pseudonocardiales;f__Pseudonocardiaceae;g__unclassified_f__Pseudonocardiaceae	0.000496648	0.000612445	0.000539665	0.00018498	0.000327654	0.00663256	0.000614628	0.000585284	0.000706714	0.000818666	0.00100157	0.000283527	0	0.00103199	0.00135135	0.000323572	0.000883522	0.000566251	0.000940955	0.000545256	0.000277162	0.00279669	0	0.000410172	0.00041958	0	0.000174216	0.000551937	0.000148699	0.000376176	0.000221729	8.42034e-05	0	0	0	0.000857633	0.000581734	0	0.000220702	0	0	0.00322386	0.00109119	0	0	0	0.00115852	0	0.00205093
d__Bacteria;k__norank_d__Bacteria;p__Actinobacteriota;c__Actinobacteria;o__Streptomycetales;f__Streptomycetaceae;g__Kitasatospora	0	0.000244978	0	0	0.000327654	0	0	0.000167224	0.000353357	0.000409333	0.000143082	0	0.000553557	0	0	0.000808931	0	0	0	0	0	0	0.000318167	0.000820345	0.00013986	0.00142273	0.000522648	0.00044155	0	0.000376176	0	8.42034e-05	0	0	0.00121408	0.000285878	0.000581734	0.00023092	0.000882807	0.000665188	0.000127567	0	0.000155885	0.000238322	0	0.00139405	0.000386175	0	0.000512733
d__Bacteria;k__norank_d__Bacteria;p__Actinobacteriota;c__Actinobacteria;o__Streptomycetales;f__Streptomycetaceae;g__Streptacidiphilus	0.000248324	0	0	0.00018498	0	0.000189502	0	8.3612e-05	0.000353357	0	0	0	0.000276778	0	0	0.000647144	0.000441761	0.000424689	0	0	0	0.000121595	0	0	0.00041958	0.00124489	0.000348432	0.0026493	0.00148699	0.000877743	0	0.000505221	0	0	0	0	0.0008726	0.00034638	0.000882807	0	0.00114811	0.000402982	0	0	0	0.00185874	0.00193087	0.00139018	0
d__Bacteria;k__norank_d__Bacteria;p__Actinobacteriota;c__Actinobacteria;o__Streptomycetales;f__Streptomycetaceae;g__Streptomyces	0.0342687	0.011024	0.00917431	0.00110988	0.0163827	0.00265302	0.0245851	0.00635452	0.000883392	0.00777732	0.0290456	0.0031188	0.00830335	0.00257998	0.00337838	0.000161786	0.0060374	0.00920159	0.00211715	0.00436205	0.0141353	0.0117947	0.00540885	0.00779327	0.00307692	0.00444603	0.0141115	0.008831	0.00579926	0.00777429	0.0037694	0.00025261	0.00190906	0.00231817	0.00323756	0.0165809	0.00319953	0.00184736	0.00308983	0.00354767	0.00535783	0.00362684	0.00732658	0.00691134	0.00782609	0.00232342	0.0181502	0.00301205	0.0174329
d__Bacteria;k__norank_d__Bacteria;p__Actinobacteriota;c__Actinobacteria;o__Streptomycetales;f__Streptomycetaceae;g__unclassified_f__Streptomycetaceae	0.000496648	0.000122489	0	0	0	0	0	0	0.000176678	0	0.000143082	0.000567054	0.000276778	0	0	0	0.000147254	0	0	0	0	0.000243191	0	0	0	0.00160057	0.000174216	0.000110387	0	0.000250784	0	0	0	0	0	0	0.000290867	0.00127006	0.000441404	0.00266075	0.00140324	0	0.000779423	0.000714967	0	0.000929368	0.000193087	0.000231696	0
d__Bacteria;k__norank_d__Bacteria;p__Actinobacteriota;c__Actinobacteria;o__Streptosporangiales;f__Nocardiopsaceae;g__Nocardiopsis	0	0	0	0	0	0	0.000307314	0	0	0	0	0	0	0	0	0	0	0.000283126	0	0	0	0	0	0	0	0	0	0	0	0	0	0	0	0	0	0	0	0	0	0	0	0	0	0	0	0	0	0	0
d__Bacteria;k__norank_d__Bacteria;p__Actinobacteriota;c__Actinobacteria;o__Streptosporangiales;f__Nocardiopsaceae;g__Thermobifida	0	0	0	0	0.000327654	0	0	0	0	0	0	0.000567054	0.000553557	0	0	0	0	0	0	0	0	0	0	0	0	0	0	0	0	0	0	0	0	0	0	0	0	0	0	0	0	0	0	0	0	0	0	0	0
d__Bacteria;k__norank_d__Bacteria;p__Actinobacteriota;c__Actinobacteria;o__Streptosporangiales;f__Streptosporangiaceae;g__Microbispora	0.000744971	0	0	0	0	0	0	0	0	0	0	0	0.002491	0	0	0	0	0.000141563	0	0	0	0	0	0	0	0	0	0	0	0	0	0	0	0	0	0	0	0	0	0	0	0	0	0.000238322	0.000434783	0	0.000193087	0	0
d__Bacteria;k__norank_d__Bacteria;p__Actinobacteriota;c__Actinobacteria;o__Streptosporangiales;f__Streptosporangiaceae;g__Nonomuraea	0.00273156	0	0	0	0	0	0.00184388	0	0	0.000409333	0.00071541	0.000283527	0.000553557	0.00103199	0	0	0	0.000424689	0	0	0	0	0.000318167	0	0.00013986	0	0	0	0	0	0	0	0.000173551	0	0	0.00142939	0.000290867	0	0	0	0	0	0	0	0.000434783	0	0.000193087	0	0.000341822
d__Bacteria;k__norank_d__Bacteria;p__Actinobacteriota;c__Actinobacteria;o__Streptosporangiales;f__Streptosporangiaceae;g__Sphaerisporangium	0	0	0	0	0	0	0	0	0	0	0	0	0.000276778	0	0	0	0	0	0	0	0	0	0	0	0	0	0	0	0	0	0	0	0	0	0	0	0	0	0	0	0	0	0	0	0	0	0	0	0
d__Bacteria;k__norank_d__Bacteria;p__Actinobacteriota;c__Actinobacteria;o__Streptosporangiales;f__Streptosporangiaceae;g__Streptosporangium	0	0	0	0	0	0	0	0	0	0	0	0.000283527	0.000276778	0	0	0	0	0	0.000235239	0	0.000277162	0.000121595	0	0	0	0	0	0	0	0.000125392	0	0	0	0.000289771	0	0.000285878	0	0	0	0	0	0	0	0.000238322	0	0	0	0	0.000341822
d__Bacteria;k__norank_d__Bacteria;p__Actinobacteriota;c__Actinobacteria;o__Streptosporangiales;f__Streptosporangiaceae;g__Thermopolyspora	0	0	0	0	0	0	0	0	0	0.000409333	0	0	0	0	0	0	0	0	0	0	0	0	0	0	0	0	0	0	0	0	0	0	0	0	0	0	0	0	0	0	0	0	0	0	0	0	0	0	0
d__Bacteria;k__norank_d__Bacteria;p__Actinobacteriota;c__Actinobacteria;o__Streptosporangiales;f__Streptosporangiaceae;g__unclassified_f__Streptosporangiaceae	0	0.000367467	0	0	0	0.000189502	0.000307314	0.000167224	0	0.000409333	0.000143082	0	0	0	0	0.000485358	0.000589015	0.000424689	0	0	0	0.000121595	0.000636335	0	0	0	0	0.000551937	0	0.000626959	0.000221729	0	0.000173551	0	0	0	0	0	0	0.000443459	0	0	0	0	0.000869565	0	0.00135161	0	0.000170911
d__Bacteria;k__norank_d__Bacteria;p__Actinobacteriota;c__Actinobacteria;o__Streptosporangiales;f__Streptosporangiales_Incertae_Sedis;g__Motilibacter	0	0	0	0	0	0	0	0	0	0	0.000143082	0	0	0	0	0	0	0.000141563	0	0	0	0	0	0	0	0	0	0	0	0	0	0	0	0	0	0	0	0	0	0	0	0	0	0	0	0	0	0	0
d__Bacteria;k__norank_d__Bacteria;p__Actinobacteriota;c__Actinobacteria;o__Streptosporangiales;f__Thermomonosporaceae;g__Actinoallomurus	0.000248324	0	0	0	0	0	0	8.3612e-05	0	0	0.000429246	0	0	0.000257998	0	0	0	0	0	0	0	0.000364786	0	0	0	0	0	0	0.000297398	0	0	0	0	0	0	0	0	0	0	0	0	0.000201491	0	0	0	0	0.00115852	0	0
d__Bacteria;k__norank_d__Bacteria;p__Actinobacteriota;c__Actinobacteria;o__Streptosporangiales;f__Thermomonosporaceae;g__Actinocorallia	0	0	0	0	0	0	0	0	0	0	0	0.000283527	0	0	0	0	0	0	0	0	0	0.000121595	0	0.000410172	0	0	0	0	0	0	0	0	0	0.000579542	0	0	0	0	0	0	0	0	0	0	0	0	0	0	0
d__Bacteria;k__norank_d__Bacteria;p__Actinobacteriota;c__Actinobacteria;o__Streptosporangiales;f__Thermomonosporaceae;g__Actinomadura	0.00223491	0.000489956	0	0	0	0	0.00122926	0.000250836	0	0.000818666	0.00143082	0	0.00193745	0.000515996	0	0	0	0.0011325	0	0	0	0.00133755	0	0	0.00027972	0	0	0.000331162	0.000297398	0	0.000221729	0	0.000173551	0	0	0.000857633	0	0	0	0	0.000510269	0.000604473	0.000155885	0	0	0	0	0	0.000170911
d__Bacteria;k__norank_d__Bacteria;p__Actinobacteriota;c__Actinobacteria;o__Streptosporangiales;f__Thermomonosporaceae;g__Thermomonospora	0	0	0	0	0	0	0	0	0	0	0	0.000283527	0	0	0	0	0	0	0	0	0	0	0	0	0	0	0	0	0	0	0	0	0	0	0	0	0	0	0	0	0	0	0	0	0	0	0	0	0
d__Bacteria;k__norank_d__Bacteria;p__Actinobacteriota;c__Actinobacteria;o__Streptosporangiales;f__Thermomonosporaceae;g__norank_f__Thermomonosporaceae	0.00223491	0	0	0	0	0	0	0.000167224	0	0.000409333	0	0	0	0	0.000675676	0	0	0	0	0	0	0	0	0	0	0	0	0	0	0	0	0	0	0	0	0	0	0	0	0	0	0	0	0	0	0	0	0	0
d__Bacteria;k__norank_d__Bacteria;p__Actinobacteriota;c__Actinobacteria;o__Streptosporangiales;f__Thermomonosporaceae;g__unclassified_f__Thermomonosporaceae	0.00645642	0	0	0	0	0	0.00184388	0	0	0	0.000858492	0.000283527	0.000553557	0	0	0	0.000147254	0.000141563	0	0	0	0.000243191	0.000318167	0	0	0	0	0.000220775	0	0	0	0	0.000173551	0.000289771	0	0	0	0.00023092	0	0	0.000510269	0.000201491	0.000155885	0	0	0	0.00173779	0	0.000341822
d__Bacteria;k__norank_d__Bacteria;p__Actinobacteriota;c__Actinobacteria;o__Streptosporangiales;f__unclassified_o__Streptosporangiales;g__unclassified_o__Streptosporangiales	0.00124162	0	0	0.000554939	0	0.000189502	0.000614628	8.3612e-05	0.00106007	0.00163733	0.000143082	0	0	0.000515996	0	0	0	0.000141563	0.000235239	0	0	0.000243191	0	0	0	0	0	0	0	0	0	0	0	0	0.000809389	0	0	0	0	0	0	0	0.000155885	0	0	0	0.000193087	0	0.000512733
d__Bacteria;k__norank_d__Bacteria;p__Actinobacteriota;c__Actinobacteria;o__unclassified_c__Actinobacteria;f__unclassified_c__Actinobacteria;g__unclassified_c__Actinobacteria	0.0052148	0.000979912	0.00107933	0.00110988	0	0.00151601	0.00491703	0.000752508	0.00141343	0.001228	0.000572328	0.000567054	0.00193745	0.00154799	0	0.00129429	0.000736269	0.00226501	0.000470478	0.000272628	0.00388027	0.00182393	0.000636335	0.00246103	0.0013986	0.000889205	0.00226481	0.000993487	0.00148699	0.000501567	0.000221729	0.000168407	0.000520653	0.000289771	0.00121408	0.00171527	0.000581734	0.000577301	0.000662105	0.000443459	0.00102054	0.000805964	0.000623539	0.00119161	0.00173913	0.000464684	0.00173779	0.00185357	0.00273458
d__Bacteria;k__norank_d__Bacteria;p__Actinobacteriota;c__Coriobacteriia;o__Coriobacteriales;f__Coriobacteriales_Incertae_Sedis;g__Raoultibacter	0	0.000122489	0	0	0	0	0	0	0	0	0	0	0	0	0	0	0	0	0	0	0	0	0	0	0	0	0	0	0	0	0	0	0	0	0	0	0	0	0	0	0	0	0	0	0	0	0	0	0
d__Bacteria;k__norank_d__Bacteria;p__Actinobacteriota;c__Coriobacteriia;o__OPB41;f__norank_o__OPB41;g__norank_f__norank_o__OPB41	0	0	0.00107933	0	0	0	0	0	0	0	0	0	0	0	0	0	0	0	0	0.00136314	0	0	0	0	0	0	0	0	0	0	0	0	0	0	0	0	0	0	0	0	0	0	0	0	0	0	0	0	0
d__Bacteria;k__norank_d__Bacteria;p__Actinobacteriota;c__MB-A2-108;o__norank_c__MB-A2-108;f__norank_o__norank_c__MB-A2-108;g__norank_f__norank_o__norank_c__MB-A2-108	0	0.000244978	0.001619	0	0	0	0.000307314	0.000250836	0.000353357	0.003684	0.000143082	0	0.000553557	0.00232198	0.00202703	0	0.000147254	0	0.000940955	0.00109051	0.00166297	0	0.000954502	0.00246103	0.00013986	0.000355682	0.00087108	0	0.000148699	0.000125392	0.00110865	0	0.0112808	0.00608519	0.00283286	0.00228702	0	0.00011546	0	0.000443459	0.000127567	0	0.00233827	0.000476644	0	0.000929368	0.000579262	0	0.00393095
d__Bacteria;k__norank_d__Bacteria;p__Actinobacteriota;c__Rubrobacteria;o__Rubrobacterales;f__Rubrobacteriaceae;g__Rubrobacter	0	0	0	0	0	0	0	0	0	0.00204666	0	0	0.000276778	0.00103199	0	0	0.000147254	0	0	0	0.000554324	0	0.000318167	0.000410172	0.00027972	0	0	0	0	0	0	0	0.00104131	0.00173863	0	0	0	0	0	0	0	0	0.000155885	0	0.000869565	0	0	0	0.0107674
d__Bacteria;k__norank_d__Bacteria;p__Actinobacteriota;c__Thermoleophilia;o__Gaiellales;f__Gaiellaceae;g__Gaiella	0	0.00195982	0	0.00018498	0	0	0.00184388	0.000668896	0	0.000818666	0.00071541	0.000283527	0	0.00128999	0.000675676	0	0.000589015	0.000141563	0.000470478	0.00109051	0	0.000243191	0.000318167	0.000820345	0.00013986	0.000177841	0.000174216	0.000331162	0.000594796	0.000752351	0.000443459	0	0.00225616	0.0020284	0.00242817	0.000285878	0	0.00011546	0	0	0.000127567	0.000201491	0.00124708	0	0	0	0.00135161	0.000231696	0.00170911
d__Bacteria;k__norank_d__Bacteria;p__Actinobacteriota;c__Thermoleophilia;o__Gaiellales;f__norank_o__Gaiellales;g__norank_f__norank_o__Gaiellales	0.0144028	0.00869672	0.00107933	0.000739919	0.000982962	0.000189502	0.00399508	0.00334448	0.000883392	0.00695866	0.00329089	0.00481996	0.00498201	0.00257998	0.0027027	0.000323572	0.00441761	0.00580408	0.00282287	0.00109051	0.00471175	0.00571498	0.00731785	0.0114848	0.00475524	0.00284546	0.010453	0.00187659	0.00505576	0.00501567	0.00133038	0.00025261	0.00555363	0.00115908	0.00647511	0.00428816	0.0034904	0.000692761	0.00308983	0.00310421	0.00127567	0.00503728	0.00420889	0.00405148	0.00434783	0.00418216	0.0183433	0.00185357	0.0117929
d__Bacteria;k__norank_d__Bacteria;p__Actinobacteriota;c__Thermoleophilia;o__Gaiellales;f__unclassified_o__Gaiellales;g__unclassified_o__Gaiellales	0	0.000734934	0.000539665	0.00018498	0	0	0.000614628	0.000668896	0	0	0.000143082	0	0	0	0	0	0.000294507	0.000141563	0.000235239	0	0	0.000486381	0	0.000820345	0	0	0.000174216	0.000331162	0.000743494	0.00112853	0	0	0.000694203	0	0.000809389	0.000857633	0	0.00023092	0.000220702	0	0.000127567	0	0.000779423	0	0	0	0.000193087	0.000231696	0.00136729
d__Bacteria;k__norank_d__Bacteria;p__Actinobacteriota;c__Thermoleophilia;o__Solirubrobacterales;f__67-14;g__norank_f__67-14	0.00148994	0.000367467	0.00107933	0	0.000327654	0	0.00522434	8.3612e-05	0	0.003684	0.00071541	0.000567054	0.000276778	0.00257998	0.000675676	0	0.000147254	0.000424689	0.00117619	0.00245365	0.00304878	0.00145914	0.000954502	0.000410172	0.000559441	0.000889205	0.00156794	0.000662325	0.000446097	0.000250784	0.000886918	0	0.00416522	0.00318748	0.00404694	0.00228702	0.000290867	0	0.000220702	0.000221729	0.000255135	0.00141044	0.00452065	0.000714967	0	0	0.000193087	0	0.00324731
d__Bacteria;k__norank_d__Bacteria;p__Actinobacteriota;c__Thermoleophilia;o__Solirubrobacterales;f__Solirubrobacteraceae;g__Conexibacter	0.00223491	0.00195982	0.000539665	0.000369959	0	0.000947508	0.00122926	0.000919732	0.000706714	0	0.000429246	0	0.000553557	0	0.000675676	0.000323572	0.000883522	0.000707814	0.000235239	0.000272628	0	0.000729572	0	0.000410172	0.00013986	0	0	0.000331162	0.000892193	0.00100313	0.000221729	0	0.000173551	0	0	0	0.000290867	0.00011546	0.000220702	0	0.000127567	0.000604473	0.000155885	0	0	0	0.000579262	0	0.000170911
d__Bacteria;k__norank_d__Bacteria;p__Actinobacteriota;c__Thermoleophilia;o__Solirubrobacterales;f__Solirubrobacteraceae;g__JCM_18997	0	0	0	0	0	0	0	0	0	0	0	0.000283527	0	0.000257998	0	0	0	0	0	0	0	0.000121595	0	0	0	0	0	0	0	0	0	0	0	0	0	0	0	0	0	0	0	0	0	0	0	0	0	0	0
d__Bacteria;k__norank_d__Bacteria;p__Actinobacteriota;c__Thermoleophilia;o__Solirubrobacterales;f__Solirubrobacteraceae;g__Parviterribacter	0	0	0	0	0	0	0	0	0	0	0	0	0	0	0	0	0	0	0	0	0	0	0	0	0	0	0	0	0	0	0	0	0.000173551	0.000289771	0	0	0	0	0	0	0	0	0	0	0	0	0	0	0
d__Bacteria;k__norank_d__Bacteria;p__Actinobacteriota;c__Thermoleophilia;o__Solirubrobacterales;f__Solirubrobacteraceae;g__Patulibacter	0.000248324	0.000122489	0	0	0	0	0.000307314	0	0	0	0	0.000283527	0.000276778	0	0	0	0	0	0	0	0.000277162	0.000486381	0	0	0	0	0.000696864	0	0	0.000125392	0	0	0	0	0	0.000571755	0	0	0	0	0	0	0.000311769	0	0	0	0	0	0
d__Bacteria;k__norank_d__Bacteria;p__Actinobacteriota;c__Thermoleophilia;o__Solirubrobacterales;f__Solirubrobacteraceae;g__Solirubrobacter	0.00248324	0.000489956	0	0	0	0	0.00460971	8.3612e-05	0	0.00204666	0.000143082	0	0.000553557	0.000773994	0.000675676	0	0.000147254	0.000141563	0	0.000545256	0.00110865	0.000972763	0.000636335	0.00328138	0.00027972	0	0.000522648	0	0	0	0	0	0.00225616	0.00173863	0.000404694	0.000857633	0	0	0	0	0	0	0.000623539	0.000476644	0	0	0.000193087	0	0.00136729
d__Bacteria;k__norank_d__Bacteria;p__Actinobacteriota;c__Thermoleophilia;o__Solirubrobacterales;f__Solirubrobacteraceae;g__norank_f__Solirubrobacteraceae	0	0.000122489	0	0	0	0	0.000614628	0	0	0	0	0	0.000276778	0	0	0	0	0.000566251	0	0	0.000277162	0.000121595	0	0	0	0.00142273	0.000348432	0	0.00163569	0.000125392	0	8.42034e-05	0.000173551	0	0	0	0.000290867	0.00034638	0.000662105	0.000221729	0.000255135	0	0	0	0	0	0	0.00347544	0
d__Bacteria;k__norank_d__Bacteria;p__Actinobacteriota;c__Thermoleophilia;o__Solirubrobacterales;f__Solirubrobacteraceae;g__unclassified_f__Solirubrobacteraceae	0.000248324	0.000122489	0	0.00018498	0	0	0.00184388	0.000167224	0.000176678	0	0	0	0	0	0	0	0.000294507	0.000141563	0.000235239	0.000272628	0	0.000486381	0.000318167	0.000820345	0	0.000711364	0.000348432	0.000331162	0.000446097	0.000501567	0	8.42034e-05	0	0	0	0.000285878	0.00116347	0	0.000882807	0	0.000255135	0.000201491	0.000467654	0	0.000434783	0.000464684	0.000193087	0.000695088	0.000170911
d__Bacteria;k__norank_d__Bacteria;p__Actinobacteriota;c__Thermoleophilia;o__Solirubrobacterales;f__unclassified_o__Solirubrobacterales;g__unclassified_o__Solirubrobacterales	0	0.000367467	0	0.00018498	0	0	0.00153657	0	0	0.001228	0	0	0	0.000515996	0.00202703	0	0.000589015	0.000141563	0	0	0.000831486	0	0	0	0.00013986	0	0	0.000220775	0	0.000250784	0	0	0.000694203	0.000289771	0	0.000285878	0	0	0	0	0	0	0	0	0	0	0.000193087	0	0.000341822
d__Bacteria;k__norank_d__Bacteria;p__Actinobacteriota;c__Thermoleophilia;o__Thermophilales;f__Thermoleophilaceae;g__Thermoleophilum	0.000248324	0	0	0	0	0	0	0	0	0	0	0	0	0	0	0	0	0	0	0	0	0	0	0	0	0	0	0	0	0	0	0	0	0	0	0	0	0	0	0	0	0	0	0	0	0	0	0	0
d__Bacteria;k__norank_d__Bacteria;p__Actinobacteriota;c__Thermoleophilia;o__norank_c__Thermoleophilia;f__norank_o__norank_c__Thermoleophilia;g__norank_f__norank_o__norank_c__Thermoleophilia	0	0	0	0	0	0	0	0	0	0	0.000143082	0	0	0	0	0	0	0	0	0.000817884	0	0	0.000636335	0	0	0	0	0	0	0	0.000443459	0	0.000694203	0	0	0	0	0	0	0	0	0	0	0	0	0	0	0	0
d__Bacteria;k__norank_d__Bacteria;p__Actinobacteriota;c__Thermoleophilia;o__unclassified_c__Thermoleophilia;f__unclassified_c__Thermoleophilia;g__unclassified_c__Thermoleophilia	0	0	0	0	0	0	0	0	0	0	0	0	0	0	0	0	0	0	0	0	0.000554324	0	0.000318167	0	0	0	0	0	0	0	0	0	0	0.000289771	0	0	0	0	0	0	0	0	0	0.000238322	0.000434783	0	0	0	0
d__Bacteria;k__norank_d__Bacteria;p__Actinobacteriota;c__unclassified_p__Actinobacteriota;o__unclassified_p__Actinobacteriota;f__unclassified_p__Actinobacteriota;g__unclassified_p__Actinobacteriota	0.000744971	0.000122489	0.001619	0.00018498	0	0.000189502	0.000307314	0.000501672	0.000176678	0	0.000286164	0.000283527	0	0.000773994	0.000675676	0	0.000294507	0.000424689	0.000470478	0.000272628	0	0.000243191	0	0	0	0	0	0.000331162	0	0.000626959	0.000443459	0	0.00104131	0.00144886	0.000809389	0.000285878	0	0	0.000220702	0	0	0.000201491	0.000311769	0	0	0.000464684	0.000386175	0	0.000512733
d__Bacteria;k__norank_d__Bacteria;p__Armatimonadota;c__Armatimonadia;o__Armatimonadales;f__norank_o__Armatimonadales;g__norank_f__norank_o__Armatimonadales	0.000248324	0.00122489	0	0.00240474	0.00229358	0.000758006	0.00276583	0.00158863	0.00123675	0.00286533	0.00228931	0.00226822	0.00193745	0.00232198	0.00405405	0.0011325	0.00161979	0.00212344	0.00141143	0	0.00304878	0.000972763	0.001909	0.00164069	0.00041958	0.00248977	0.0033101	0.00143504	0.000892193	0.00112853	0.000221729	0.0025261	0.000694203	0.000579542	0.000404694	0.000857633	0.0008726	0.00184736	0.000662105	0.00177384	0.00114811	0.00342535	0.00155885	0.00166826	0.0026087	0.00139405	0.00173779	0.000695088	0.00119638
d__Bacteria;k__norank_d__Bacteria;p__Armatimonadota;c__Armatimonadia;o__Armatimonadales;f__unclassified_o__Armatimonadales;g__unclassified_o__Armatimonadales	0	0	0	0	0	0	0	0	0	0	0	0	0	0.000257998	0	0	0	0	0	0	0	0	0	0	0	0	0	0.000220775	0	0.000125392	0	0	0.000173551	0	0.000404694	0	0	0.00011546	0	0	0	0	0	0	0	0	0	0	0
d__Bacteria;k__norank_d__Bacteria;p__Armatimonadota;c__Chthonomonadetes;o__Chthonomonadales;f__Chthonomonadaceae;g__Chthonomonas	0.000248324	0.0033072	0.00107933	0.00369959	0.00262123	0	0.000307314	0.00351171	0.00212014	0.00163733	0.00200315	0.00170116	0.00110711	0	0	0.00275036	0.00294507	0.000849377	0.00352858	0.000817884	0.00443459	0.00303988	0.00286351	0.00615258	0.000699301	0.00124489	0.00226481	0.00198697	0.00223048	0.00438871	0.000443459	0	0	0.000289771	0	0.00114351	0.000581734	0.0017319	0.00198632	0	0.00127567	0.00120895	0.00296181	0.00142993	0.000434783	0.000929368	0.000386175	0.000231696	0.00170911
d__Bacteria;k__norank_d__Bacteria;p__Armatimonadota;c__Chthonomonadetes;o__Chthonomonadales;f__norank_o__Chthonomonadales;g__norank_f__norank_o__Chthonomonadales	0	0.000244978	0	0	0.000655308	0.000189502	0.000614628	0.000167224	0.000176678	0.00204666	0.000858492	0.000283527	0.000830335	0.000515996	0	0	0.000441761	0.000141563	0.000235239	0.00136314	0.00110865	0	0.000318167	0.000820345	0	0.000355682	0.000522648	0	0.000297398	0	0.000886918	0	0.000173551	0.000579542	0.000404694	0	0	0	0	0.000221729	0.000127567	0.000201491	0.000467654	0	0.000434783	0	0	0	0.000341822
d__Bacteria;k__norank_d__Bacteria;p__Armatimonadota;c__Chthonomonadetes;o__Chthonomonadales;f__unclassified_o__Chthonomonadales;g__unclassified_o__Chthonomonadales	0	0	0	0	0	0	0	8.3612e-05	0	0	0	0	0	0	0	0	0	0	0	0	0	0	0	0	0	0	0	0	0	0	0	0	0	0	0	0	0	0	0	0	0	0	0	0	0	0	0	0	0
d__Bacteria;k__norank_d__Bacteria;p__Armatimonadota;c__Fimbriimonadia;o__Fimbriimonadales;f__Fimbriimonadaceae;g__Fimbriimonas	0.000248324	0	0	0	0	0	0	8.3612e-05	0	0.000409333	0	0	0	0	0	0	0.000147254	0	0	0	0	0	0	0	0	0	0	0.000331162	0.000148699	0	0	0	0	0	0	0	0	0	0	0	0	0	0	0	0.00130435	0	0	0	0
d__Bacteria;k__norank_d__Bacteria;p__Armatimonadota;c__Fimbriimonadia;o__Fimbriimonadales;f__Fimbriimonadaceae;g__norank_f__Fimbriimonadaceae	0.000993295	0.000367467	0.00215866	0.00018498	0.0042595	0	0.00307314	0.000585284	0.00106007	0.00163733	0.00228931	0.00255174	0.00470523	0.00232198	0.000675676	0.00194143	0.000441761	0.000566251	0.000940955	0.00245365	0.00221729	0.000121595	0.00127267	0.00410172	0.000699301	0.00106705	0.00174216	0.00044155	0.000892193	0.000752351	0.00288248	0.00572583	0.00156196	0.00318748	0.000404694	0.00285878	0.000290867	0.00138552	0.000441404	0.000886918	0.00178594	0.00402982	0.00327358	0.00285987	0.00173913	0	0.00115852	0	0.00324731
d__Bacteria;k__norank_d__Bacteria;p__Armatimonadota;c__Fimbriimonadia;o__Fimbriimonadales;f__Fimbriimonadaceae;g__unclassified_f__Fimbriimonadaceae	0.00124162	0	0.000539665	0	0	0	0	0	0	0	0	0.000567054	0	0	0	0	0	0.000283126	0	0	0	0	0	0	0	0	0	0	0	0	0	0	0	0	0	0.000285878	0	0.000923681	0	0.000221729	0.000382702	0	0.000155885	0.00119161	0.00130435	0	0.000193087	0	0
d__Bacteria;k__norank_d__Bacteria;p__Armatimonadota;c__Fimbriimonadia;o__Fimbriimonadales;f__norank_o__Fimbriimonadales;g__norank_f__norank_o__Fimbriimonadales	0	0	0	0	0.000327654	0	0	0	0	0.000409333	0	0	0.000276778	0.000257998	0	0	0	0	0	0	0	0	0.000318167	0	0.00013986	0	0	0	0	0	0.000221729	0	0.000347102	0	0	0	0	0	0	0	0	0	0	0	0	0	0	0	0
d__Bacteria;k__norank_d__Bacteria;p__Armatimonadota;c__Fimbriimonadia;o__Fimbriimonadales;f__unclassified_o__Fimbriimonadales;g__unclassified_o__Fimbriimonadales	0	0	0	0	0	0	0	0	0	0	0.000143082	0	0	0	0	0	0	0	0	0	0	0	0	0	0	0	0	0	0	0	0	0	0	0	0	0	0	0	0	0	0	0.000201491	0.000155885	0	0	0	0	0	0
d__Bacteria;k__norank_d__Bacteria;p__Armatimonadota;c__norank_p__Armatimonadota;o__norank_c__norank_p__Armatimonadota;f__norank_o__norank_c__norank_p__Armatimonadota;g__norank_f__norank_o__norank_c__norank_p__Armatimonadota	0.00471815	0.0044096	0.00593632	0.00147984	0.00819135	0.000189502	0.00245851	0.0027592	0.00318021	0.00736799	0.00228931	0.00283527	0.00332134	0.00386997	0.0027027	0.000485358	0.00235606	0.00127407	0.00258763	0.00436205	0.00637472	0.00133755	0.00604518	0.00328138	0.00041958	0.00142273	0.00452962	0.000220775	0.00223048	0.00250784	0.00354767	0.000336814	0.00242971	0.00260794	0.00121408	0.0025729	0.00145433	0.00161644	0.00198632	0.000886918	0.000510269	0.00181342	0.00140296	0.00142993	0.00130435	0.00139405	0.00077235	0.000463392	0.00854555
d__Bacteria;k__norank_d__Bacteria;p__Armatimonadota;c__unclassified_p__Armatimonadota;o__unclassified_p__Armatimonadota;f__unclassified_p__Armatimonadota;g__unclassified_p__Armatimonadota	0.000496648	0.000244978	0.000539665	0	0.000327654	0.000189502	0.000307314	0.000167224	0.000176678	0	0.000429246	0.000567054	0	0	0	0	0.000294507	0.000141563	0	0	0.000277162	0.000607977	0.000318167	0	0	0	0.000348432	0	0	0	0.000221729	8.42034e-05	0	0	0	0	0	0.00023092	0	0	0	0.000201491	0.000155885	0.000476644	0	0.000464684	0.000965437	0	0.000170911
d__Bacteria;k__norank_d__Bacteria;p__Bacteroidota;c__Bacteroidia;o__Bacteroidales;f__Dysgonomonadaceae;g__Dysgonomonas	0	0	0	0	0	0	0	0	0	0	0	0	0	0.000257998	0	0	0	0	0	0	0	0	0	0	0	0	0	0	0	0	0	0	0	0	0	0	0	0	0	0	0	0	0	0	0.000434783	0	0	0	0
d__Bacteria;k__norank_d__Bacteria;p__Bacteroidota;c__Bacteroidia;o__Bacteroidales;f__Dysgonomonadaceae;g__unclassified_f__Dysgonomonadaceae	0	0	0	0	0	0	0	0	0	0	0	0	0	0	0	0	0	0	0	0	0	0	0	0	0	0	0	0	0	0	0	0	0	0.000289771	0	0	0	0	0	0	0	0	0	0	0	0	0	0	0
d__Bacteria;k__norank_d__Bacteria;p__Bacteroidota;c__Bacteroidia;o__Bacteroidales;f__SB-5;g__norank_f__SB-5	0	0	0	0	0	0	0	0	0	0	0	0	0	0	0	0	0	0	0	0.000272628	0	0	0	0	0	0	0	0	0	0	0	0	0	0	0	0	0	0	0	0	0	0	0	0	0	0	0	0	0
d__Bacteria;k__norank_d__Bacteria;p__Bacteroidota;c__Bacteroidia;o__Bacteroidales;f__Williamwhitmaniaceae;g__Blvii28_wastewater-sludge_group	0.000248324	0	0	0	0	0	0	0	0	0	0	0	0	0	0	0	0	0	0	0	0	0	0	0	0	0	0	0	0	0	0	0	0	0	0	0	0	0	0	0	0	0	0	0	0	0	0	0	0
d__Bacteria;k__norank_d__Bacteria;p__Bacteroidota;c__Bacteroidia;o__Bacteroidetes_VC2.1_Bac22;f__norank_o__Bacteroidetes_VC2.1_Bac22;g__norank_f__norank_o__Bacteroidetes_VC2.1_Bac22	0	0	0	0	0	0	0	0	0	0	0	0.000283527	0	0	0.000675676	0	0	0	0	0	0	0	0	0	0	0	0	0	0	0	0	0	0	0.000579542	0	0	0	0	0	0	0	0.000201491	0.000155885	0	0	0	0	0	0
d__Bacteria;k__norank_d__Bacteria;p__Bacteroidota;c__Bacteroidia;o__Chitinophagales;f__37-13;g__norank_f__37-13	0	0	0	0	0	0	0	0	0	0	0	0	0	0	0	0	0	0	0	0	0	0	0	0	0	0	0	0	0	0	0	0	0.000173551	0	0	0	0	0	0	0	0	0	0	0	0	0	0	0	0
d__Bacteria;k__norank_d__Bacteria;p__Bacteroidota;c__Bacteroidia;o__Chitinophagales;f__Chitinophagaceae;g__Arachidicoccus	0.000248324	0	0.000539665	0	0	0	0	0	0	0	0	0	0	0	0	0	0	0	0	0	0	0	0	0	0.000699301	0	0.000174216	0.000331162	0	0	0	0	0	0	0	0	0	0	0	0	0	0	0	0	0	0	0	0.000695088	0
d__Bacteria;k__norank_d__Bacteria;p__Bacteroidota;c__Bacteroidia;o__Chitinophagales;f__Chitinophagaceae;g__Aurantisolimonas	0	0	0	0	0	0	0	0	0	0.000409333	0	0	0	0	0	0	0	0	0.000940955	0	0	0	0	0	0	0	0.000174216	0	0	0	0	0	0.000173551	0	0	0	0	0	0	0	0	0	0	0	0	0	0	0	0
d__Bacteria;k__norank_d__Bacteria;p__Bacteroidota;c__Bacteroidia;o__Chitinophagales;f__Chitinophagaceae;g__Chitinophaga	0.00198659	0.000612445	0.000539665	0.00018498	0	0	0.000307314	0.000501672	0.00123675	0	0.000286164	0.000850581	0.00276778	0.000257998	0.000675676	0	0	0	0.000235239	0	0	0.000243191	0	0.000410172	0.00237762	0.00195625	0	0.000662325	0.000446097	0.000376176	0.000443459	0	0	0	0	0.000857633	0.00232693	0.000808221	0.00198632	0.00177384	0.0136497	0.000201491	0.00187062	0.00142993	0.0026087	0	0.00077235	0	0.00136729
d__Bacteria;k__norank_d__Bacteria;p__Bacteroidota;c__Bacteroidia;o__Chitinophagales;f__Chitinophagaceae;g__Cnuella	0	0	0	0	0	0	0.000307314	0	0	0.000409333	0	0	0	0	0	0	0	0.000141563	0	0	0	0	0	0	0	0	0	0	0	0	0	0	0	0	0	0	0	0	0	0	0	0	0	0	0	0	0	0	0
d__Bacteria;k__norank_d__Bacteria;p__Bacteroidota;c__Bacteroidia;o__Chitinophagales;f__Chitinophagaceae;g__Dinghuibacter	0	0	0.000539665	0	0	0	0	0	0	0	0	0	0	0	0	0	0	0	0.000235239	0	0	0	0	0.000410172	0	0	0	0	0	0	0	0	0.000520653	0.000289771	0.00121408	0	0.000290867	0	0	0	0	0	0	0	0	0	0	0	0
d__Bacteria;k__norank_d__Bacteria;p__Bacteroidota;c__Bacteroidia;o__Chitinophagales;f__Chitinophagaceae;g__Edaphobaculum	0.000993295	0.000122489	0.000539665	0.00018498	0.000327654	0	0	0.000250836	0	0	0.000286164	0.000283527	0.000553557	0.000257998	0	0	0.000294507	0.000141563	0	0	0.000277162	0.000121595	0.000318167	0.000410172	0.0013986	0.000177841	0.000348432	0.000551937	0.000148699	0	0	0.000168407	0.000520653	0.000869313	0.000809389	0	0.0008726	0.000692761	0.000662105	0.000443459	0.00178594	0.000604473	0.000311769	0	0.00130435	0	0.00077235	0	0.000512733
d__Bacteria;k__norank_d__Bacteria;p__Bacteroidota;c__Bacteroidia;o__Chitinophagales;f__Chitinophagaceae;g__Ferruginibacter	0	0	0	0.00018498	0	0	0.00184388	0	0	0.001228	0	0	0.000276778	0.000515996	0	0	0.000147254	0	0.000235239	0	0	0.000121595	0	0	0	0	0	0.000220775	0.000148699	0	0.000221729	0	0.000520653	0.000289771	0.000404694	0	0.000290867	0.00011546	0	0	0	0.000201491	0.000155885	0	0	0	0	0	0
d__Bacteria;k__norank_d__Bacteria;p__Bacteroidota;c__Bacteroidia;o__Chitinophagales;f__Chitinophagaceae;g__Filimonas	0	0	0	0	0	0	0	0	0	0	0	0	0	0	0	0	0	0	0	0	0	0	0	0	0	0	0.000174216	0	0	0	0	0	0	0	0	0	0	0.00011546	0	0	0	0	0	0	0	0	0	0	0
d__Bacteria;k__norank_d__Bacteria;p__Bacteroidota;c__Bacteroidia;o__Chitinophagales;f__Chitinophagaceae;g__Flaviaesturariibacter	0	0	0	0	0	0	0	0	0	0	0	0	0	0	0	0	0	0	0	0	0	0	0	0	0	0	0	0	0	0	0	0	0	0	0	0	0	0	0	0	0	0	0	0.000238322	0	0	0	0	0
d__Bacteria;k__norank_d__Bacteria;p__Bacteroidota;c__Bacteroidia;o__Chitinophagales;f__Chitinophagaceae;g__Flavihumibacter	0	0	0	0	0	0	0	0	0	0	0	0	0	0	0	0	0	0	0	0	0	0	0	0	0	0	0	0	0	0	0	0	0	0	0.000404694	0	0	0	0	0	0	0	0	0	0	0	0	0	0
d__Bacteria;k__norank_d__Bacteria;p__Bacteroidota;c__Bacteroidia;o__Chitinophagales;f__Chitinophagaceae;g__Flavisolibacter	0.00297989	0.00122489	0.00485699	0.000369959	0.00262123	0	0.0043024	0.000919732	0.000883392	0.003684	0.0015739	0	0.00193745	0.000773994	0.00135135	0.000161786	0.00117803	0.00099094	0.000705716	0.00136314	0.00166297	0.00231031	0.00254534	0.00164069	0.00013986	0	0.00209059	0.000331162	0.000446097	0.000501567	0.000443459	0	0.00347102	0.0040568	0.000404694	0.00200114	0	0.00011546	0.000220702	0.000665188	0	0.00161193	0.000155885	0.000953289	0	0.000464684	0.00077235	0	0.00136729
d__Bacteria;k__norank_d__Bacteria;p__Bacteroidota;c__Bacteroidia;o__Chitinophagales;f__Chitinophagaceae;g__Flavitalea	0.000496648	0	0.000539665	0	0	0	0.000307314	0	0	0	0	0	0	0.000257998	0.000675676	0	0	0	0	0.000272628	0	0	0	0	0	0	0	0	0	0	0	0	0	0	0	0.000285878	0	0	0	0	0	0	0	0	0	0	0	0	0
d__Bacteria;k__norank_d__Bacteria;p__Bacteroidota;c__Bacteroidia;o__Chitinophagales;f__Chitinophagaceae;g__Heliimonas	0	0	0	0	0	0	0	0	0	0	0	0	0	0	0	0	0	0	0	0	0	0	0	0	0.00013986	0	0	0	0	0	0	0	0	0	0	0	0	0	0	0	0	0.000201491	0	0	0	0	0	0	0
d__Bacteria;k__norank_d__Bacteria;p__Bacteroidota;c__Bacteroidia;o__Chitinophagales;f__Chitinophagaceae;g__Lacibacter	0	0	0	0	0	0	0	0	0	0	0	0	0	0	0	0	0	0	0	0	0.000277162	0	0	0	0	0	0	0	0	0	0	0	0	0	0	0.000285878	0	0	0	0	0	0	0	0	0	0	0	0	0
d__Bacteria;k__norank_d__Bacteria;p__Bacteroidota;c__Bacteroidia;o__Chitinophagales;f__Chitinophagaceae;g__Niabella	0	0	0	0	0	0	0.00122926	0	0.000176678	0	0	0	0.000553557	0	0	0	0	0.000141563	0	0	0.000277162	0	0	0	0	0	0	0	0	0	0	0	0	0	0	0	0	0	0	0.000221729	0	0	0	0	0	0	0	0	0
d__Bacteria;k__norank_d__Bacteria;p__Bacteroidota;c__Bacteroidia;o__Chitinophagales;f__Chitinophagaceae;g__Niastella	0.000248324	0	0	0	0.000982962	0	0.000614628	0	0.000353357	0.000409333	0.000286164	0.000567054	0.000276778	0.000257998	0	0	0.000294507	0	0	0.000817884	0.000831486	0	0	0.000410172	0	0	0	0	0.000148699	0.000125392	0.000221729	0	0.000173551	0	0.000404694	0.000285878	0.000290867	0.00023092	0	0.00133038	0	0.000201491	0.00171473	0.000238322	0.00130435	0	0.000386175	0	0.000341822
d__Bacteria;k__norank_d__Bacteria;p__Bacteroidota;c__Bacteroidia;o__Chitinophagales;f__Chitinophagaceae;g__Parafilimonas	0	0	0	0	0	0	0	0	0	0	0	0	0.000553557	0	0	0	0	0	0.000235239	0	0	0	0.000318167	0	0	0	0.000174216	0	0	0	0	8.42034e-05	0.000173551	0	0	0	0	0	0	0	0	0	0	0.000953289	0	0	0	0	0.000341822
d__Bacteria;k__norank_d__Bacteria;p__Bacteroidota;c__Bacteroidia;o__Chitinophagales;f__Chitinophagaceae;g__Parasegetibacter	0	0	0	0	0.000327654	0	0.000921942	8.3612e-05	0	0.001228	0	0	0	0	0	0	0	0	0	0.000272628	0	0	0	0	0	0	0	0	0	0	0.000221729	0	0.000520653	0	0	0.000857633	0	0	0	0	0	0	0	0	0	0	0	0	0
d__Bacteria;k__norank_d__Bacteria;p__Bacteroidota;c__Bacteroidia;o__Chitinophagales;f__Chitinophagaceae;g__Pseudoflavitalea	0	0	0	0	0	0	0	0	0	0.000409333	0	0	0	0	0	0	0	0.000141563	0	0	0	0.000121595	0	0.000410172	0	0	0	0	0	0	0	0	0.000173551	0.000289771	0	0.000857633	0	0	0	0	0	0	0	0	0	0	0	0	0
d__Bacteria;k__norank_d__Bacteria;p__Bacteroidota;c__Bacteroidia;o__Chitinophagales;f__Chitinophagaceae;g__Puia	0	0	0	0.000739919	0	0	0	0.000167224	0	0	0.000143082	0	0	0	0	0.000485358	0.000441761	0	0.000235239	0	0	0	0	0.000410172	0	0.000533523	0	0.000220775	0.000297398	0.000376176	0.000221729	8.42034e-05	0	0.000289771	0.00121408	0	0	0.00023092	0.000220702	0	0.000127567	0.000402982	0	0.000238322	0.000434783	0	0.000386175	0.000695088	0
d__Bacteria;k__norank_d__Bacteria;p__Bacteroidota;c__Bacteroidia;o__Chitinophagales;f__Chitinophagaceae;g__Rurimicrobium	0	0	0	0	0	0	0	0	0	0	0	0	0.000276778	0	0	0	0	0	0	0	0	0	0	0	0	0	0	0	0	0	0.000221729	0	0	0	0	0	0	0	0	0.000221729	0	0	0	0	0	0	0	0	0
d__Bacteria;k__norank_d__Bacteria;p__Bacteroidota;c__Bacteroidia;o__Chitinophagales;f__Chitinophagaceae;g__Sediminibacterium	0	0	0	0	0	0	0	8.3612e-05	0.000530035	0	0	0	0	0	0	0	0	0	0	0	0	0	0	0	0	0	0	0	0	0.000125392	0	0	0	0	0	0	0	0.00011546	0	0.000221729	0	0	0	0	0	0	0	0	0
d__Bacteria;k__norank_d__Bacteria;p__Bacteroidota;c__Bacteroidia;o__Chitinophagales;f__Chitinophagaceae;g__Segetibacter	0	0.000244978	0	0	0	0	0	0.000250836	0	0.001228	0.000286164	0.000283527	0	0.000515996	0	0	0.000147254	0.000141563	0.000235239	0	0.000277162	0.000243191	0	0	0	0	0.000522648	0	0	0	0.000221729	0	0	0	0	0	0	0	0	0	0	0	0	0.000238322	0.000869565	0	0	0	0.000170911
d__Bacteria;k__norank_d__Bacteria;p__Bacteroidota;c__Bacteroidia;o__Chitinophagales;f__Chitinophagaceae;g__Taibaiella	0	0	0.000539665	0	0	0	0	0.000167224	0.000353357	0	0	0.000283527	0.00138389	0	0	0	0	0.000141563	0	0	0	0	0	0	0.000559441	0	0.000174216	0.000110387	0.000297398	0.000250784	0	0	0	0	0	0.000285878	0	0.00023092	0	0.000221729	0.000892971	0	0.000155885	0	0.00217391	0	0	0	0.000170911
d__Bacteria;k__norank_d__Bacteria;p__Bacteroidota;c__Bacteroidia;o__Chitinophagales;f__Chitinophagaceae;g__Terrimonas	0	0	0	0	0	0	0.000307314	0	0	0	0	0	0	0.000257998	0.00135135	0	0.000441761	0.000141563	0	0.00109051	0.000277162	0	0	0	0	0	0	0	0	0	0.000443459	0	0.000694203	0.000289771	0	0.000285878	0	0	0	0	0	0	0.000623539	0	0.000434783	0	0	0	0.000170911
d__Bacteria;k__norank_d__Bacteria;p__Bacteroidota;c__Bacteroidia;o__Chitinophagales;f__Chitinophagaceae;g__UTBCD1	0	0	0	0	0	0	0	0	0	0	0	0	0	0	0	0	0	0	0	0.000817884	0	0	0	0	0	0	0	0	0	0	0	0	0	0	0	0	0	0	0	0	0.000127567	0	0	0	0	0	0	0	0
d__Bacteria;k__norank_d__Bacteria;p__Bacteroidota;c__Bacteroidia;o__Chitinophagales;f__Chitinophagaceae;g__norank_f__Chitinophagaceae	0.00496648	0.000734934	0.00107933	0	0.000327654	0	0	0.000501672	0	0.000818666	0	0.000850581	0.00193745	0.00128999	0.00202703	0	0.000441761	0.00155719	0.00141143	0.00163577	0.00138581	0.00583658	0.000954502	0.00287121	0.00825175	0.00124489	0.00365854	0.00220775	0.00193309	0.000250784	0.00110865	0	0.000520653	0.00144886	0.00242817	0.00142939	0.00232693	0.00196282	0.00220702	0.00177384	0.00127567	0.000402982	0.00124708	0.0021449	0.000869565	0	0.00231705	0.000926784	0.000512733
d__Bacteria;k__norank_d__Bacteria;p__Bacteroidota;c__Bacteroidia;o__Chitinophagales;f__Chitinophagaceae;g__unclassified_f__Chitinophagaceae	0.000744971	0.000122489	0.00107933	0	0.000655308	0	0.00184388	0.00041806	0.000530035	0.001228	0.000143082	0.000283527	0.000553557	0.00103199	0	0	0	0.000141563	0.00117619	0.000545256	0.00110865	0.000121595	0.000954502	0.000410172	0.00013986	0	0.000174216	0.000110387	0.000148699	0.000125392	0.000443459	0	0.00121486	0.00115908	0.00161878	0.00114351	0.000581734	0.00011546	0	0.000221729	0.000127567	0.000201491	0.00109119	0.000238322	0	0.000929368	0.000193087	0	0.000341822
d__Bacteria;k__norank_d__Bacteria;p__Bacteroidota;c__Bacteroidia;o__Chitinophagales;f__Saprospiraceae;g__norank_f__Saprospiraceae	0	0	0.000539665	0	0.000327654	0	0.000614628	0	0	0	0	0	0	0.000257998	0	0	0	0	0.000705716	0	0	0	0	0	0	0	0	0	0	0	0	0	0.000694203	0.000289771	0	0.000285878	0	0	0	0	0	0	0	0	0	0	0	0	0
d__Bacteria;k__norank_d__Bacteria;p__Bacteroidota;c__Bacteroidia;o__Chitinophagales;f__Saprospiraceae;g__unclassified_f__Saprospiraceae	0	0	0	0	0	0	0	0	0	0	0	0	0	0	0	0	0	0	0.000235239	0	0	0	0	0	0	0	0	0	0	0	0	0	0	0	0	0	0	0	0	0	0	0	0	0	0	0	0	0	0
d__Bacteria;k__norank_d__Bacteria;p__Bacteroidota;c__Bacteroidia;o__Chitinophagales;f__norank_o__Chitinophagales;g__norank_f__norank_o__Chitinophagales	0	0	0.000539665	0	0	0	0	0	0	0	0	0	0	0	0	0	0	0	0.000235239	0.000272628	0	0.000121595	0	0	0	0	0	0	0	0	0.000221729	0	0.000173551	0	0	0	0	0	0	0	0	0	0	0.000238322	0	0	0.000193087	0	0
d__Bacteria;k__norank_d__Bacteria;p__Bacteroidota;c__Bacteroidia;o__Chitinophagales;f__unclassified_o__Chitinophagales;g__unclassified_o__Chitinophagales	0	0	0	0	0	0	0	0	0	0	0.000143082	0	0	0.000257998	0	0	0	0	0	0	0	0	0	0	0	0	0	0	0	0	0	0	0.000173551	0.000289771	0.000404694	0	0	0	0	0.000221729	0	0	0.000155885	0	0	0	0	0	0
d__Bacteria;k__norank_d__Bacteria;p__Bacteroidota;c__Bacteroidia;o__Cytophagales;f__Amoebophilaceae;g__Candidatus_Amoebophilus	0	0.000122489	0	0	0	0	0	0	0	0	0	0	0	0	0	0	0	0	0	0.000272628	0	0	0	0	0	0	0	0.000110387	0	0	0.000221729	0	0	0	0	0	0	0	0	0	0	0	0	0	0	0	0	0	0
d__Bacteria;k__norank_d__Bacteria;p__Bacteroidota;c__Bacteroidia;o__Cytophagales;f__Amoebophilaceae;g__unclassified_f__Amoebophilaceae	0	0	0	0	0	0	0.000307314	0	0	0	0	0	0	0	0	0	0	0	0	0	0	0	0	0	0	0	0	0	0	0	0	0	0	0	0	0	0	0	0	0	0	0	0	0	0	0	0	0	0
d__Bacteria;k__norank_d__Bacteria;p__Bacteroidota;c__Bacteroidia;o__Cytophagales;f__Cyclobacteriaceae;g__unclassified_f__Cyclobacteriaceae	0	0	0	0	0	0	0	0	0	0	0	0	0	0	0	0	0	0	0	0	0	0	0	0	0	0	0	0	0	0	0	0	0	0.000289771	0	0	0	0	0	0	0	0	0	0	0	0	0	0	0.000170911
d__Bacteria;k__norank_d__Bacteria;p__Bacteroidota;c__Bacteroidia;o__Cytophagales;f__Cytophagaceae;g__Cytophaga	0	0	0	0	0	0	0	8.3612e-05	0	0	0	0.000567054	0.000276778	0	0	0	0	0	0.000235239	0.000272628	0	0.000121595	0	0.000410172	0.00027972	0	0.000174216	0	0	0	0.000221729	0	0	0	0	0	0	0.000692761	0	0.000221729	0.000255135	0	0.000311769	0	0.000434783	0	0	0	0
d__Bacteria;k__norank_d__Bacteria;p__Bacteroidota;c__Bacteroidia;o__Cytophagales;f__Cytophagaceae;g__Rhodocytophaga	0	0	0	0	0	0	0.000307314	0	0	0	0	0	0	0	0	0	0	0	0	0	0	0	0	0	0	0	0	0	0	0	0	0	0	0	0	0	0	0	0	0	0	0	0	0	0	0	0	0	0
d__Bacteria;k__norank_d__Bacteria;p__Bacteroidota;c__Bacteroidia;o__Cytophagales;f__Cytophagaceae;g__Siphonobacter	0	0	0	0	0	0	0	0	0.000353357	0	0	0	0	0	0	0	0	0	0	0	0	0	0	0	0	0	0	0	0	0	0	0	0	0	0	0	0	0.00011546	0	0	0.000127567	0	0.000155885	0.000238322	0	0	0	0	0.000170911
d__Bacteria;k__norank_d__Bacteria;p__Bacteroidota;c__Bacteroidia;o__Cytophagales;f__Cytophagaceae;g__Sporocytophaga	0	0.000367467	0.000539665	0	0.000327654	0	0.000307314	8.3612e-05	0.000176678	0	0	0	0	0	0.000675676	0	0	0.00212344	0	0	0	0.000243191	0	0	0.00041958	0	0	0.000220775	0	0	0	0	0	0	0	0	0	0	0.000220702	0	0	0.000201491	0	0	0	0	0	0	0
d__Bacteria;k__norank_d__Bacteria;p__Bacteroidota;c__Bacteroidia;o__Cytophagales;f__Cytophagaceae;g__unclassified_f__Cytophagaceae	0	0	0	0	0	0	0.000307314	0	0	0	0	0	0	0	0	0	0	0	0	0	0	0	0	0	0	0	0	0	0	0	0	0	0	0	0	0	0	0	0	0	0	0	0	0	0	0	0	0	0
d__Bacteria;k__norank_d__Bacteria;p__Bacteroidota;c__Bacteroidia;o__Cytophagales;f__Hymenobacteraceae;g__Adhaeribacter	0	0	0	0	0.000327654	0	0.00184388	0	0	0.000409333	0	0	0	0.000515996	0	0	0.000147254	0	0.000235239	0	0	0.000121595	0	0	0	0	0	0	0	0	0	0	0.000867754	0.000579542	0.000404694	0	0	0	0	0	0	0	0	0.000238322	0	0	0	0	0
d__Bacteria;k__norank_d__Bacteria;p__Bacteroidota;c__Bacteroidia;o__Cytophagales;f__Hymenobacteraceae;g__Hymenobacter	0	0	0	0	0	0	0.00122926	0	0.000176678	0	0.000429246	0	0	0	0	0	0	0	0	0.00136314	0.000554324	0.000364786	0	0.000410172	0	0	0	0.00121426	0	0	0	0	0	0	0	0	0	0	0	0	0	0	0	0.000476644	0.000434783	0	0	0	0
d__Bacteria;k__norank_d__Bacteria;p__Bacteroidota;c__Bacteroidia;o__Cytophagales;f__Hymenobacteraceae;g__Nibribacter	0	0	0	0	0	0	0	0	0	0	0	0	0	0	0	0	0	0	0	0	0	0	0	0	0	0	0	0	0	0	0	0	0	0	0	0	0	0	0	0	0	0	0	0	0	0	0	0	0
d__Bacteria;k__norank_d__Bacteria;p__Bacteroidota;c__Bacteroidia;o__Cytophagales;f__Hymenobacteraceae;g__Pontibacter	0.000248324	0	0.001619	0	0	0	0	0	0	0	0	0	0	0	0	0	0	0	0	0	0	0	0	0	0	0	0	0	0	0	0	0	0.000520653	0.000289771	0	0	0	0	0	0	0	0	0	0	0	0	0	0	0
d__Bacteria;k__norank_d__Bacteria;p__Bacteroidota;c__Bacteroidia;o__Cytophagales;f__Hymenobacteraceae;g__Rufibacter	0	0	0	0	0.000982962	0	0	0	0	0	0	0	0	0	0	0	0	0	0	0	0	0	0	0	0	0	0	0	0	0	0	0	0	0	0	0	0	0	0	0	0	0	0	0	0	0	0	0	0
d__Bacteria;k__norank_d__Bacteria;p__Bacteroidota;c__Bacteroidia;o__Cytophagales;f__Hymenobacteraceae;g__unclassified_f__Hymenobacteraceae	0	0	0	0	0	0	0	0	0	0	0	0	0	0	0	0	0	0	0	0	0	0	0	0	0	0	0	0	0	0	0	0	0	0	0	0	0	0	0	0	0	0	0	0	0	0	0	0	0
d__Bacteria;k__norank_d__Bacteria;p__Bacteroidota;c__Bacteroidia;o__Cytophagales;f__MWH-CFBk5;g__norank_f__MWH-CFBk5	0	0	0	0	0	0	0	0	0	0	0	0	0.000553557	0	0	0	0	0	0	0	0	0	0	0	0	0	0	0	0	0	0	0	0	0	0	0	0	0	0	0	0	0	0	0	0	0	0	0	0
d__Bacteria;k__norank_d__Bacteria;p__Bacteroidota;c__Bacteroidia;o__Cytophagales;f__Microscillaceae;g__Chryseolinea	0	0.000122489	0.00107933	0	0.000982962	0	0.000307314	0	0	0.000818666	0	0.00141764	0.00276778	0.00103199	0	0	0.000441761	0.000849377	0.000705716	0	0	0	0.00222717	0.00164069	0	0	0.000522648	0	0	0	0.000221729	0	0.000347102	0.000869313	0.000404694	0.000857633	0	0	0	0	0	0	0.000155885	0	0	0	0	0	0.000341822
d__Bacteria;k__norank_d__Bacteria;p__Bacteroidota;c__Bacteroidia;o__Cytophagales;f__Microscillaceae;g__Flexibacter	0	0	0	0	0	0	0	0	0	0	0	0	0	0	0	0	0	0	0	0	0	0	0	0	0	0	0	0	0	0	0	0	0	0.000289771	0	0	0	0	0	0	0	0	0	0.000476644	0	0	0	0	0
d__Bacteria;k__norank_d__Bacteria;p__Bacteroidota;c__Bacteroidia;o__Cytophagales;f__Microscillaceae;g__OLB12	0	0	0.000539665	0	0	0	0	0	0	0	0	0	0	0	0	0	0	0	0	0	0	0	0	0	0	0	0	0	0	0	0	0	0.000173551	0.000289771	0	0	0	0	0	0	0	0	0	0	0	0	0	0	0
d__Bacteria;k__norank_d__Bacteria;p__Bacteroidota;c__Bacteroidia;o__Cytophagales;f__Microscillaceae;g__Ohtaekwangia	0	0	0.00323799	0	0.00163827	0	0.00122926	0	0	0.000409333	0	0.000283527	0.00166067	0.000773994	0.000675676	0	0	0.000849377	0.00117619	0	0	0.000121595	0.000954502	0	0	0	0.000174216	0	0	0	0.000221729	0	0.00121486	0.00173863	0.000809389	0	0	0	0	0	0	0	0	0	0	0	0.000386175	0	0.000512733
d__Bacteria;k__norank_d__Bacteria;p__Bacteroidota;c__Bacteroidia;o__Cytophagales;f__Microscillaceae;g__norank_f__Microscillaceae	0.0124162	0.00122489	0.00863465	0	0.00229358	0	0.00553165	0.00117057	0	0.000409333	0.00128774	0.00198469	0.00830335	0.00232198	0.00337838	0.00388287	0.00206155	0.00509626	0.00352858	0.00245365	0.00304878	0.00218872	0.00572701	0.00205086	0.00111888	0.000533523	0.00174216	0.000331162	0.00178439	0.00163009	0.00443459	0.000168407	0.00885109	0.00608519	0.00526103	0.00714694	0.00116347	0.00184736	0.000441404	0.000443459	0.00102054	0.00120895	0.00342946	0.000476644	0.000434783	0.000929368	0	0	0.000683644
d__Bacteria;k__norank_d__Bacteria;p__Bacteroidota;c__Bacteroidia;o__Cytophagales;f__Microscillaceae;g__unclassified_f__Microscillaceae	0.000993295	0.000122489	0.00377766	0	0.000982962	0	0.00122926	0.000250836	0	0.001228	0.000286164	0.000283527	0.00110711	0.000257998	0	0.000161786	0.000441761	0.000566251	0.00282287	0.000272628	0.000554324	0.000607977	0.000318167	0.000820345	0.00013986	0.000177841	0	0.000220775	0.000297398	0.000125392	0.000443459	0	0.00156196	0.00289771	0.00121408	0.000857633	0	0.000692761	0.000220702	0.000443459	0.00216864	0.000805964	0.000935308	0	0.00130435	0	0	0	0.000341822
d__Bacteria;k__norank_d__Bacteria;p__Bacteroidota;c__Bacteroidia;o__Cytophagales;f__Spirosomaceae;g__Dyadobacter	0.000744971	0.000122489	0.000539665	0	0.000327654	0	0.00153657	0.000250836	0.000176678	0	0.000143082	0.000283527	0.000276778	0.000257998	0	0	0	0	0.000235239	0	0.000277162	0	0.000636335	0	0	0	0	0.00044155	0	0	0	0	0	0	0	0.000285878	0	0.00034638	0	0.000221729	0.000255135	0	0.000155885	0.00142993	0.0026087	0	0.000193087	0	0
d__Bacteria;k__norank_d__Bacteria;p__Bacteroidota;c__Bacteroidia;o__Cytophagales;f__Spirosomaceae;g__Emticicia	0	0	0	0	0	0	0	0	0	0	0	0	0	0	0	0	0	0	0	0	0	0	0	0	0	0	0	0	0	0	0	0	0	0	0	0	0	0	0	0	0	0	0.000155885	0	0	0	0	0	0
d__Bacteria;k__norank_d__Bacteria;p__Bacteroidota;c__Bacteroidia;o__Cytophagales;f__Spirosomaceae;g__Fibrisoma	0	0	0	0	0	0	0	0	0	0	0	0	0	0	0	0	0	0	0	0	0	0	0	0	0	0	0	0	0	0	0	0	0	0	0	0	0	0	0	0	0	0	0	0.000238322	0.000434783	0	0	0	0
d__Bacteria;k__norank_d__Bacteria;p__Bacteroidota;c__Bacteroidia;o__Cytophagales;f__Spirosomaceae;g__Larkinella	0	0	0	0	0	0	0	0	0	0	0	0	0	0	0	0	0	0	0	0	0	0	0	0	0	0	0	0.000110387	0	0	0	0	0	0	0	0	0	0	0	0	0	0	0.000155885	0	0	0	0	0	0
d__Bacteria;k__norank_d__Bacteria;p__Bacteroidota;c__Bacteroidia;o__Cytophagales;f__Spirosomaceae;g__Nibrella	0	0	0	0	0	0	0.000307314	0	0	0	0	0	0	0	0	0	0	0	0	0	0	0	0	0	0	0	0	0	0	0	0	0	0	0	0	0	0	0	0	0	0	0	0	0	0	0	0	0	0
d__Bacteria;k__norank_d__Bacteria;p__Bacteroidota;c__Bacteroidia;o__Cytophagales;f__Spirosomaceae;g__Spirosoma	0	0	0	0	0	0	0	8.3612e-05	0	0	0	0	0	0	0	0	0	0	0	0	0	0	0	0	0	0	0.000174216	0	0	0	0	0	0	0	0	0	0	0.00011546	0	0	0	0	0	0	0	0	0	0	0
d__Bacteria;k__norank_d__Bacteria;p__Bacteroidota;c__Bacteroidia;o__Cytophagales;f__Spirosomaceae;g__norank_f__Spirosomaceae	0	0	0	0	0	0	0	0	0	0	0	0	0	0	0	0	0	0	0	0	0.000554324	0.000121595	0	0	0	0	0	0	0	0	0	0	0	0	0	0	0	0	0	0	0	0	0	0	0	0	0	0	0
d__Bacteria;k__norank_d__Bacteria;p__Bacteroidota;c__Bacteroidia;o__Cytophagales;f__Spirosomaceae;g__unclassified_f__Spirosomaceae	0	0	0	0	0	0	0	0	0	0	0	0	0	0	0	0	0	0	0	0	0	0	0	0	0	0	0	0	0	0	0.000221729	0	0	0	0	0	0	0	0	0	0	0	0	0	0	0	0	0	0
d__Bacteria;k__norank_d__Bacteria;p__Bacteroidota;c__Bacteroidia;o__Cytophagales;f__norank_o__Cytophagales;g__norank_f__norank_o__Cytophagales	0	0	0	0	0	0	0	0	0	0.000409333	0.000143082	0.000283527	0	0	0	0	0	0	0	0	0	0	0	0	0	0	0	0	0	0	0.000443459	0	0	0	0	0	0	0	0	0	0	0	0	0	0.000434783	0	0	0	0.000170911
d__Bacteria;k__norank_d__Bacteria;p__Bacteroidota;c__Bacteroidia;o__Cytophagales;f__unclassified_o__Cytophagales;g__unclassified_o__Cytophagales	0	0	0	0	0	0	0.000921942	0	0	0.000409333	0	0	0.000276778	0	0	0	0	0	0	0	0	0	0	0	0	0	0	0	0.000148699	0	0	0	0	0	0.000404694	0.000285878	0	0	0	0	0	0	0	0	0	0	0	0	0
d__Bacteria;k__norank_d__Bacteria;p__Bacteroidota;c__Bacteroidia;o__Flavobacteriales;f__Crocinitomicaceae;g__Crocinitomix	0	0	0	0	0	0	0	0	0	0	0	0	0	0	0	0	0	0	0	0	0	0	0	0	0	0	0	0	0	0	0	0	0	0	0	0	0	0	0	0	0	0	0	0	0	0	0	0	0
d__Bacteria;k__norank_d__Bacteria;p__Bacteroidota;c__Bacteroidia;o__Flavobacteriales;f__Crocinitomicaceae;g__Fluviicola	0.000496648	0	0	0	0	0	0	0	0	0	0	0	0.000553557	0.000515996	0.00202703	0	0	0	0	0	0	0	0	0	0.00027972	0	0	0	0	0	0.000665188	0	0.000173551	0	0	0	0	0.00023092	0	0.000221729	0	0	0.000467654	0.000238322	0	0	0	0	0
d__Bacteria;k__norank_d__Bacteria;p__Bacteroidota;c__Bacteroidia;o__Flavobacteriales;f__Flavobacteriaceae;g__Arenibacter	0	0	0	0	0	0	0	0	0	0	0	0	0.000276778	0	0	0	0	0	0	0	0	0	0	0	0	0	0	0	0	0	0	0	0	0	0	0	0	0	0	0	0	0	0	0	0	0	0	0	0
d__Bacteria;k__norank_d__Bacteria;p__Bacteroidota;c__Bacteroidia;o__Flavobacteriales;f__Flavobacteriaceae;g__Flavobacterium	0.000248324	0	0.00323799	0	0.00327654	0	0.00153657	0.000501672	0	0.00532133	0.000143082	0.00425291	0	0.00180599	0.000675676	0	0	0.000141563	0.00893907	0.00109051	0.000277162	0	0.000636335	0.0073831	0	0	0.000174216	0.000331162	0.000148699	0.00100313	0.00110865	0	0.00208261	0.00173863	0.00445164	0.00114351	0	0	0	0.00487805	0.000255135	0	0.000779423	0.000238322	0.00391304	0	0	0	0.000341822
d__Bacteria;k__norank_d__Bacteria;p__Bacteroidota;c__Bacteroidia;o__Flavobacteriales;f__Flavobacteriaceae;g__Pricia	0	0	0	0	0	0	0	0	0	0	0	0	0	0	0	0	0	0	0	0	0	0	0	0	0	0	0	0	0	0	0	0	0	0	0	0.000571755	0	0	0	0	0	0	0	0	0	0	0	0	0
d__Bacteria;k__norank_d__Bacteria;p__Bacteroidota;c__Bacteroidia;o__Flavobacteriales;f__NS9_marine_group;g__norank_f__NS9_marine_group	0.000248324	0	0	0	0	0	0	0	0	0	0	0	0	0.00128999	0.000675676	0	0	0	0.0030581	0	0	0	0	0	0	0	0	0	0	0	0	0	0.00104131	0.000289771	0.000404694	0	0	0	0	0	0	0	0	0	0	0	0	0	0.000170911
d__Bacteria;k__norank_d__Bacteria;p__Bacteroidota;c__Bacteroidia;o__Flavobacteriales;f__Weeksellaceae;g__Chryseobacterium	0.000248324	0	0	0	0.000327654	0	0	0.000668896	0	0.001228	0.000572328	0.00113411	0	0	0	0	0	0	0	0	0	0	0	0	0	0	0	0.000551937	0	0.000125392	0	0	0	0	0	0	0	0.000577301	0	0.00177384	0.000637836	0.000201491	0.000311769	0	0.000869565	0	0	0	0
d__Bacteria;k__norank_d__Bacteria;p__Bacteroidota;c__Bacteroidia;o__Flavobacteriales;f__unclassified_o__Flavobacteriales;g__unclassified_o__Flavobacteriales	0	0	0	0	0	0	0.000307314	0	0	0	0	0	0	0	0	0	0	0.000141563	0	0	0	0	0	0	0	0	0	0	0	0	0	0	0	0	0	0	0	0	0	0	0	0	0	0	0	0	0	0	0
d__Bacteria;k__norank_d__Bacteria;p__Bacteroidota;c__Bacteroidia;o__SM1A07;f__norank_o__SM1A07;g__norank_f__norank_o__SM1A07	0	0	0	0	0	0	0	0	0	0	0	0	0	0	0.000675676	0	0	0	0	0	0	0	0	0	0	0	0	0	0	0	0	0	0	0	0	0	0	0	0	0	0	0	0	0	0	0	0	0	0
d__Bacteria;k__norank_d__Bacteria;p__Bacteroidota;c__Bacteroidia;o__Sphingobacteriales;f__AKYH767;g__norank_f__AKYH767	0.000248324	0	0.00107933	0	0.000982962	0	0.00245851	0.000167224	0.000176678	0	0.00100157	0.000283527	0	0.00103199	0.00135135	0	0	0.000141563	0.00446954	0.0019084	0.000277162	0	0.00286351	0	0	0.000177841	0	0	0	0	0.000443459	0	0.00156196	0.00347725	0.00242817	0.00114351	0	0	0	0	0.000637836	0.000201491	0.00249415	0.000476644	0	0.00139405	0	0	0
d__Bacteria;k__norank_d__Bacteria;p__Bacteroidota;c__Bacteroidia;o__Sphingobacteriales;f__CWT_CU03-E12;g__norank_f__CWT_CU03-E12	0	0	0	0	0	0	0	0	0	0	0	0	0.000553557	0	0	0	0	0	0	0	0	0	0	0	0.00041958	0.000889205	0	0	0	0	0	0.00025261	0	0	0	0	0.0008726	0.00023092	0	0.000443459	0.000382702	0.000201491	0	0	0	0	0	0.000231696	0
d__Bacteria;k__norank_d__Bacteria;p__Bacteroidota;c__Bacteroidia;o__Sphingobacteriales;f__FFCH9454;g__norank_f__FFCH9454	0	0	0	0	0	0	0	0	0	0	0	0	0.000276778	0	0	0	0	0	0	0	0	0	0	0	0	0	0	0	0	0	0	0	0	0	0	0	0	0	0	0	0	0	0	0	0	0	0	0	0
d__Bacteria;k__norank_d__Bacteria;p__Bacteroidota;c__Bacteroidia;o__Sphingobacteriales;f__KD3-93;g__norank_f__KD3-93	0	0	0	0	0	0	0	0	0	0	0	0	0	0	0	0	0.000589015	0.000566251	0	0	0	0	0	0	0	0	0	0	0	0	0	0	0	0	0	0	0	0	0	0	0	0	0	0	0.000434783	0	0	0	0
d__Bacteria;k__norank_d__Bacteria;p__Bacteroidota;c__Bacteroidia;o__Sphingobacteriales;f__LiUU-11-161;g__norank_f__LiUU-11-161	0	0	0	0	0	0	0	0	0	0	0	0	0	0	0	0	0	0	0	0	0	0	0	0	0	0	0	0	0	0	0	0	0	0	0	0	0	0	0	0	0	0	0	0	0	0	0	0	0
d__Bacteria;k__norank_d__Bacteria;p__Bacteroidota;c__Bacteroidia;o__Sphingobacteriales;f__NS11-12_marine_group;g__norank_f__NS11-12_marine_group	0.000248324	0	0	0	0.000327654	0	0	0	0	0	0	0	0.000830335	0	0	0	0	0.000141563	0.000705716	0	0.000277162	0	0.000318167	0.000820345	0	0	0	0	0	0	0.000221729	0	0	0.000289771	0	0.000285878	0.000290867	0	0	0.000665188	0.000255135	0	0.000935308	0	0	0	0	0	0.000341822
d__Bacteria;k__norank_d__Bacteria;p__Bacteroidota;c__Bacteroidia;o__Sphingobacteriales;f__Sphingobacteriaceae;g__Arcticibacter	0.000496648	0	0	0	0	0	0	0	0	0	0.000143082	0	0	0	0	0	0	0	0	0	0	0	0	0	0	0	0	0.000110387	0	0	0	0	0	0	0	0.000285878	0	0	0	0	0	0	0	0	0	0	0	0	0
d__Bacteria;k__norank_d__Bacteria;p__Bacteroidota;c__Bacteroidia;o__Sphingobacteriales;f__Sphingobacteriaceae;g__Mucilaginibacter	0.000744971	0.000979912	0	0	0	0	0	0.00150502	0.000176678	0.000409333	0	0.000283527	0.00138389	0	0.00135135	0.000161786	0.000294507	0.000283126	0.000235239	0	0.000554324	0.000851167	0	0	0.00041958	0.000355682	0.00087108	0.000993487	0.000297398	0.00100313	0.000221729	0.000336814	0	0	0	0	0.00145433	0.000923681	0.000220702	0.000665188	0.00153081	0.00100746	0.000155885	0.00119161	0.0026087	0	0.000579262	0.000231696	0.000854555
d__Bacteria;k__norank_d__Bacteria;p__Bacteroidota;c__Bacteroidia;o__Sphingobacteriales;f__Sphingobacteriaceae;g__Nubsella	0	0.000244978	0	0	0	0	0.000307314	0	0	0	0	0.000283527	0.000276778	0	0	0	0	0	0	0	0	0	0	0	0	0	0	0.000110387	0	0	0	0	0	0	0	0	0	0.00011546	0	0	0.000382702	0	0	0	0	0	0	0	0
d__Bacteria;k__norank_d__Bacteria;p__Bacteroidota;c__Bacteroidia;o__Sphingobacteriales;f__Sphingobacteriaceae;g__Olivibacter	0	0	0	0	0	0	0	0	0	0	0	0	0	0	0	0	0	0	0	0	0	0	0	0	0	0	0	0	0	0	0	0	0	0	0	0.000571755	0	0	0	0	0	0	0	0	0	0	0.000193087	0	0
d__Bacteria;k__norank_d__Bacteria;p__Bacteroidota;c__Bacteroidia;o__Sphingobacteriales;f__Sphingobacteriaceae;g__Parapedobacter	0	0	0	0	0	0	0	0	0	0	0	0	0	0	0	0	0	0.000141563	0	0	0	0.000121595	0	0	0	0	0	0	0	0	0	0	0	0	0	0	0	0	0	0	0	0	0	0	0	0	0	0	0
d__Bacteria;k__norank_d__Bacteria;p__Bacteroidota;c__Bacteroidia;o__Sphingobacteriales;f__Sphingobacteriaceae;g__Pedobacter	0.000744971	0	0	0	0.000327654	0	0.000307314	0.000250836	0.000176678	0.000818666	0	0.000850581	0.000276778	0.00103199	0.00202703	0	0	0	0	0.000272628	0.000277162	0.000121595	0	0	0.00013986	0.000177841	0.000174216	0.000993487	0	0.00188088	0	0	0	0	0	0.000285878	0	0.0011546	0	0.00199557	0.000765404	0	0.000311769	0.000238322	0.00173913	0.000464684	0	0	0
d__Bacteria;k__norank_d__Bacteria;p__Bacteroidota;c__Bacteroidia;o__Sphingobacteriales;f__Sphingobacteriaceae;g__Pseudosphingobacterium	0	0	0	0	0	0	0	0	0	0	0	0	0	0	0	0	0	0	0	0	0	0	0	0	0	0	0	0	0	0	0	0	0	0	0	0	0	0	0	0	0	0	0	0	0	0	0	0	0
d__Bacteria;k__norank_d__Bacteria;p__Bacteroidota;c__Bacteroidia;o__Sphingobacteriales;f__Sphingobacteriaceae;g__Solitalea	0	0	0	0	0	0	0	0	0	0	0	0	0	0	0	0	0	0	0	0	0.000277162	0	0	0.000410172	0	0	0	0	0	0	0.000221729	0	0	0.000579542	0.000404694	0	0	0	0	0	0	0	0.000155885	0	0	0	0	0	0
d__Bacteria;k__norank_d__Bacteria;p__Bacteroidota;c__Bacteroidia;o__Sphingobacteriales;f__Sphingobacteriaceae;g__Sphingobacterium	0	0	0	0	0.000327654	0	0.000307314	0.000250836	0	0	0	0	0	0	0	0	0	0	0	0	0	0	0	0	0	0	0	0.0008831	0	0.000250784	0	0	0	0	0	0	0	0.00046184	0	0	0.000127567	0	0	0.000238322	0.00217391	0.000464684	0	0	0.000341822
d__Bacteria;k__norank_d__Bacteria;p__Bacteroidota;c__Bacteroidia;o__Sphingobacteriales;f__Sphingobacteriaceae;g__norank_f__Sphingobacteriaceae	0	0	0	0	0	0	0	0	0	0	0	0	0	0	0	0	0	0	0	0	0	0.000121595	0	0	0	0	0	0	0	0	0	0	0	0	0	0	0	0	0	0	0	0	0	0	0	0	0	0	0
d__Bacteria;k__norank_d__Bacteria;p__Bacteroidota;c__Bacteroidia;o__Sphingobacteriales;f__Sphingobacteriaceae;g__unclassified_f__Sphingobacteriaceae	0	0	0	0	0	0	0	0	0	0.000409333	0	0	0.000276778	0	0	0	0	0	0	0	0	0.000243191	0	0	0.00013986	0	0.000174216	0	0	0	0	0	0	0	0	0	0	0	0	0	0	0	0	0	0.000869565	0	0	0	0
d__Bacteria;k__norank_d__Bacteria;p__Bacteroidota;c__Bacteroidia;o__Sphingobacteriales;f__env.OPS_17;g__norank_f__env.OPS_17	0.000496648	0.000122489	0.00431732	0	0.000327654	0	0.00122926	0.000250836	0.000706714	0.000818666	0.000286164	0.00113411	0.00332134	0.00257998	0.000675676	0	0.000294507	0.000424689	0.000705716	0.000545256	0.00138581	0.000243191	0.00159084	0.000820345	0.00321678	0.000355682	0.000348432	0	0.000148699	0.000376176	0.00133038	0	0.00121486	0.0020284	0.00121408	0	0.0017452	0.00196282	0.000220702	0.00133038	0.000765404	0.00100746	0.00171473	0.000953289	0.00130435	0.000464684	0	0	0.000683644
d__Bacteria;k__norank_d__Bacteria;p__Bacteroidota;c__Bacteroidia;o__Sphingobacteriales;f__unclassified_o__Sphingobacteriales;g__unclassified_o__Sphingobacteriales	0	0	0	0	0	0	0	0	0	0	0	0	0	0.000257998	0.000675676	0	0.000147254	0	0.000235239	0	0	0	0.000318167	0	0	0	0	0	0	0	0.000665188	0	0	0	0.00121408	0	0	0	0	0	0	0	0.000623539	0	0	0	0	0	0.000170911
d__Bacteria;k__norank_d__Bacteria;p__Bacteroidota;c__Bacteroidia;o__unclassified_c__Bacteroidia;f__unclassified_c__Bacteroidia;g__unclassified_c__Bacteroidia	0	0	0.001619	0	0	0	0	0	0	0	0	0	0.000830335	0.000257998	0.000675676	0	0	0	0.000235239	0	0	0	0	0	0	0	0	0	0	0	0.000221729	0	0.000173551	0.000289771	0	0	0.000290867	0	0	0	0	0.000201491	0.000311769	0.000238322	0	0	0	0	0
d__Bacteria;k__norank_d__Bacteria;p__Bacteroidota;c__Ignavibacteria;o__Ignavibacteriales;f__Ignavibacteriaceae;g__Ignavibacterium	0	0	0	0	0	0	0	0	0	0	0	0	0	0	0	0	0	0	0	0.00136314	0	0	0	0	0	0	0	0	0	0	0	0	0	0	0	0	0	0	0	0	0	0	0	0	0	0	0	0	0
d__Bacteria;k__norank_d__Bacteria;p__Bacteroidota;c__Kapabacteria;o__Kapabacteriales;f__norank_o__Kapabacteriales;g__norank_f__norank_o__Kapabacteriales	0.000496648	0.000122489	0.00107933	0.00018498	0.000655308	0.000189502	0.00184388	0.000668896	0	0.00286533	0.00100157	0.00141764	0.00553557	0.00180599	0.000675676	0.000161786	0.00176704	0.000424689	0.000470478	0.000817884	0.00194013	0.000486381	0.000636335	0.00164069	0.0013986	0.000355682	0.0010453	0	0.000446097	0.000626959	0.00177384	0.000421017	0.00121486	0.00115908	0	0.00114351	0.0008726	0.00046184	0	0.00133038	0.000637836	0.00181342	0.00249415	0.000714967	0	0.00139405	0.000579262	0.00115848	0.000854555
d__Bacteria;k__norank_d__Bacteria;p__Bacteroidota;c__Kryptonia;o__Kryptoniales;f__BSV26;g__norank_f__BSV26	0	0	0.00107933	0	0.000327654	0	0	0	0	0	0	0	0	0.000257998	0	0	0	0	0	0.000272628	0	0	0.000954502	0	0	0.000177841	0	0	0	0	0.000886918	0	0.000347102	0.000289771	0.000404694	0	0.000290867	0.00011546	0.000220702	0	0	0	0.000623539	0	0	0.0027881	0	0	0
d__Bacteria;k__norank_d__Bacteria;p__Bacteroidota;c__Rhodothermia;o__Rhodothermales;f__Rhodothermaceae;g__norank_f__Rhodothermaceae	0	0	0	0	0	0	0	0	0	0	0	0	0.000276778	0	0	0	0	0	0	0	0	0	0	0	0	0	0	0	0	0	0	0	0	0	0	0	0	0	0	0	0	0	0	0	0	0	0	0	0
d__Bacteria;k__norank_d__Bacteria;p__Bacteroidota;c__SJA-28;o__norank_c__SJA-28;f__norank_o__norank_c__SJA-28;g__norank_f__norank_o__norank_c__SJA-28	0.000248324	0	0.000539665	0	0.000655308	0	0	0	0	0	0	0.00113411	0	0.000773994	0	0	0	0	0	0	0	0	0	0	0	0	0	0	0	0	0	0	0.00156196	0.000869313	0.00202347	0	0	0	0	0	0	0	0.000155885	0	0	0	0	0	0
d__Bacteria;k__norank_d__Bacteria;p__Bacteroidota;c__unclassified_p__Bacteroidota;o__unclassified_p__Bacteroidota;f__unclassified_p__Bacteroidota;g__unclassified_p__Bacteroidota	0	0	0	0	0	0	0	0	0	0	0	0	0	0	0	0	0	0	0	0	0	0	0	0	0	0	0	0	0	0	0.000443459	0	0	0	0	0	0	0.000808221	0	0	0.000255135	0	0	0	0	0.000929368	0	0	0
d__Bacteria;k__norank_d__Bacteria;p__Bdellovibrionota;c__Bdellovibrionia;o__Bacteriovoracales;f__Bacteriovoracaceae;g__Bacteriovorax	0	0	0	0	0	0	0.000307314	0	0	0	0	0.000283527	0	0	0	0	0	0	0	0.000272628	0	0	0	0	0	0	0	0	0	0	0	0	0	0	0	0	0	0.00011546	0	0.000221729	0	0	0	0	0	0	0	0	0
d__Bacteria;k__norank_d__Bacteria;p__Bdellovibrionota;c__Bdellovibrionia;o__Bacteriovoracales;f__Bacteriovoracaceae;g__Peredibacter	0	0	0	0	0	0	0	0	0	0.000409333	0	0	0	0.000257998	0	0	0	0	0	0	0	0	0	0	0	0	0	0	0	0	0	0	0	0	0	0	0	0	0	0	0	0	0	0	0	0	0	0	0
d__Bacteria;k__norank_d__Bacteria;p__Bdellovibrionota;c__Bdellovibrionia;o__Bacteriovoracales;f__Bacteriovoracaceae;g__norank_f__Bacteriovoracaceae	0	0	0	0	0	0	0	0	0	0	0	0	0	0	0	0	0	0	0	0	0	0	0	0	0	0	0	0	0	0	0	0	0	0	0	0	0	0	0	0	0	0	0	0	0	0	0	0	0
d__Bacteria;k__norank_d__Bacteria;p__Bdellovibrionota;c__Bdellovibrionia;o__Bacteriovoracales;f__Bacteriovoracaceae;g__unclassified_f__Bacteriovoracaceae	0	0	0.000539665	0	0	0	0	0	0	0	0	0	0	0	0	0	0	0	0	0	0	0	0	0	0	0	0	0	0	0	0	0	0	0	0	0	0	0	0	0	0	0	0	0	0	0	0	0	0
d__Bacteria;k__norank_d__Bacteria;p__Bdellovibrionota;c__Bdellovibrionia;o__Bdellovibrionales;f__Bdellovibrionaceae;g__Bdellovibrio	0.00248324	0.000122489	0.000539665	0.00018498	0.00163827	0	0.00245851	0.000250836	0.000530035	0.001228	0.00071541	0.00198469	0.00138389	0.00180599	0.00135135	0	0.000147254	0.000283126	0	0.000545256	0.000277162	0.000243191	0.000318167	0.00164069	0.00125874	0.000177841	0.000696864	0.000220775	0	0.000626959	0.00110865	0.000589424	0.000694203	0.00115908	0.000404694	0.00114351	0.00145433	0.00138552	0	0.00221729	0.000382702	0.00161193	0.000311769	0.00166826	0.00130435	0.000464684	0.000386175	0.000463392	0.000341822
d__Bacteria;k__norank_d__Bacteria;p__Bdellovibrionota;c__Bdellovibrionia;o__Bdellovibrionales;f__Bdellovibrionaceae;g__OM27_clade	0	0	0.00107933	0	0	0	0	8.3612e-05	0	0	0.000429246	0.000850581	0.000553557	0.00103199	0.000675676	0	0	0	0.000705716	0.000272628	0.000554324	0.000121595	0	0	0	0	0	0	0	0	0.000221729	0	0.000347102	0	0	0	0	0	0	0	0	0.000201491	0	0.000238322	0.000434783	0	0	0	0.000683644
d__Bacteria;k__norank_d__Bacteria;p__Bdellovibrionota;c__Oligoflexia;o__0319-6G20;f__norank_o__0319-6G20;g__norank_f__norank_o__0319-6G20	0.000993295	0.000122489	0.000539665	0.000369959	0	0	0.000307314	0.000334448	0.000176678	0.000409333	0.000572328	0.000567054	0.000553557	0.000515996	0.0027027	0	0.000441761	0.000141563	0.000940955	0.00109051	0.000277162	0.000121595	0.000636335	0.000820345	0.000979021	0	0.000696864	0.000110387	0.000297398	0.000501567	0	0.000168407	0.00190906	0.000579542	0.00161878	0.000285878	0.000290867	0.00103914	0	0.00110865	0.000382702	0.00141044	0.00124708	0.00190658	0.000869565	0	0	0.000463392	0.000512733
d__Bacteria;k__norank_d__Bacteria;p__Bdellovibrionota;c__Oligoflexia;o__053A03-B-DI-P58;f__norank_o__053A03-B-DI-P58;g__norank_f__norank_o__053A03-B-DI-P58	0	0	0	0	0	0	0	0	0	0	0	0	0	0	0	0	0	0	0	0	0	0	0	0	0	0	0	0	0	0	0	0	0	0	0	0	0	0.00011546	0	0	0	0	0	0	0	0	0	0	0
d__Bacteria;k__norank_d__Bacteria;p__Bdellovibrionota;c__Oligoflexia;o__Oligoflexales;f__norank_o__Oligoflexales;g__Oligoflexus	0	0	0.000539665	0	0	0	0.00153657	0	0	0	0.000143082	0.000283527	0	0.000257998	0	0	0	0	0.000235239	0	0	0	0	0.000410172	0	0	0	0	0	0	0	0	0.000520653	0.000289771	0	0.000285878	0	0	0	0	0	0	0	0	0.000434783	0	0	0	0.000170911
d__Bacteria;k__norank_d__Bacteria;p__Bdellovibrionota;c__Oligoflexia;o__Oligoflexales;f__norank_o__Oligoflexales;g__norank_f__norank_o__Oligoflexales	0.000496648	0	0.000539665	0	0	0	0.000614628	0	0.000176678	0.000409333	0.000143082	0.000283527	0.000553557	0.000257998	0.000675676	0	0	0	0	0	0.000277162	0.000243191	0	0	0.00013986	0	0.000522648	0.000220775	0	0	0.000221729	0	0.000173551	0	0	0.000285878	0	0	0.000220702	0	0.000127567	0	0.000311769	0	0	0	0.000193087	0	0
d__Bacteria;k__norank_d__Bacteria;p__Bdellovibrionota;c__Oligoflexia;o__Oligoflexales;f__norank_o__Oligoflexales;g__unclassified_f__norank_o__Oligoflexales	0.000248324	0	0	0	0	0	0	0	0	0	0	0	0	0	0	0	0	0	0	0	0	0	0	0	0	0	0	0	0	0	0	0	0	0	0	0	0	0	0	0	0	0	0	0	0	0	0	0	0
d__Bacteria;k__norank_d__Bacteria;p__Bdellovibrionota;c__Oligoflexia;o__Silvanigrellales;f__Silvanigrellaceae;g__Silvanigrella	0	0	0	0	0	0	0	0	0	0	0	0.000283527	0	0	0	0	0	0	0	0	0	0	0	0	0.00013986	0	0	0	0.000148699	0	0	0	0.000173551	0	0	0	0	0	0	0	0	0	0	0	0	0	0	0	0
d__Bacteria;k__norank_d__Bacteria;p__Bdellovibrionota;c__Oligoflexia;o__Silvanigrellales;f__Silvanigrellaceae;g__unclassified_f__Silvanigrellaceae	0	0	0	0	0	0	0.000307314	0	0	0	0	0	0	0	0	0	0	0	0	0	0	0	0	0	0	0	0	0.000110387	0	0	0	0	0	0	0	0	0	0	0	0	0	0	0	0	0	0	0	0	0
d__Bacteria;k__norank_d__Bacteria;p__Bdellovibrionota;c__Oligoflexia;o__unclassified_c__Oligoflexia;f__unclassified_c__Oligoflexia;g__unclassified_c__Oligoflexia	0	0	0	0	0	0	0	0	0	0	0	0.000283527	0.000276778	0	0	0	0	0	0	0	0	0	0	0	0	0	0	0	0	0	0	8.42034e-05	0	0	0	0	0	0	0	0	0	0	0	0	0	0	0	0	0
d__Bacteria;k__norank_d__Bacteria;p__Calditrichota;c__Calditrichia;o__Calditrichales;f__Calditrichaceae;g__JdFR-76	0	0	0	0	0	0	0	0	0	0	0	0	0	0	0	0	0	0	0	0	0	0	0.000318167	0	0	0	0	0	0	0	0	0	0	0	0	0	0	0	0	0	0	0	0	0	0	0	0	0	0
d__Bacteria;k__norank_d__Bacteria;p__Chloroflexi;c__AD3;o__norank_c__AD3;f__norank_o__norank_c__AD3;g__norank_f__norank_o__norank_c__AD3	0.000993295	0.00244978	0	0.0212727	0	0.000758006	0	0.00183946	0.0819788	0	0.000429246	0.000283527	0.000276778	0.00154799	0	0.00177965	0.00736269	0.00184032	0.000940955	0	0.000277162	0.000364786	0.000636335	0	0.00013986	0.00480171	0.00121951	0.00044155	0.00208178	0.0031348	0.000443459	0.000505221	0	0	0	0.000285878	0.00232693	0.00184736	0.00463474	0.00110865	0.00229621	0.00261938	0.00109119	0.000238322	0	0.00185874	0.000579262	0.00393883	0
d__Bacteria;k__norank_d__Bacteria;p__Chloroflexi;c__Anaerolineae;o__1-20;f__norank_o__1-20;g__norank_f__norank_o__1-20	0	0	0	0	0	0	0	0	0	0	0	0	0	0	0	0	0	0	0	0.000272628	0	0	0	0	0	0	0	0	0	0	0	0	0	0	0	0	0	0	0	0	0	0	0	0	0	0	0	0	0
d__Bacteria;k__norank_d__Bacteria;p__Chloroflexi;c__Anaerolineae;o__ADurb.Bin180;f__norank_o__ADurb.Bin180;g__norank_f__norank_o__ADurb.Bin180	0	0	0	0	0	0	0	0	0	0	0	0	0	0	0	0	0	0	0	0.000272628	0	0	0	0	0	0	0	0	0	0	0	0	0	0	0	0	0	0	0	0	0	0	0	0	0	0	0	0	0
d__Bacteria;k__norank_d__Bacteria;p__Chloroflexi;c__Anaerolineae;o__Anaerolineales;f__Anaerolineaceae;g__ADurb.Bin120	0	0	0	0	0	0	0	0	0	0	0	0	0	0	0	0	0	0	0	0	0.000277162	0	0	0	0	0	0	0	0	0	0	0	0	0	0	0	0	0	0	0	0	0	0	0	0	0	0	0	0
d__Bacteria;k__norank_d__Bacteria;p__Chloroflexi;c__Anaerolineae;o__Anaerolineales;f__Anaerolineaceae;g__Anaerolinea	0	0	0.0226659	0	0.000327654	0.00322153	0	0	0.000176678	0	0.00114466	0.000283527	0.000553557	0	0	0	0	0	0	0.0147219	0	0	0	0	0	0	0	0	0	0	0	0	0	0	0	0	0	0	0	0	0	0	0	0	0	0	0	0	0.000170911
d__Bacteria;k__norank_d__Bacteria;p__Chloroflexi;c__Anaerolineae;o__Anaerolineales;f__Anaerolineaceae;g__Bellilinea	0	0	0	0	0	0	0	0	0	0	0	0	0	0	0	0	0	0	0	0.000817884	0	0	0	0	0	0	0	0	0	0	0	0	0	0	0	0	0	0	0	0	0	0	0	0	0	0	0	0	0
d__Bacteria;k__norank_d__Bacteria;p__Chloroflexi;c__Anaerolineae;o__Anaerolineales;f__Anaerolineaceae;g__Leptolinea	0	0	0.000539665	0	0	0	0	0	0	0	0	0	0	0	0	0	0	0	0	0.00163577	0	0	0	0	0	0	0	0	0	0	0	0	0	0	0	0	0	0	0	0	0	0	0	0	0	0	0	0	0
d__Bacteria;k__norank_d__Bacteria;p__Chloroflexi;c__Anaerolineae;o__Anaerolineales;f__Anaerolineaceae;g__Levilinea	0	0	0	0	0	0	0	0	0	0	0	0	0	0	0	0	0	0	0	0.000545256	0	0	0	0	0	0	0	0	0	0	0	0	0	0	0	0	0	0	0	0	0	0	0	0	0	0	0	0	0
d__Bacteria;k__norank_d__Bacteria;p__Chloroflexi;c__Anaerolineae;o__Anaerolineales;f__Anaerolineaceae;g__Ornatilinea	0	0	0	0	0	0	0	0	0	0	0	0	0	0	0	0	0	0	0	0	0.000277162	0	0	0	0	0	0	0	0	0	0	0	0	0	0	0	0	0	0	0	0	0	0	0	0	0	0	0	0
d__Bacteria;k__norank_d__Bacteria;p__Chloroflexi;c__Anaerolineae;o__Anaerolineales;f__Anaerolineaceae;g__Pelolinea	0.000248324	0	0	0	0	0	0	0	0	0	0	0	0	0	0	0	0	0	0	0	0	0	0	0	0	0	0	0	0	0	0	0	0	0	0	0	0	0	0	0	0	0	0	0	0	0	0	0	0
d__Bacteria;k__norank_d__Bacteria;p__Chloroflexi;c__Anaerolineae;o__Anaerolineales;f__Anaerolineaceae;g__RBG-16-58-14	0	0	0.000539665	0	0	0	0	0	0	0	0	0	0	0	0	0	0	0	0	0.00327154	0	0	0	0	0	0	0	0	0	0	0	0	0	0	0	0	0	0	0	0	0	0	0	0	0	0	0	0	0
d__Bacteria;k__norank_d__Bacteria;p__Chloroflexi;c__Anaerolineae;o__Anaerolineales;f__Anaerolineaceae;g__UTCFX1	0.000248324	0.000734934	0.0464112	0	0.0186763	0	0.0129072	0	0.000176678	0.0176013	0.00486479	0.000850581	0.00525879	0.00154799	0.00202703	0	0	0	0.00564573	0.0856052	0.0182927	0.000121595	0.00954502	0.00410172	0.00027972	0.000355682	0.00156794	0	0.000743494	0	0.0117517	0	0.00850399	0.034193	0.00283286	0.011721	0.000290867	0.00023092	0	0.000221729	0.000255135	0.000201491	0.00982073	0.00142993	0.000434783	0.00139405	0.000386175	0	0.0100837
d__Bacteria;k__norank_d__Bacteria;p__Chloroflexi;c__Anaerolineae;o__Anaerolineales;f__Anaerolineaceae;g__norank_f__Anaerolineaceae	0.000248324	0	0.0237453	0	0.00196592	0.00132651	0.00153657	8.3612e-05	0	0.000409333	0.00071541	0.000567054	0.00110711	0.00154799	0	0	0.000147254	0	0.000940955	0.0537077	0.000831486	0	0.000636335	0	0	0.000533523	0	0	0	0.000125392	0.000886918	0	0.00242971	0.00434657	0.000809389	0.00171527	0.00116347	0.000808221	0.000220702	0.000221729	0.000255135	0.000201491	0.00218239	0.000714967	0	0.00139405	0.000193087	0	0.00512733
d__Bacteria;k__norank_d__Bacteria;p__Chloroflexi;c__Anaerolineae;o__Anaerolineales;f__Anaerolineaceae;g__unclassified_f__Anaerolineaceae	0	0	0.0140313	0	0.00163827	0.000947508	0	0	0.000176678	0.000409333	0.000858492	0.00113411	0.000276778	0.000773994	0	0	0	0.000141563	0.000470478	0.0321701	0	0	0.00127267	0	0	0	0.000174216	0	0	0	0.000443459	0	0.000347102	0.00115908	0.000809389	0.00228702	0	0	0	0	0	0	0.000155885	0.000238322	0	0	0	0	0.000341822
d__Bacteria;k__norank_d__Bacteria;p__Chloroflexi;c__Anaerolineae;o__Ardenticatenales;f__Ardenticatenaceae;g__norank_f__Ardenticatenaceae	0	0	0.001619	0	0.000327654	0	0.00153657	0	0	0	0	0	0.000276778	0.000257998	0.000675676	0	0	0.000707814	0.000235239	0.000545256	0	0.000121595	0	0	0	0	0	0	0	0	0.000221729	0	0	0.000289771	0	0.000571755	0	0	0	0	0	0	0	0	0	0	0	0	0
d__Bacteria;k__norank_d__Bacteria;p__Chloroflexi;c__Anaerolineae;o__Ardenticatenales;f__norank_o__Ardenticatenales;g__norank_f__norank_o__Ardenticatenales	0	0	0	0	0.00196592	0	0.000921942	0	0	0.000409333	0	0.000283527	0	0.00154799	0.000675676	0	0	0	0.000470478	0.00272628	0.00110865	0	0.000954502	0	0	0	0	0	0.000148699	0	0.000665188	0	0.00364457	0.00550565	0.000404694	0.000857633	0	0	0	0	0	0	0	0	0	0	0	0	0
d__Bacteria;k__norank_d__Bacteria;p__Chloroflexi;c__Anaerolineae;o__C10-SB1A;f__norank_o__C10-SB1A;g__norank_f__norank_o__C10-SB1A	0	0.000122489	0.000539665	0	0	0	0	0.000167224	0	0	0.000143082	0	0	0	0	0	0	0	0	0	0	0	0	0	0	0	0	0	0	0	0	0	0	0	0	0	0	0	0	0	0	0	0	0	0	0	0	0	0
d__Bacteria;k__norank_d__Bacteria;p__Chloroflexi;c__Anaerolineae;o__Caldilineales;f__Caldilineaceae;g__Litorilinea	0	0	0	0	0.000327654	0	0.000614628	0	0	0.000818666	0	0	0.000276778	0	0	0	0	0	0	0	0.000831486	0	0.000318167	0	0	0	0	0	0	0	0.00110865	0	0.000520653	0.000869313	0	0.00228702	0	0	0	0.000221729	0	0	0.000311769	0	0	0	0	0	0.000683644
d__Bacteria;k__norank_d__Bacteria;p__Chloroflexi;c__Anaerolineae;o__Caldilineales;f__Caldilineaceae;g__norank_f__Caldilineaceae	0	0	0.00485699	0	0.00229358	0	0.00184388	8.3612e-05	0	0.001228	0.000572328	0.000283527	0.00166067	0.000515996	0.000675676	0	0	0.000283126	0.000470478	0.00490731	0.000831486	0.000364786	0.00318167	0.00164069	0.00013986	0.000177841	0.00087108	0	0	0	0.000443459	0	0.00381812	0.00318748	0.000404694	0.00171527	0.000290867	0	0	0	0.000127567	0	0.000467654	0.000238322	0.000869565	0	0.000193087	0	0.000170911
d__Bacteria;k__norank_d__Bacteria;p__Chloroflexi;c__Anaerolineae;o__Caldilineales;f__Caldilineaceae;g__unclassified_f__Caldilineaceae	0	0	0.00107933	0	0	0	0.000307314	0	0	0	0.000143082	0	0	0	0	0	0	0	0	0	0	0	0.000318167	0	0	0	0.000174216	0	0	0	0	0	0.000347102	0.000289771	0	0.000285878	0	0	0	0	0	0.000201491	0	0	0	0	0	0	0
d__Bacteria;k__norank_d__Bacteria;p__Chloroflexi;c__Anaerolineae;o__RBG-13-54-9;f__norank_o__RBG-13-54-9;g__norank_f__norank_o__RBG-13-54-9	0	0.000367467	0.00809498	0.000369959	0.000327654	0.00208452	0.00122926	0.000334448	0.000883392	0	0.00071541	0.000850581	0	0.000773994	0.000675676	0	0	0	0.000705716	0.0103599	0.00110865	0	0.000636335	0.000410172	0.00027972	0.000355682	0.000522648	0	0.000446097	0.000250784	0.000886918	0	0.00138841	0.000869313	0	0.00142939	0.000290867	0.00011546	0.000882807	0.000443459	0.000382702	0.000201491	0.000779423	0	0.000434783	0.000464684	0	0	0
d__Bacteria;k__norank_d__Bacteria;p__Chloroflexi;c__Anaerolineae;o__SBR1031;f__A4b;g__OLB13	0.000496648	0	0	0	0.000327654	0	0.0021512	0	0	0	0	0	0.000553557	0	0	0	0	0.000566251	0	0	0	0	0	0	0	0	0	0	0	0	0	0	0	0	0	0.000285878	0	0	0	0	0	0	0	0	0	0	0	0	0
d__Bacteria;k__norank_d__Bacteria;p__Chloroflexi;c__Anaerolineae;o__SBR1031;f__A4b;g__OLB15	0	0	0	0	0.000327654	0	0.000307314	0	0	0	0	0	0	0	0	0	0	0	0	0	0	0	0	0	0	0	0	0	0	0	0	0	0	0	0	0	0	0	0	0	0	0	0	0	0	0	0	0	0
d__Bacteria;k__norank_d__Bacteria;p__Chloroflexi;c__Anaerolineae;o__SBR1031;f__A4b;g__norank_f__A4b	0.00248324	0.000979912	0.0118726	0	0.0163827	0	0.0125999	0.000668896	0.000176678	0.00613999	0.00186007	0.00935639	0.0105176	0.0118679	0.00405405	0.000485358	0.00147254	0.00424689	0.0136438	0.00981461	0.00443459	0.000486381	0.00381801	0.00246103	0.00027972	0.000355682	0.000174216	0.00044155	0.000446097	0.000501567	0.00443459	0	0.00624783	0.00927267	0.00283286	0.00857633	0.0008726	0.00023092	0	0.000886918	0.000637836	0.00322386	0.00374123	0.00238322	0.000869565	0	0.000193087	0	0.00170911
d__Bacteria;k__norank_d__Bacteria;p__Chloroflexi;c__Anaerolineae;o__SBR1031;f__A4b;g__unclassified_f__A4b	0	0	0	0	0.000327654	0	0.000307314	0	0	0	0	0	0	0	0	0	0	0	0	0.000545256	0	0	0	0	0	0	0	0	0	0	0.000443459	0	0	0	0	0	0	0	0	0	0.000127567	0	0	0	0	0	0	0	0
d__Bacteria;k__norank_d__Bacteria;p__Chloroflexi;c__Anaerolineae;o__SBR1031;f__norank_o__SBR1031;g__norank_f__norank_o__SBR1031	0.000744971	0.00134738	0.00917431	0.00536441	0.00589777	0	0.00583897	0.00100334	0.00388693	0.00573066	0.00758335	0.0031188	0.00110711	0.00361197	0.00135135	0.00210322	0.00161979	0.00099094	0.00705716	0.00708833	0.00471175	0.000243191	0.00381801	0.00328138	0.00027972	0.00106705	0.000522648	0	0	0.00225705	0.00687361	0.000589424	0.00347102	0.00289771	0.00121408	0.00428816	0.0008726	0.00196282	0.000662105	0.000443459	0.00165837	0.00241789	0.00654716	0.000714967	0.000434783	0.00464684	0.000193087	0.000695088	0.00290549
d__Bacteria;k__norank_d__Bacteria;p__Chloroflexi;c__Anaerolineae;o__SBR1031;f__unclassified_o__SBR1031;g__unclassified_o__SBR1031	0	0	0.000539665	0	0.000655308	0	0.000614628	0	0	0	0	0	0	0.000257998	0	0.000647144	0	0	0.00188191	0	0.000277162	0	0.000954502	0	0	0	0	0	0	0.000250784	0	0	0	0.000579542	0.000809389	0.000285878	0	0	0	0	0	0	0	0	0	0	0	0	0
d__Bacteria;k__norank_d__Bacteria;p__Chloroflexi;c__Anaerolineae;o__SJA-15;f__norank_o__SJA-15;g__norank_f__norank_o__SJA-15	0	0	0.0156503	0	0	0.000189502	0	0	0	0.000409333	0.000143082	0	0	0	0	0	0	0	0	0.013904	0	0	0	0	0	0	0	0	0	0	0	0	0	0	0	0	0	0	0	0	0	0	0	0	0	0	0	0	0
d__Bacteria;k__norank_d__Bacteria;p__Chloroflexi;c__Anaerolineae;o__norank_c__Anaerolineae;f__norank_o__norank_c__Anaerolineae;g__norank_f__norank_o__norank_c__Anaerolineae	0	0.000857423	0.001619	0.000924898	0.000655308	0	0	0.000167224	0.000353357	0.001228	0.000143082	0	0	0	0	0	0	0	0.000940955	0.00272628	0	0.000364786	0.00159084	0.00451189	0.00013986	0.000711364	0.000174216	0	0.000297398	0.00137931	0.000443459	0	0	0.000289771	0.000404694	0.000571755	0.00116347	0.00034638	0.00132421	0.000886918	0.000510269	0	0.000155885	0	0	0	0	0	0
d__Bacteria;k__norank_d__Bacteria;p__Chloroflexi;c__Anaerolineae;o__unclassified_c__Anaerolineae;f__unclassified_c__Anaerolineae;g__unclassified_c__Anaerolineae	0.000496648	0.000122489	0.00269833	0.000369959	0	0	0.000307314	8.3612e-05	0	0.000818666	0.000286164	0	0.00110711	0.00154799	0	0.000161786	0.000589015	0.000141563	0.000470478	0.00245365	0	0	0	0	0	0.000177841	0.000696864	0	0	0	0.00133038	0	0.000520653	0.000579542	0	0.000285878	0	0	0.000441404	0	0	0	0.000935308	0.000714967	0.000434783	0.000929368	0.000193087	0	0.00222184
d__Bacteria;k__norank_d__Bacteria;p__Chloroflexi;c__Chloroflexia;o__Chloroflexales;f__Chloroflexaceae;g__Candidatus_Chloroploca	0	0	0	0	0	0	0	0	0	0	0	0	0	0	0	0	0	0	0	0	0	0	0	0	0	0	0	0	0	0	0	0	0	0	0	0	0	0	0	0	0	0	0	0	0	0	0	0	0
d__Bacteria;k__norank_d__Bacteria;p__Chloroflexi;c__Chloroflexia;o__Chloroflexales;f__Chloroflexaceae;g__Chloronema	0	0	0	0	0	0	0.00122926	0	0	0	0	0	0	0	0	0	0	0	0	0	0	0	0	0	0	0	0	0	0	0	0	0	0	0	0	0	0	0	0	0	0	0	0	0	0	0	0	0	0
d__Bacteria;k__norank_d__Bacteria;p__Chloroflexi;c__Chloroflexia;o__Chloroflexales;f__Chloroflexaceae;g__FFCH7168	0	0	0	0	0.000327654	0	0.000307314	8.3612e-05	0	0	0	0	0	0	0	0	0	0.000141563	0.000235239	0	0	0	0	0	0	0	0.000174216	0	0	0	0	0	0	0	0	0	0	0	0	0	0	0	0.000155885	0	0	0	0	0	0
d__Bacteria;k__norank_d__Bacteria;p__Chloroflexi;c__Chloroflexia;o__Chloroflexales;f__Chloroflexaceae;g__unclassified_f__Chloroflexaceae	0	0	0	0	0	0	0	0	0	0	0	0	0	0.000257998	0	0	0	0	0	0	0	0	0	0	0	0	0	0	0	0	0	0	0	0	0	0	0	0	0	0	0	0	0	0	0	0	0	0	0
d__Bacteria;k__norank_d__Bacteria;p__Chloroflexi;c__Chloroflexia;o__Chloroflexales;f__Herpetosiphonaceae;g__Herpetosiphon	0.000248324	0	0.00107933	0	0.000982962	0	0.00768285	0	0	0.001228	0	0.000283527	0.00110711	0.000773994	0.00135135	0	0	0.000141563	0	0	0	0	0.000318167	0	0	0	0	0.000110387	0	0	0.000886918	0	0.000694203	0.000289771	0	0	0	0	0	0	0	0	0.000311769	0	0.000434783	0	0	0	0
d__Bacteria;k__norank_d__Bacteria;p__Chloroflexi;c__Chloroflexia;o__Chloroflexales;f__Roseiflexaceae;g__Kouleothrix	0.000248324	0.000979912	0	0	0.000327654	0	0.000614628	0.00125418	0	0.001228	0.000429246	0	0	0	0	0	0.000147254	0	0.00164667	0.00109051	0.000277162	0.000729572	0.000318167	0	0.00027972	0	0.000348432	0	0	0	0.000443459	0	0	0.000289771	0	0	0	0	0	0.000221729	0	0	0.000623539	0.000476644	0	0	0	0	0.000683644
d__Bacteria;k__norank_d__Bacteria;p__Chloroflexi;c__Chloroflexia;o__Chloroflexales;f__Roseiflexaceae;g__norank_f__Roseiflexaceae	0.00198659	0.00355218	0.00377766	0.000554939	0.00589777	0	0.0135218	0.00133779	0.000530035	0.0204666	0.00300472	0.00113411	0.00332134	0.00412797	0.00337838	0.000161786	0.000147254	0.000141563	0.00282287	0.00163577	0.0152439	0.000729572	0.00699968	0.00656276	0.000559441	0	0.00313589	0.000110387	0.000148699	0.000250784	0.00864745	0	0.00173551	0.00318748	0.00445164	0.00914808	0.000290867	0.00023092	0.000441404	0.000443459	0	0.00100746	0.0109119	0.00119161	0.000869565	0.000464684	0.000386175	0.000231696	0.0128183
d__Bacteria;k__norank_d__Bacteria;p__Chloroflexi;c__Chloroflexia;o__Chloroflexales;f__Roseiflexaceae;g__unclassified_f__Roseiflexaceae	0	0.000244978	0.000539665	0	0.000327654	0	0.00153657	0	0	0.001228	0.000143082	0	0	0	0	0.000161786	0	0	0.000470478	0.000817884	0.00221729	0.000243191	0.000318167	0.00123052	0.00013986	0.000533523	0.00087108	0	0	0.000250784	0.000886918	0	0.00121486	0.000289771	0.000809389	0.00114351	0.000290867	0	0	0.000665188	0	0	0.00124708	0	0.000434783	0	0	0.000463392	0.0015382
d__Bacteria;k__norank_d__Bacteria;p__Chloroflexi;c__Chloroflexia;o__Chloroflexales;f__unclassified_o__Chloroflexales;g__unclassified_o__Chloroflexales	0	0	0	0	0	0	0	0	0	0.000409333	0	0	0	0	0	0	0	0	0	0	0	0.000121595	0	0	0	0	0.000174216	0	0.000297398	0	0.000221729	0	0	0	0.000404694	0.000571755	0	0	0.000220702	0	0	0	0	0	0	0	0	0	0.000170911
d__Bacteria;k__norank_d__Bacteria;p__Chloroflexi;c__Chloroflexia;o__Elev-1554;f__norank_o__Elev-1554;g__norank_f__norank_o__Elev-1554	0.00148994	0.000489956	0	0.000924898	0	0.000758006	0	0.000752508	0.00194346	0	0	0.000283527	0	0	0	0.000647144	0.00147254	0.000424689	0	0	0	0.000121595	0.000318167	0	0.00013986	0.000711364	0.000174216	0.00044155	0.00104089	0.00238245	0	8.42034e-05	0	0	0	0	0.0008726	0.00046184	0.00220702	0	0.000765404	0.00161193	0	0	0.000869565	0.00139405	0.00251014	0.000926784	0.000170911
d__Bacteria;k__norank_d__Bacteria;p__Chloroflexi;c__Chloroflexia;o__Kallotenuales;f__AKIW781;g__norank_f__AKIW781	0.00124162	0.00208231	0	0.00018498	0.000327654	0	0.00614628	0.00117057	0.000353357	0	0.000858492	0	0.00166067	0.00103199	0	0	0.000736269	0.000141563	0.000470478	0.000272628	0.000831486	0.00170233	0.000318167	0.000820345	0.00013986	0	0.00191638	0.000551937	0	0	0.000221729	0	0.000173551	0.000289771	0	0.000571755	0	0	0.000220702	0	0	0.000402982	0.000311769	0.000476644	0	0.000464684	0.00077235	0	0.000512733
d__Bacteria;k__norank_d__Bacteria;p__Chloroflexi;c__Chloroflexia;o__Kallotenuales;f__unclassified_o__Kallotenuales;g__unclassified_o__Kallotenuales	0	0	0	0	0	0	0	0	0	0	0	0	0	0	0	0	0.000147254	0	0	0	0	0	0	0	0	0	0	0	0	0	0	0	0.000173551	0	0	0	0	0	0	0	0	0	0	0	0	0	0	0	0
d__Bacteria;k__norank_d__Bacteria;p__Chloroflexi;c__Chloroflexia;o__Thermomicrobiales;f__AKYG1722;g__norank_f__AKYG1722	0.00546312	0.000122489	0.001619	0	0.00229358	0	0.00706822	8.3612e-05	0	0.001228	0.000286164	0.000567054	0.000830335	0.000773994	0	0	0	0.000849377	0	0.0019084	0	0	0	0	0	0	0	0	0	0	0.000443459	0	0.00312392	0.0040568	0.00121408	0.00314465	0	0	0	0	0	0	0.000311769	0	0.000869565	0	0.000386175	0	0.000512733
d__Bacteria;k__norank_d__Bacteria;p__Chloroflexi;c__Chloroflexia;o__Thermomicrobiales;f__JG30-KF-CM45;g__norank_f__JG30-KF-CM45	0.0101813	0.00489956	0.00215866	0.000369959	0.00294889	0.00265302	0.016595	0.00317726	0.000530035	0.00286533	0.000572328	0.000567054	0.00110711	0.00283798	0.0027027	0.000161786	0.00809895	0.00169875	0.00164667	0.00599782	0.00443459	0.0103356	0.001909	0.00246103	0.00111888	0.00213409	0.00418118	0.0140192	0.00609665	0.0100313	0.000665188	8.42034e-05	0.00295036	0.00347725	0.00202347	0.00314465	0.00290867	0.00219374	0.01258	0.00288248	0.00242378	0.00141044	0.00140296	0.00262154	0.000434783	0.00185874	0.00251014	0.00162187	0.00256366
d__Bacteria;k__norank_d__Bacteria;p__Chloroflexi;c__Chloroflexia;o__Thermomicrobiales;f__Thermomicrobiaceae;g__Nitrolancea	0.00397318	0	0.00107933	0.00129486	0	0.000189502	0	0.000167224	0	0	0	0.00170116	0.00304456	0.000515996	0.00135135	0	0.000589015	0.00127407	0	0.00109051	0.000554324	0.00328307	0.000636335	0	0.00503497	0.000889205	0.00226481	0.00143504	0.00104089	0.000125392	0.000443459	0	0	0	0	0.00171527	0.0034904	0.000808221	0.000882807	0.00354767	0.00140324	0.00141044	0.000311769	0.00190658	0.00130435	0.000929368	0.00521336	0.00162187	0.000170911
d__Bacteria;k__norank_d__Bacteria;p__Chloroflexi;c__Chloroflexia;o__Thermomicrobiales;f__Thermomicrobiaceae;g__Sphaerobacter	0	0	0	0	0	0.000189502	0	0	0	0	0	0	0	0	0	0	0	0	0	0	0	0	0	0	0	0	0	0	0	0	0	0	0	0	0	0	0	0	0	0	0	0.000201491	0	0	0	0	0	0	0
d__Bacteria;k__norank_d__Bacteria;p__Chloroflexi;c__Chloroflexia;o__Thermomicrobiales;f__Thermomicrobiaceae;g__unclassified_f__Thermomicrobiaceae	0	0	0.000539665	0	0	0	0.000307314	0	0	0	0	0	0	0	0	0	0	0	0	0	0	0	0	0	0	0	0	0	0	0	0	0	0	0	0	0	0	0	0	0	0	0	0	0	0	0	0	0	0
d__Bacteria;k__norank_d__Bacteria;p__Chloroflexi;c__Chloroflexia;o__Thermomicrobiales;f__unclassified_o__Thermomicrobiales;g__unclassified_o__Thermomicrobiales	0.000993295	0.000122489	0	0	0	0	0	0	0	0.000409333	0	0	0	0.000257998	0.000675676	0	0	0	0	0	0.000277162	0	0	0	0.00013986	0	0.000348432	0	0	0	0	0	0.000173551	0.000289771	0	0	0	0	0	0	0	0	0	0	0	0	0	0	0.000341822
d__Bacteria;k__norank_d__Bacteria;p__Chloroflexi;c__Chloroflexia;o__unclassified_c__Chloroflexia;f__unclassified_c__Chloroflexia;g__unclassified_c__Chloroflexia	0	0	0	0.000369959	0	0	0.000614628	0.000250836	0.000176678	0	0	0.000283527	0	0	0	0	0.000294507	0	0	0	0	0	0	0.000410172	0	0.000177841	0	0.000110387	0	0.000376176	0	8.42034e-05	0	0	0	0.00142939	0	0	0	0	0.000255135	0.000604473	0	0	0	0	0	0	0
d__Bacteria;k__norank_d__Bacteria;p__Chloroflexi;c__Dehalococcoidia;o__Dehalococcoidales;f__Dehalococcoidaceae;g__Dehalogenimonas	0	0	0.000539665	0	0	0	0	0	0	0	0	0	0	0	0	0	0	0	0	0.000272628	0	0	0	0	0	0	0	0	0	0	0	0	0	0	0	0	0	0	0	0	0	0	0	0	0	0	0	0	0
d__Bacteria;k__norank_d__Bacteria;p__Chloroflexi;c__Dehalococcoidia;o__Dehalococcoidales;f__norank_o__Dehalococcoidales;g__norank_f__norank_o__Dehalococcoidales	0	0	0.000539665	0	0	0	0	0	0	0	0	0	0	0	0	0	0	0	0	0.00163577	0	0	0	0	0	0	0	0	0	0	0	0	0	0	0	0	0	0	0	0	0	0	0	0	0	0	0	0	0
d__Bacteria;k__norank_d__Bacteria;p__Chloroflexi;c__Dehalococcoidia;o__S085;f__norank_o__S085;g__norank_f__norank_o__S085	0.00198659	0.00146987	0.00323799	0.000369959	0.00262123	0	0.00491703	0.000668896	0.000530035	0.001228	0.000858492	0.000283527	0.00359812	0.00257998	0.0027027	0.000161786	0.000147254	0.000707814	0.00211715	0.00545256	0.00277162	0.000729572	0.00254534	0.00164069	0.000699301	0.000889205	0.000348432	0.000220775	0.000148699	0.000125392	0.00399113	0	0.00971885	0.00521588	0.00242817	0.00314465	0.0008726	0.00046184	0.000662105	0	0.000255135	0.000402982	0.00187062	0.0042898	0.00217391	0.00325279	0.000193087	0.000231696	0.00222184
d__Bacteria;k__norank_d__Bacteria;p__Chloroflexi;c__Dehalococcoidia;o__SAR202_clade;f__norank_o__SAR202_clade;g__norank_f__norank_o__SAR202_clade	0	0	0	0	0	0	0	0	0	0	0	0	0.000276778	0	0	0	0	0	0	0	0	0	0	0	0	0	0	0	0	0	0	0	0.000173551	0.000289771	0	0	0	0	0	0	0	0	0	0	0	0	0	0	0
d__Bacteria;k__norank_d__Bacteria;p__Chloroflexi;c__Dehalococcoidia;o__Sh765B-TzT-20;f__norank_o__Sh765B-TzT-20;g__norank_f__norank_o__Sh765B-TzT-20	0	0	0	0	0	0	0	0	0	0	0	0	0	0	0	0	0	0	0	0.000272628	0	0	0	0	0	0	0	0	0	0	0	0	0	0	0	0	0	0	0	0	0	0	0	0	0	0	0	0	0
d__Bacteria;k__norank_d__Bacteria;p__Chloroflexi;c__Dehalococcoidia;o__unclassified_c__Dehalococcoidia;f__unclassified_c__Dehalococcoidia;g__unclassified_c__Dehalococcoidia	0	0	0	0	0.000327654	0	0	0	0	0	0	0	0	0	0	0	0	0	0	0.000817884	0	0	0	0	0	0.000177841	0	0	0	0	0	0	0.000173551	0	0	0	0	0	0	0	0	0	0	0	0	0	0	0	0
d__Bacteria;k__norank_d__Bacteria;p__Chloroflexi;c__Dehalococcoidia;o__vadinBA26;f__norank_o__vadinBA26;g__norank_f__norank_o__vadinBA26	0	0	0.000539665	0	0	0	0	0	0	0	0	0	0	0	0	0	0	0	0	0	0	0	0	0	0	0	0	0	0	0	0	0	0	0	0	0	0	0	0	0	0	0	0	0	0	0	0	0	0
d__Bacteria;k__norank_d__Bacteria;p__Chloroflexi;c__Gitt-GS-136;o__norank_c__Gitt-GS-136;f__norank_o__norank_c__Gitt-GS-136;g__norank_f__norank_o__norank_c__Gitt-GS-136	0.00695307	0	0.000539665	0	0.000327654	0	0.00891211	0	0.000706714	0.000409333	0.000429246	0.00113411	0.000553557	0.00128999	0.00540541	0	0.000294507	0.000141563	0.000470478	0.000272628	0	0	0.000318167	0.000820345	0	0	0.000174216	0	0.000148699	0	0	0	0.00416522	0.00173863	0.000404694	0.000857633	0.000290867	0	0	0	0	0	0	0.000238322	0.000434783	0	0	0.000231696	0.000170911
d__Bacteria;k__norank_d__Bacteria;p__Chloroflexi;c__JG30-KF-CM66;o__norank_c__JG30-KF-CM66;f__norank_o__norank_c__JG30-KF-CM66;g__norank_f__norank_o__norank_c__JG30-KF-CM66	0.00446983	0.00453209	0.000539665	0.000554939	0.00163827	0.00189502	0.00522434	0.00301003	0.000706714	0.00163733	0.000572328	0.00368585	0.002491	0.00309598	0.00202703	0	0.00147254	0.0011325	0.00141143	0.00218103	0.00194013	0.00389105	0.00445434	0.00492207	0.00111888	0.00515739	0.0010453	0.0026493	0.00237918	0.00388715	0.00110865	0.00134725	0.00971885	0.00318748	0.00242817	0.00343053	0.00290867	0.00323288	0.00573825	0.00133038	0.00395459	0.00161193	0.00124708	0.000953289	0.000869565	0.00789963	0.00173779	0.00393883	0.00102547
d__Bacteria;k__norank_d__Bacteria;p__Chloroflexi;c__KD4-96;o__norank_c__KD4-96;f__norank_o__norank_c__KD4-96;g__norank_f__norank_o__norank_c__KD4-96	0.00198659	0.000244978	0.00539665	0.00018498	0.00229358	0.000379003	0.00676091	8.3612e-05	0.000176678	0.002456	0.00128774	0.00396938	0.000830335	0.00438596	0.00337838	0	0.000147254	0.000424689	0.00188191	0.00599782	0.00388027	0.000243191	0.00127267	0.00697293	0	0.000355682	0.000696864	0	0.000148699	0.000376176	0.000886918	0.000168407	0.00867754	0.00347725	0.00404694	0.00171527	0.00116347	0.000692761	0.000220702	0.000221729	0.000637836	0.000805964	0.00233827	0.00309819	0.00173913	0.00139405	0	0	0.00410186
d__Bacteria;k__norank_d__Bacteria;p__Chloroflexi;c__Ktedonobacteria;o__B10-SB3A;f__norank_o__B10-SB3A;g__norank_f__norank_o__B10-SB3A	0.000496648	0.000244978	0	0.000369959	0	0.000568505	0	0.000250836	0.000176678	0	0	0	0.000276778	0	0	0	0.000441761	0.00141563	0	0	0	0.00158074	0	0	0.00601399	0.000889205	0.000522648	0.00187659	0.00104089	0.00100313	0.000221729	0	0	0	0	0.000857633	0.00203607	0.00207828	0.00154491	0.000886918	0.00204108	0	0.000155885	0	0	0.00185874	0.000579262	0.00301205	0
d__Bacteria;k__norank_d__Bacteria;p__Chloroflexi;c__Ktedonobacteria;o__B12-WMSP1;f__norank_o__B12-WMSP1;g__norank_f__norank_o__B12-WMSP1	0.000993295	0.00538951	0.000539665	0.00573437	0	0.00246352	0	0.0062709	0.00212014	0	0	0.000283527	0.000830335	0	0	0.000647144	0.00265057	0.00212344	0	0	0	0.000243191	0	0	0	0.00248977	0	0.00309085	0.000892193	0.00539185	0	8.42034e-05	0	0	0	0	0	0.00023092	0.00154491	0	0.000382702	0.00120895	0	0	0	0.000464684	0	0.000926784	0
d__Bacteria;k__norank_d__Bacteria;p__Chloroflexi;c__Ktedonobacteria;o__C0119;f__norank_o__C0119;g__norank_f__norank_o__C0119	0.0288056	0.00514454	0.00809498	0.00240474	0.00327654	0.00113701	0.00522434	0.00426421	0.00282686	0.00859599	0.00586636	0.00708818	0.00774979	0.00283798	0.00743243	0.000161786	0.00530113	0.00325595	0.00235239	0.00272628	0.00886918	0.00620136	0.00509068	0.0102543	0.00265734	0.00533523	0.00853659	0.00364279	0.00565056	0.00526646	0.00487805	0	0.00190906	0.00376702	0.00121408	0.0025729	0.00378127	0.00334834	0.00463474	0.0037694	0.00318918	0.00402982	0.00888542	0.00500477	0.00565217	0.00325279	0.00714424	0.00347544	0.00410186
d__Bacteria;k__norank_d__Bacteria;p__Chloroflexi;c__Ktedonobacteria;o__Ktedonobacterales;f__JG30-KF-AS9;g__norank_f__JG30-KF-AS9	0.00322821	0.00881921	0.00107933	0.00203478	0.000655308	0.00284252	0.000921942	0.00501672	0.00371025	0	0.000572328	0.000850581	0.00304456	0.000257998	0	0.00242679	0.00220881	0.00339751	0.00117619	0	0.00166297	0.00498541	0.00254534	0.00287121	0.0176224	0.00462387	0.00348432	0.00673364	0.0220074	0.0111599	0.00155211	0.00117885	0	0	0.00121408	0.00371641	0.00756254	0.00958319	0.0326639	0.00532151	0.0070162	0.00725368	0.00530008	0.00119161	0.00173913	0.00836431	0.00173779	0.0108897	0.000512733
d__Bacteria;k__norank_d__Bacteria;p__Chloroflexi;c__Ktedonobacteria;o__Ktedonobacterales;f__Ktedonobacteraceae;g__1921-2	0.000248324	0.00355218	0	0.0018498	0	0.000379003	0	0.00367893	0.00141343	0	0	0	0	0	0	0	0.00176704	0.00099094	0	0	0	0	0	0	0	0	0	0	0	0	0	0	0	0	0	0	0	0	0	0	0.000382702	0.000805964	0	0	0	0.000929368	0	0.00208526	0
d__Bacteria;k__norank_d__Bacteria;p__Chloroflexi;c__Ktedonobacteria;o__Ktedonobacterales;f__Ktedonobacteraceae;g__1921-3	0.00347653	0.02756	0.00323799	0.00721421	0	0.00663256	0.000307314	0.0332776	0.00265018	0	0	0.00170116	0.000276778	0	0.000675676	0.000323572	0.0142836	0.00226501	0.000705716	0	0	0.00753891	0	0.000820345	0	0.00409034	0	0.0239541	0.0160595	0.00865204	0	0	0	0	0	0	0.000290867	0.000923681	0.0119179	0	0.000765404	0.00261938	0	0	0	0.00185874	0	0.00185357	0
d__Bacteria;k__norank_d__Bacteria;p__Chloroflexi;c__Ktedonobacteria;o__Ktedonobacterales;f__Ktedonobacteraceae;g__1959-1	0	0	0	0.00129486	0	0.000189502	0.000307314	0	0.000353357	0	0.000143082	0	0	0	0	0.000485358	0	0	0	0	0	0	0	0	0.00027972	0	0	0	0.000297398	0	0	0.000168407	0	0	0	0	0	0	0	0	0	0.000805964	0.00265004	0	0	0	0	0.000695088	0
d__Bacteria;k__norank_d__Bacteria;p__Chloroflexi;c__Ktedonobacteria;o__Ktedonobacterales;f__Ktedonobacteraceae;g__BacC-u-018	0	0	0	0	0	0	0	0	0.000706714	0	0	0	0	0	0	0	0	0	0	0	0	0	0	0	0	0	0	0	0	0	0.000221729	8.42034e-05	0	0	0	0	0	0	0	0	0	0	0	0	0	0	0	0	0
d__Bacteria;k__norank_d__Bacteria;p__Chloroflexi;c__Ktedonobacteria;o__Ktedonobacterales;f__Ktedonobacteraceae;g__FCPS473	0.000248324	0.00685938	0.00269833	0.00610433	0	0.00227402	0.000307314	0.00986622	0.00318021	0	0	0	0.000553557	0.000257998	0	0.00647144	0.00103078	0.000141563	0	0	0	0.000851167	0	0	0	0.000533523	0	0.00154542	0.000446097	0.00112853	0	0.00025261	0	0	0	0.000285878	0	0.000692761	0.000662105	0	0.000510269	0.00282087	0	0	0	0.000464684	0.000193087	0.00648749	0
d__Bacteria;k__norank_d__Bacteria;p__Chloroflexi;c__Ktedonobacteria;o__Ktedonobacterales;f__Ktedonobacteraceae;g__G12-WMSP1	0	0.00171485	0	0	0	0.000379003	0	0.00192308	0.00141343	0	0	0.000283527	0	0	0	0.000323572	0.00132528	0.000141563	0.000235239	0	0	0	0	0	0	0	0	0.000110387	0.000743494	0.00112853	0	0.000168407	0	0	0	0	0	0.00011546	0	0	0	0.00100746	0	0	0	0.000929368	0	0	0
d__Bacteria;k__norank_d__Bacteria;p__Chloroflexi;c__Ktedonobacteria;o__Ktedonobacterales;f__Ktedonobacteraceae;g__HSB_OF53-F07	0.000496648	0.0111465	0.00323799	0.00462449	0	0.00379003	0.000307314	0.00928094	0.0238516	0	0	0.000283527	0.000276778	0	0	0.00388287	0.000589015	0.000707814	0.00329334	0	0	0.000364786	0	0	0	0.00320114	0	0.000220775	0.00118959	0.00501567	0	0.00151566	0	0	0	0.000571755	0.00116347	0.00023092	0.00264842	0.00133038	0.000510269	0.00141044	0	0	0	0.00232342	0	0.000926784	0
d__Bacteria;k__norank_d__Bacteria;p__Chloroflexi;c__Ktedonobacteria;o__Ktedonobacterales;f__Ktedonobacteraceae;g__JG30a-KF-32	0.000744971	0.0140862	0	0.00406955	0	0.00530605	0	0.0154682	0.0024735	0	0	0	0	0	0	0.000485358	0.0103078	0.000849377	0.00141143	0	0	0.00462062	0	0	0.00027972	0.00160057	0.000174216	0.0147919	0.0101115	0.0126646	0.000221729	0	0	0	0	0.000571755	0	0.00046184	0.0130214	0.000443459	0.000892971	0.00141044	0.000467654	0	0	0.00232342	0	0.00115848	0
d__Bacteria;k__norank_d__Bacteria;p__Chloroflexi;c__Ktedonobacteria;o__Ktedonobacterales;f__Ktedonobacteraceae;g__Ktedonobacter	0	0.000979912	0	0.000554939	0	0.00227402	0	0.00158863	0	0	0	0	0	0	0	0.00177965	0	0	0.000235239	0	0	0	0	0	0	0	0	0.000110387	0	0.000250784	0	0	0	0	0	0.000285878	0	0	0.000220702	0	0	0	0	0	0	0	0	0	0
d__Bacteria;k__norank_d__Bacteria;p__Chloroflexi;c__Ktedonobacteria;o__Ktedonobacterales;f__Ktedonobacteraceae;g__Thermosporothrix	0	0	0	0.00018498	0	0	0	0.000250836	0	0	0	0	0	0	0	0.000161786	0.000147254	0	0	0	0	0	0	0	0	0	0	0	0	0	0	8.42034e-05	0	0	0	0	0	0	0	0	0	0	0.000311769	0	0	0.000464684	0	0	0
d__Bacteria;k__norank_d__Bacteria;p__Chloroflexi;c__Ktedonobacteria;o__Ktedonobacterales;f__Ktedonobacteraceae;g__norank_f__Ktedonobacteraceae	0.00471815	0.00159236	0.00107933	0.00517943	0.000655308	0.00568505	0.000307314	0.00301003	0.00300353	0.001228	0.000143082	0.00368585	0.00276778	0.000257998	0.000675676	0.00517716	0.00323958	0.00707814	0.000940955	0.000817884	0.00859202	0.00340467	0.001909	0.00164069	0.0211189	0.00604659	0.0324042	0.00739596	0.0297398	0.00326019	0.00155211	0.00134725	0.000347102	0	0.000404694	0.00571755	0.00290867	0.000808221	0.00816597	0.00332594	0.00127567	0.00805964	0.00109119	0.000714967	0.00217391	0.00185874	0.00212396	0.00231696	0
d__Bacteria;k__norank_d__Bacteria;p__Chloroflexi;c__Ktedonobacteria;o__Ktedonobacterales;f__Ktedonobacteraceae;g__unclassified_f__Ktedonobacteraceae	0.00198659	0.0104116	0.000539665	0.0138735	0	0.00739056	0.000614628	0.0185619	0.0128975	0	0.00100157	0.000567054	0.00193745	0.000257998	0.00202703	0.0145608	0.00456487	0.00268969	0.00282287	0	0.000277162	0.00498541	0	0.00615258	0.00041958	0.0039125	0.000522648	0.00463627	0.00312268	0.00877743	0	0.00261031	0	0	0	0	0.000290867	0.0011546	0.00375193	0.00199557	0.000382702	0.011888	0.000623539	0.000476644	0	0.000929368	0.000193087	0.00648749	0.000683644
d__Bacteria;k__norank_d__Bacteria;p__Chloroflexi;c__Ktedonobacteria;o__Ktedonobacterales;f__unclassified_o__Ktedonobacterales;g__unclassified_o__Ktedonobacterales	0.000993295	0.000612445	0.000539665	0.000554939	0.000327654	0	0	0.00041806	0.00123675	0	0	0	0.000276778	0	0	0.000161786	0.000294507	0.000849377	0	0	0.000277162	0.000243191	0	0.000410172	0.00041958	0.000889205	0.00209059	0.000772712	0.000594796	0.000626959	0	0.00025261	0	0	0	0	0.00232693	0.00196282	0.000441404	0.00155211	0.000765404	0.00181342	0.000623539	0.000714967	0	0.00139405	0	0.00115848	0
d__Bacteria;k__norank_d__Bacteria;p__Chloroflexi;c__Ktedonobacteria;o__unclassified_c__Ktedonobacteria;f__unclassified_c__Ktedonobacteria;g__unclassified_c__Ktedonobacteria	0	0.000122489	0	0.00018498	0	0	0	0	0	0	0	0	0.00138389	0	0	0	0	0	0	0	0	0	0	0	0	0	0	0.000110387	0.000148699	0.000626959	0	0	0	0	0	0	0	0	0	0	0	0	0	0.000238322	0	0	0.000193087	0	0.000341822
d__Bacteria;k__norank_d__Bacteria;p__Chloroflexi;c__NLS2-31;o__norank_c__NLS2-31;f__norank_o__norank_c__NLS2-31;g__norank_f__norank_o__norank_c__NLS2-31	0	0	0	0	0	0.000189502	0	0	0	0	0	0	0	0	0	0	0	0	0	0	0	0	0	0	0	0	0	0	0	0	0	0	0	0	0	0	0	0	0	0	0	0	0	0	0	0	0	0	0
d__Bacteria;k__norank_d__Bacteria;p__Chloroflexi;c__OLB14;o__norank_c__OLB14;f__norank_o__norank_c__OLB14;g__norank_f__norank_o__norank_c__OLB14	0.00869133	0.000122489	0.00431732	0	0.00458716	0	0.00460971	0	0	0.00409333	0.000143082	0.00453643	0.002491	0.00206398	0.00472973	0	0	0.00268969	0.000705716	0.00381679	0.00110865	0.000851167	0.000954502	0.000820345	0.00335664	0.00106705	0.00296167	0.00154542	0.00416357	0.000376176	0.000443459	8.42034e-05	0.00347102	0.00115908	0.00161878	0.00285878	0.0052356	0.00161644	0.00110351	0.0037694	0.00204108	0.00342535	0.000467654	0.00142993	0.0026087	0.000464684	0.000386175	0.00393883	0
d__Bacteria;k__norank_d__Bacteria;p__Chloroflexi;c__P2-11E;o__norank_c__P2-11E;f__norank_o__norank_c__P2-11E;g__norank_f__norank_o__norank_c__P2-11E	0	0.00416463	0.00107933	0.0018498	0.000327654	0	0.000307314	0.00334448	0.00176678	0.000409333	0.00171698	0	0.000553557	0.00438596	0.0027027	0	0.000441761	0.000141563	0	0.00381679	0.00304878	0.000243191	0.00286351	0.00451189	0.00041958	0.000889205	0.00121951	0	0.000297398	0.00175549	0.00576497	0	0.000173551	0.000869313	0.000404694	0.00314465	0.000581734	0.00046184	0.00264842	0.00199557	0.000382702	0	0.000623539	0	0	0.000464684	0	0	0.000341822
d__Bacteria;k__norank_d__Bacteria;p__Chloroflexi;c__SHA-26;o__norank_c__SHA-26;f__norank_o__norank_c__SHA-26;g__norank_f__norank_o__norank_c__SHA-26	0.00571145	0.000857423	0	0.00221976	0	0.000379003	0.000307314	0.000585284	0.00176678	0	0.000429246	0.000283527	0.00110711	0.000773994	0	0.000323572	0.000294507	0.00099094	0.000235239	0.00245365	0.000554324	0.000121595	0.000318167	0	0.00041958	0.00177841	0.00226481	0	0.000446097	0.000752351	0	8.42034e-05	0	0	0.000809389	0.000285878	0.000581734	0.000577301	0.00110351	0	0.000510269	0.00161193	0.000623539	0.000476644	0	0	0.00212396	0.00185357	0.000341822
d__Bacteria;k__norank_d__Bacteria;p__Chloroflexi;c__TK10;o__norank_c__TK10;f__norank_o__norank_c__TK10;g__norank_f__norank_o__norank_c__TK10	0.00869133	0.0526703	0.00863465	0.0247873	0.00917431	0.0142126	0.0129072	0.0369565	0.0349823	0.0126893	0.0101588	0.0073717	0.00664268	0.00567595	0.00540541	0.00226501	0.0222353	0.0110419	0.0141143	0.0155398	0.0141353	0.0138619	0.00890869	0.0135357	0.00195804	0.00320114	0.00905923	0.00463627	0.00431227	0.0255799	0.0115299	0.000757831	0.00676848	0.00724428	0.00485633	0.0122927	0.0026178	0.00323288	0.0152284	0.00354767	0.00267891	0.00564175	0.0101325	0.00810296	0.00608696	0.00371747	0.0144816	0.00324374	0.024953
d__Bacteria;k__norank_d__Bacteria;p__Chloroflexi;c__unclassified_p__Chloroflexi;o__unclassified_p__Chloroflexi;f__unclassified_p__Chloroflexi;g__unclassified_p__Chloroflexi	0.00397318	0.00306222	0.00107933	0.00388457	0.000327654	0.00492704	0.000921942	0.00250836	0.00265018	0.000409333	0.00114466	0.00255174	0.00193745	0.00206398	0.00202703	0.00129429	0.00220881	0.00523783	0.00211715	0.00163577	0.000554324	0.00437743	0.00127267	0.00123052	0.00839161	0.00675796	0.00452962	0.00574015	0.00520446	0.00576803	0.0037694	0.000168407	0.00208261	0.00173863	0.00121408	0.0025729	0.00639907	0.0051957	0.00441404	0.0037694	0.00497512	0.00382833	0.00109119	0.00405148	0.000869565	0.00511152	0.00366866	0.00648749	0.000854555
d__Bacteria;k__norank_d__Bacteria;p__Cyanobacteria;c__Cyanobacteriia;o__Chloroplast;f__norank_o__Chloroplast;g__norank_f__norank_o__Chloroplast	0.025329	0.0022048	0.00431732	0.00018498	0.0278506	0.00208452	0.0242778	0.00267559	0.000530035	0.00286533	0.00128774	0.00595407	0.00415167	0.00128999	0.00135135	0.00145608	0.000589015	0.00169875	0.00352858	0.00817884	0.00304878	0.0201848	0.00604518	0.00779327	0.00405594	0.00835853	0.00888502	0.0226294	0.00342007	0.00652038	0.00509978	0.000168407	0.000867754	0.00260794	0.00202347	0.00971984	0.00814427	0.00473386	0.000662105	0.00576497	0.00714377	0.00463429	0.00514419	0.00452812	0.00608696	0.00325279	0.0102336	0.00741427	0.00102547
d__Bacteria;k__norank_d__Bacteria;p__Cyanobacteria;c__Cyanobacteriia;o__Cyanobacteriales;f__Chroococcidiopsaceae;g__Aliterella	0	0	0	0	0	0	0	0	0	0	0	0	0	0	0	0	0	0	0	0	0	0	0	0	0	0	0	0	0	0	0	0	0	0	0	0	0	0	0	0	0	0	0.000155885	0	0	0	0	0	0
d__Bacteria;k__norank_d__Bacteria;p__Cyanobacteria;c__Cyanobacteriia;o__Cyanobacteriales;f__Coleofasciculaceae;g__Microcoleus_Es-Yyy1400	0	0	0	0	0	0	0	0	0	0	0	0	0	0	0	0	0	0	0	0	0	0	0	0	0	0	0	0	0	0	0	0	0	0	0	0	0	0	0	0	0	0	0	0	0	0	0	0	0
d__Bacteria;k__norank_d__Bacteria;p__Cyanobacteria;c__Cyanobacteriia;o__Cyanobacteriales;f__Coleofasciculaceae;g__Microcoleus_PCC-7113	0	0	0	0	0.00131062	0	0.0021512	0	0	0	0	0	0	0.00103199	0	0	0	0	0	0.000272628	0	0	0	0	0	0	0	0	0	0	0	0	0	0	0	0	0	0	0	0	0	0	0	0.000238322	0	0	0	0	0
d__Bacteria;k__norank_d__Bacteria;p__Cyanobacteria;c__Cyanobacteriia;o__Cyanobacteriales;f__Coleofasciculaceae;g__norank_f__Coleofasciculaceae	0	0	0	0	0	0	0	0	0	0	0	0	0.000553557	0	0	0	0	0	0	0	0	0	0	0	0	0	0.000522648	0	0	0	0	0	0	0	0	0	0	0.00023092	0	0	0	0.00120895	0	0	0	0	0	0	0
d__Bacteria;k__norank_d__Bacteria;p__Cyanobacteria;c__Cyanobacteriia;o__Cyanobacteriales;f__Coleofasciculaceae;g__unclassified_f__Coleofasciculaceae	0	0	0	0	0.000655308	0	0	0	0	0	0	0	0	0	0	0	0	0	0	0	0	0	0	0	0	0	0	0	0	0	0	0	0	0	0	0	0	0	0	0	0	0	0	0	0	0	0	0	0
d__Bacteria;k__norank_d__Bacteria;p__Cyanobacteria;c__Cyanobacteriia;o__Cyanobacteriales;f__Cyanobacteriales_Incertae_Sedis;g__norank_f__Cyanobacteriales_Incertae_Sedis	0	0	0	0	0	0	0	0	0	0	0	0	0	0	0	0	0	0	0	0	0	0	0	0	0	0	0	0	0	0	0.000221729	0	0	0	0	0	0	0	0	0	0	0	0	0	0	0	0	0	0
d__Bacteria;k__norank_d__Bacteria;p__Cyanobacteria;c__Cyanobacteriia;o__Cyanobacteriales;f__Desertifilaceae;g__CENA533	0	0	0	0	0.000655308	0	0	0	0	0	0	0	0	0	0	0	0	0	0	0	0	0	0	0	0	0	0	0	0	0	0	0	0	0	0	0	0	0	0	0	0	0	0	0	0	0	0	0	0
d__Bacteria;k__norank_d__Bacteria;p__Cyanobacteria;c__Cyanobacteriia;o__Cyanobacteriales;f__Nostocaceae;g__Desmonostoc_PCC-7422	0	0	0	0	0	0	0.000307314	0	0	0	0	0	0	0	0	0	0	0	0	0	0	0	0	0	0	0	0	0	0	0	0	0	0	0	0	0	0	0	0	0	0	0	0	0	0	0	0	0	0
d__Bacteria;k__norank_d__Bacteria;p__Cyanobacteria;c__Cyanobacteriia;o__Cyanobacteriales;f__Nostocaceae;g__Fischerella_PCC-9339	0	0	0	0	0.000327654	0	0	0	0	0	0	0	0	0	0	0	0	0	0	0	0	0	0	0	0	0	0	0	0	0	0	0	0	0	0	0	0	0	0	0	0	0	0	0	0	0	0	0	0
d__Bacteria;k__norank_d__Bacteria;p__Cyanobacteria;c__Cyanobacteriia;o__Cyanobacteriales;f__Nostocaceae;g__Scytonema_UTEX_2349	0	0	0	0	0	0	0	0	0	0	0	0	0	0	0.000675676	0	0	0	0	0	0	0	0	0	0	0	0	0	0	0	0	0	0	0	0	0	0	0	0	0	0	0	0	0	0	0	0	0	0
d__Bacteria;k__norank_d__Bacteria;p__Cyanobacteria;c__Cyanobacteriia;o__Cyanobacteriales;f__Nostocaceae;g__unclassified_f__Nostocaceae	0	0	0	0	0	0	0.0101414	0	0	0	0	0	0	0	0	0	0	0	0	0.000545256	0	0	0	0	0	0.000533523	0	0	0	0	0	0	0	0	0	0	0	0	0	0	0	0	0.000155885	0	0.000434783	0	0	0	0
d__Bacteria;k__norank_d__Bacteria;p__Cyanobacteria;c__Cyanobacteriia;o__Cyanobacteriales;f__Phormidiaceae;g__Kamptonema_PCC-6407	0	0	0	0	0	0	0	0	0	0	0	0	0	0	0	0	0.000147254	0	0	0	0	0	0	0	0	0	0	0	0	0	0	0	0	0	0	0	0	0	0	0	0	0	0	0	0	0	0	0	0
d__Bacteria;k__norank_d__Bacteria;p__Cyanobacteria;c__Cyanobacteriia;o__Cyanobacteriales;f__Phormidiaceae;g__Phormidium_IAM_M-71	0	0	0	0	0	0	0.0021512	0	0	0	0	0	0	0	0	0	0	0	0	0	0	0	0	0	0	0	0	0	0	0	0	0	0.000173551	0	0	0	0	0	0	0	0	0	0	0	0	0	0	0	0
d__Bacteria;k__norank_d__Bacteria;p__Cyanobacteria;c__Cyanobacteriia;o__Cyanobacteriales;f__Phormidiaceae;g__Planktothrix_NIVA-CYA_15	0	0	0	0	0	0	0.000307314	0	0	0	0	0	0	0	0	0	0	0	0	0	0	0	0	0	0	0	0	0	0	0	0	0	0	0	0	0	0	0	0	0	0	0	0	0	0	0	0	0	0
d__Bacteria;k__norank_d__Bacteria;p__Cyanobacteria;c__Cyanobacteriia;o__Cyanobacteriales;f__Phormidiaceae;g__Trichocoleus_SAG_26.92	0	0	0	0	0	0	0.000614628	0	0	0	0	0	0	0	0	0	0	0	0	0	0	0	0	0	0	0	0	0	0	0	0	0	0	0	0	0	0	0	0	0	0	0	0	0	0	0	0	0	0
d__Bacteria;k__norank_d__Bacteria;p__Cyanobacteria;c__Cyanobacteriia;o__Cyanobacteriales;f__Phormidiaceae;g__Tychonema_CCAP_1459-11B	0	0.000122489	0	0	0	0	0.0144438	8.3612e-05	0	0	0	0	0	0	0.000675676	0	0.000147254	0	0	0	0	0.000121595	0	0	0	0	0.000174216	0	0	0	0	0	0	0	0	0.000571755	0	0	0	0	0	0.000402982	0	0	0	0	0	0	0
d__Bacteria;k__norank_d__Bacteria;p__Cyanobacteria;c__Cyanobacteriia;o__Cyanobacteriales;f__Phormidiaceae;g__norank_f__Phormidiaceae	0	0	0	0	0	0	0.000921942	0	0	0	0	0	0.000276778	0	0	0	0	0	0	0	0	0	0	0	0	0	0	0	0	0	0	0	0	0	0	0	0	0	0	0	0	0	0	0	0	0	0	0	0
d__Bacteria;k__norank_d__Bacteria;p__Cyanobacteria;c__Cyanobacteriia;o__Cyanobacteriales;f__norank_o__Cyanobacteriales;g__norank_f__norank_o__Cyanobacteriales	0	0	0	0	0	0	0	0	0	0	0	0	0	0	0	0	0	0	0	0	0	0	0	0	0	0	0.000174216	0	0	0	0	0	0	0	0	0	0	0	0	0	0	0	0	0	0	0	0.000386175	0	0
d__Bacteria;k__norank_d__Bacteria;p__Cyanobacteria;c__Cyanobacteriia;o__Cyanobacteriales;f__unclassified_o__Cyanobacteriales;g__unclassified_o__Cyanobacteriales	0	0	0	0	0	0	0	0	0	0	0.000143082	0	0	0.000257998	0	0	0	0	0	0	0	0	0	0	0	0	0	0	0	0	0	0	0	0	0	0	0	0	0	0	0	0.000604473	0.000155885	0	0.0026087	0	0	0	0
d__Bacteria;k__norank_d__Bacteria;p__Cyanobacteria;c__Cyanobacteriia;o__Geitlerinematales;f__Geitlerinemataceae;g__Geitlerinema	0	0	0	0	0	0	0.000614628	0	0	0	0	0	0	0	0	0	0	0	0	0	0	0	0	0	0	0	0	0	0	0	0	0	0	0	0	0	0	0	0	0	0	0	0	0	0	0	0	0	0
d__Bacteria;k__norank_d__Bacteria;p__Cyanobacteria;c__Cyanobacteriia;o__Leptolyngbyales;f__Leptolyngbyaceae;g__BMM02	0	0	0	0	0	0	0	0	0	0	0	0	0	0	0.000675676	0	0	0	0	0	0	0	0	0	0	0	0	0	0	0	0	0	0	0	0	0	0	0	0	0	0	0	0	0	0	0	0	0	0
d__Bacteria;k__norank_d__Bacteria;p__Cyanobacteria;c__Cyanobacteriia;o__Leptolyngbyales;f__Leptolyngbyaceae;g__Leptolyngbya_Es-Yyy1000	0	0.000122489	0	0	0.000655308	0	0.000307314	0	0	0	0.000143082	0	0	0	0	0	0	0	0.000235239	0	0.000277162	0.000121595	0.000318167	0	0	0	0.000696864	0	0	0	0	0	0	0	0	0	0	0	0	0	0	0.000805964	0.000155885	0.000238322	0.000434783	0	0	0	0
d__Bacteria;k__norank_d__Bacteria;p__Cyanobacteria;c__Cyanobacteriia;o__Leptolyngbyales;f__Leptolyngbyaceae;g__Pantalinema	0	0	0	0	0	0	0	0	0	0	0	0	0	0	0	0	0	0	0	0	0	0	0	0	0	0	0	0	0	0	0	0	0	0	0	0	0	0	0	0	0	0	0	0.000476644	0	0	0	0	0
d__Bacteria;k__norank_d__Bacteria;p__Cyanobacteria;c__Cyanobacteriia;o__Leptolyngbyales;f__Leptolyngbyaceae;g__TG-45	0	0	0	0	0	0	0	0	0	0	0	0	0	0	0	0	0	0	0	0	0	0	0	0	0	0	0	0	0	0	0	0	0	0	0	0	0	0	0	0	0	0	0	0	0	0	0	0	0
d__Bacteria;k__norank_d__Bacteria;p__Cyanobacteria;c__Cyanobacteriia;o__Oxyphotobacteria_Incertae_Sedis;f__unclassified_o__Oxyphotobacteria_Incertae_Sedis;g__CENA518	0	0	0	0	0	0	0	0	0	0	0	0	0	0	0	0	0	0	0	0	0	0	0	0	0	0	0	0	0	0	0	0	0	0	0	0	0	0	0	0	0	0	0	0	0	0	0	0	0
d__Bacteria;k__norank_d__Bacteria;p__Cyanobacteria;c__Cyanobacteriia;o__Oxyphotobacteria_Incertae_Sedis;f__unclassified_o__Oxyphotobacteria_Incertae_Sedis;g__Calothrix_KVSF5	0	0	0	0	0	0	0.000307314	0	0	0	0	0	0	0	0	0	0	0	0	0	0	0	0	0	0	0	0	0	0	0	0	0	0	0	0	0	0	0	0	0	0	0	0	0	0	0	0	0	0
d__Bacteria;k__norank_d__Bacteria;p__Cyanobacteria;c__Cyanobacteriia;o__Oxyphotobacteria_Incertae_Sedis;f__unclassified_o__Oxyphotobacteria_Incertae_Sedis;g__EcFYyy-200	0	0	0	0	0	0	0	0	0	0	0	0	0	0	0	0	0	0	0	0	0	0	0	0	0	0	0	0	0	0	0.000443459	0	0.000173551	0	0	0	0	0	0	0	0	0	0	0	0	0	0	0	0
d__Bacteria;k__norank_d__Bacteria;p__Cyanobacteria;c__Cyanobacteriia;o__Oxyphotobacteria_Incertae_Sedis;f__unclassified_o__Oxyphotobacteria_Incertae_Sedis;g__Leptolyngbya_EcFYyyy-00	0	0	0	0	0	0	0.00860479	0	0	0	0.000143082	0	0	0	0	0	0	0	0	0	0	0	0	0	0	0	0.000174216	0	0	0	0	0	0	0.000289771	0	0	0	0	0	0	0	0	0	0.000476644	0.000869565	0	0	0	0
d__Bacteria;k__norank_d__Bacteria;p__Cyanobacteria;c__Cyanobacteriia;o__Oxyphotobacteria_Incertae_Sedis;f__unclassified_o__Oxyphotobacteria_Incertae_Sedis;g__Leptolyngbya_VRUC_135	0	0	0	0	0	0	0.00153657	0	0	0	0	0	0	0	0	0	0	0	0	0	0	0	0	0	0	0	0	0	0	0	0	0	0	0	0	0	0	0	0	0	0	0	0	0	0	0	0	0	0
d__Bacteria;k__norank_d__Bacteria;p__Cyanobacteria;c__Cyanobacteriia;o__Oxyphotobacteria_Incertae_Sedis;f__unclassified_o__Oxyphotobacteria_Incertae_Sedis;g__Oscillatoria_SAG_1459-8	0	0	0	0	0	0	0.000921942	0	0	0	0	0	0	0	0	0	0	0	0	0	0	0	0	0	0	0	0	0	0	0	0	0	0	0	0	0	0	0	0	0	0	0	0	0	0	0	0	0	0
d__Bacteria;k__norank_d__Bacteria;p__Cyanobacteria;c__Cyanobacteriia;o__Oxyphotobacteria_Incertae_Sedis;f__unclassified_o__Oxyphotobacteria_Incertae_Sedis;g__norank_f__unclassified_o__Oxyphotobacteria_Incertae_Sedis	0	0	0	0	0	0	0	0	0	0	0	0	0	0	0	0	0	0	0	0	0	0	0	0	0	0	0	0	0	0	0	0	0	0	0	0	0	0	0	0	0	0	0.000155885	0	0	0	0	0	0
d__Bacteria;k__norank_d__Bacteria;p__Cyanobacteria;c__Cyanobacteriia;o__Oxyphotobacteria_Incertae_Sedis;f__unclassified_o__Oxyphotobacteria_Incertae_Sedis;g__unclassified_o__Oxyphotobacteria_Incertae_Sedis	0	0	0	0	0	0	0.000307314	0	0	0	0	0	0	0	0	0.000161786	0	0	0	0.000272628	0	0	0	0	0	0	0	0	0	0	0	0	0	0	0	0	0	0	0	0	0	0	0	0	0.000434783	0	0	0	0
d__Bacteria;k__norank_d__Bacteria;p__Cyanobacteria;c__Cyanobacteriia;o__Phormidesmiales;f__Nodosilineaceae;g__Nodosilinea_PCC-7104	0	0	0	0	0.000327654	0	0.00276583	0	0	0	0	0	0	0	0	0	0	0	0	0	0	0	0	0	0	0	0	0	0	0	0	0	0	0	0	0	0	0	0	0	0	0	0	0	0	0	0	0	0
d__Bacteria;k__norank_d__Bacteria;p__Cyanobacteria;c__Cyanobacteriia;o__Thermosynechococcales;f__Thermosynechococcaceae;g__Synechococcus_IR11	0	0	0	0	0	0	0.000614628	0	0	0	0	0	0	0	0	0	0	0	0	0	0	0	0	0	0	0	0	0	0	0	0	0	0	0	0	0	0	0	0	0	0	0	0	0	0	0	0	0	0
d__Bacteria;k__norank_d__Bacteria;p__Cyanobacteria;c__Cyanobacteriia;o__unclassified_c__Cyanobacteriia;f__unclassified_c__Cyanobacteriia;g__unclassified_c__Cyanobacteriia	0	0	0	0	0.000327654	0	0.000307314	0	0	0	0	0	0	0	0	0	0.000147254	0	0	0	0	0	0	0	0	0	0	0	0	0	0	0	0	0	0	0	0	0	0	0	0	0	0	0.000238322	0.00130435	0	0	0	0
d__Bacteria;k__norank_d__Bacteria;p__Cyanobacteria;c__Sericytochromatia;o__norank_c__Sericytochromatia;f__norank_o__norank_c__Sericytochromatia;g__norank_f__norank_o__norank_c__Sericytochromatia	0.00148994	0.000122489	0.00107933	0.00018498	0.000327654	0	0.00122926	0.000250836	0.000176678	0.002456	0.000143082	0.00141764	0.000830335	0.000773994	0	0	0.000294507	0.000707814	0.000235239	0	0.000554324	0	0	0	0.00041958	0.000177841	0	0.000220775	0	0.000125392	0.00110865	0	0.000173551	0.000289771	0	0	0	0	0.000662105	0	0	0.000402982	0.000311769	0.000714967	0.00130435	0	0.00115852	0.000231696	0.000341822
d__Bacteria;k__norank_d__Bacteria;p__Cyanobacteria;c__Vampirivibrionia;o__Caenarcaniphilales;f__norank_o__Caenarcaniphilales;g__norank_f__norank_o__Caenarcaniphilales	0	0	0	0	0	0	0	0	0	0	0	0	0	0	0	0	0	0	0	0	0	0	0	0	0	0	0	0	0	0	0	0	0	0	0	0	0	0	0	0	0	0	0	0	0	0	0	0	0
d__Bacteria;k__norank_d__Bacteria;p__Cyanobacteria;c__Vampirivibrionia;o__Obscuribacterales;f__Obscuribacteraceae;g__Candidatus_Obscuribacter	0	0	0	0	0	0	0	0	0	0	0	0	0	0	0	0.000161786	0	0	0	0	0	0	0	0	0	0	0	0	0	0	0	0	0	0	0	0	0	0	0	0	0	0	0	0	0	0	0	0	0
d__Bacteria;k__norank_d__Bacteria;p__Cyanobacteria;c__Vampirivibrionia;o__Obscuribacterales;f__Obscuribacteraceae;g__norank_f__Obscuribacteraceae	0	0.000122489	0	0.0018498	0.000655308	0	0	0.000250836	0.00123675	0.000409333	0.00114466	0.0073717	0.0038749	0.000515996	0.00337838	0.00145608	0.000441761	0.0011325	0.000235239	0	0	0	0.000636335	0	0.00013986	0.000533523	0.000174216	0.000110387	0.000148699	0.000376176	0.00110865	0.00176827	0.000173551	0.000289771	0.000809389	0.000571755	0	0.00034638	0.000220702	0	0.000255135	0.000604473	0.00187062	0.000476644	0	0.000929368	0.00135161	0.000231696	0.00102547
d__Bacteria;k__norank_d__Bacteria;p__Cyanobacteria;c__Vampirivibrionia;o__Obscuribacterales;f__Obscuribacteraceae;g__unclassified_f__Obscuribacteraceae	0	0	0	0	0	0	0	0	0	0	0	0	0	0	0	0.000647144	0	0	0	0	0	0	0	0	0	0	0	0	0	0	0	8.42034e-05	0	0	0	0	0	0	0	0	0	0	0	0	0	0	0	0	0
d__Bacteria;k__norank_d__Bacteria;p__Cyanobacteria;c__Vampirivibrionia;o__Vampirovibrionales;f__Vampirovibrionaceae;g__Vampirovibrio	0.000496648	0	0.000539665	0	0	0	0.00184388	0	0	0	0	0.000850581	0.000276778	0.000257998	0.000675676	0.000161786	0.000147254	0.000283126	0.000235239	0	0.000554324	0	0	0	0.00041958	0.000533523	0.000522648	0.000110387	0	0.000250784	0.000221729	8.42034e-05	0	0.000289771	0	0.000571755	0.000290867	0	0	0	0	0	0	0.000714967	0.000434783	0	0.000193087	0.000463392	0.000341822
d__Bacteria;k__norank_d__Bacteria;p__Cyanobacteria;c__Vampirivibrionia;o__Vampirovibrionales;f__Vampirovibrionaceae;g__norank_f__Vampirovibrionaceae	0.00273156	0	0.001619	0	0	0	0.000307314	0.000167224	0	0.000409333	0.00543712	0.000283527	0.00193745	0	0.00135135	0.000323572	0	0.000141563	0	0.000272628	0.000277162	0.000364786	0	0	0.000979021	0	0.000348432	0	0	0.000250784	0	0.000168407	0.000173551	0	0	0	0	0.00103914	0.00176561	0	0.00127567	0.000604473	0.000155885	0.000238322	0.000869565	0	0.000193087	0	0.0030764
d__Bacteria;k__norank_d__Bacteria;p__Cyanobacteria;c__Vampirivibrionia;o__Vampirovibrionales;f__Vampirovibrionaceae;g__unclassified_f__Vampirovibrionaceae	0	0	0	0	0	0	0	0	0	0.000409333	0	0	0	0	0	0	0	0	0	0	0	0	0	0	0	0	0	0	0	0	0	0	0	0.000289771	0	0	0	0	0	0	0	0	0	0	0	0	0	0	0
d__Bacteria;k__norank_d__Bacteria;p__Cyanobacteria;c__Vampirivibrionia;o__Vampirovibrionales;f__norank_o__Vampirovibrionales;g__norank_f__norank_o__Vampirovibrionales	0	0.000122489	0	0.00110988	0.000655308	0	0	0	0	0.000818666	0.000143082	0.000567054	0.000276778	0.000257998	0.00202703	0	0	0.000141563	0.000235239	0	0	0	0	0.000410172	0	0	0	0	0	0	0	0	0.000173551	0	0	0	0	0	0	0	0	0.000604473	0.000155885	0.000476644	0	0	0.000193087	0.000231696	0.000854555
d__Bacteria;k__norank_d__Bacteria;p__Cyanobacteria;c__Vampirivibrionia;o__Vampirovibrionales;f__unclassified_o__Vampirovibrionales;g__unclassified_o__Vampirovibrionales	0	0	0	0	0	0	0	0	0	0	0	0	0	0	0	0.000323572	0	0	0	0	0	0	0	0	0	0	0	0	0	0	0	0.000168407	0	0	0	0	0	0	0	0	0	0	0.000311769	0	0	0	0	0	0
d__Bacteria;k__norank_d__Bacteria;p__Cyanobacteria;c__unclassified_p__Cyanobacteria;o__unclassified_p__Cyanobacteria;f__unclassified_p__Cyanobacteria;g__unclassified_p__Cyanobacteria	0	0	0	0.00018498	0.000327654	0	0	0	0	0	0	0	0	0	0	0	0	0	0	0	0	0	0	0	0	0	0	0	0	0	0	0	0	0	0	0	0	0	0	0	0	0.000201491	0	0	0	0	0.000193087	0	0
d__Bacteria;k__norank_d__Bacteria;p__Dadabacteria;c__Dadabacteriia;o__Dadabacteriales;f__norank_o__Dadabacteriales;g__norank_f__norank_o__Dadabacteriales	0	0	0	0	0	0	0	0	0	0	0	0	0	0	0	0	0	0	0	0	0	0	0	0	0	0	0	0	0	0	0	0	0.000173551	0	0	0	0	0	0	0	0	0	0	0	0	0	0	0	0
d__Bacteria;k__norank_d__Bacteria;p__Deferribacterota;c__Deferribacteres;o__Deferribacterales;f__Deferribacteraceae;g__Calditerrivibrio	0	0	0	0	0	0	0	0	0	0	0	0	0	0	0	0	0	0	0	0.000817884	0	0	0	0	0	0	0	0	0	0	0	0	0	0	0	0	0	0	0	0	0	0	0	0	0	0	0	0	0
d__Bacteria;k__norank_d__Bacteria;p__Deinococcota;c__Deinococci;o__Deinococcales;f__Deinococcaceae;g__Deinococcus	0	0	0	0	0	0	0.000614628	0	0	0	0.000286164	0	0	0	0	0	0	0	0	0	0	0	0	0	0.00013986	0	0.000174216	0	0	0	0	0	0	0	0	0	0	0	0	0	0	0	0	0	0	0	0	0	0
d__Bacteria;k__norank_d__Bacteria;p__Deinococcota;c__Deinococci;o__Deinococcales;f__Deinococcaceae;g__norank_f__Deinococcaceae	0	0	0	0	0	0	0	0	0	0	0	0	0	0	0	0	0	0	0	0	0	0	0	0	0	0	0	0	0	0	0	0	0	0	0	0	0	0	0	0	0	0	0	0	0	0	0	0	0
d__Bacteria;k__norank_d__Bacteria;p__Deinococcota;c__Deinococci;o__Deinococcales;f__Deinococcaceae;g__unclassified_f__Deinococcaceae	0	0	0	0	0	0	0	0	0	0	0	0	0	0	0	0	0.000147254	0	0	0	0	0	0	0	0	0	0	0	0	0	0	0	0	0	0	0	0	0	0	0	0	0	0	0	0	0	0	0	0
d__Bacteria;k__norank_d__Bacteria;p__Deinococcota;c__Deinococci;o__Deinococcales;f__Trueperaceae;g__Truepera	0.000248324	0	0	0	0	0	0.00122926	0	0	0	0	0	0.000276778	0	0.000675676	0	0	0	0	0	0	0	0	0	0	0	0	0.000110387	0	0	0	0	0	0	0	0	0	0	0	0	0	0.000201491	0	0	0	0	0	0	0
d__Bacteria;k__norank_d__Bacteria;p__Dependentiae;c__Babeliae;o__Babeliales;f__Babeliaceae;g__norank_f__Babeliaceae	0	0	0	0	0	0.000189502	0	0	0	0	0.000286164	0.000283527	0	0	0	0	0	0	0	0	0	0	0	0	0	0	0	0	0.000148699	0	0.000221729	8.42034e-05	0	0	0	0	0	0	0	0	0	0	0	0	0	0	0	0	0
d__Bacteria;k__norank_d__Bacteria;p__Dependentiae;c__Babeliae;o__Babeliales;f__UBA12409;g__norank_f__UBA12409	0	0	0.000539665	0	0	0	0	0	0	0	0	0.000283527	0	0	0	0	0	0	0	0.000272628	0	0	0	0	0.00013986	0	0	0	0.000148699	0	0	0	0.000173551	0	0	0	0	0	0	0	0	0	0	0	0.000434783	0	0	0.000231696	0
d__Bacteria;k__norank_d__Bacteria;p__Dependentiae;c__Babeliae;o__Babeliales;f__Vermiphilaceae;g__norank_f__Vermiphilaceae	0.000248324	0.000122489	0.000539665	0	0	0	0	0.000167224	0	0.000409333	0.000286164	0.000850581	0.00276778	0.000515996	0.00202703	0.000485358	0.000147254	0.000566251	0.000705716	0	0.000831486	0.000364786	0.000636335	0.000410172	0.000559441	0.00124489	0.000174216	0.000110387	0.000743494	0.000125392	0.000221729	0.000926238	0.00104131	0.000869313	0.000404694	0.000571755	0.00116347	0.000808221	0.000220702	0.000221729	0.00140324	0.000805964	0.00109119	0.000714967	0	0.000464684	0	0.00162187	0.000341822
d__Bacteria;k__norank_d__Bacteria;p__Dependentiae;c__Babeliae;o__Babeliales;f__norank_o__Babeliales;g__norank_f__norank_o__Babeliales	0	0.000122489	0.000539665	0	0	0	0	0.000250836	0	0	0	0	0	0	0	0	0	0	0.000470478	0	0	0	0	0	0	0	0	0.000220775	0	0	0	0	0	0	0.00202347	0	0	0.00011546	0	0	0.000127567	0.000402982	0.000623539	0.000714967	0	0	0	0	0
d__Bacteria;k__norank_d__Bacteria;p__Dependentiae;c__Babeliae;o__Babeliales;f__unclassified_o__Babeliales;g__unclassified_o__Babeliales	0.000496648	0	0	0	0.000327654	0	0	0	0	0	0.00071541	0.000283527	0.000276778	0	0.00135135	0	0.000147254	0	0.000235239	0	0	0	0	0	0	0.000177841	0	0	0	0.000125392	0.000665188	0.000421017	0.00138841	0.000289771	0.000404694	0.000285878	0.000290867	0	0	0	0.000382702	0.000402982	0.000311769	0.000476644	0	0.000929368	0	0.000231696	0
d__Bacteria;k__norank_d__Bacteria;p__Desulfobacterota;c__Desulfobacteria;o__Desulfatiglandales;f__Desulfatiglandaceae;g__Desulfatiglans	0	0	0	0	0	0	0	0	0	0	0	0	0	0	0	0	0	0	0	0.000545256	0	0	0	0	0	0	0	0	0	0	0	0	0	0	0	0	0	0	0	0	0	0	0	0	0	0	0	0	0
d__Bacteria;k__norank_d__Bacteria;p__Desulfobacterota;c__Desulfobulbia;o__Desulfobulbales;f__Desulfobulbaceae;g__Desulfobulbus	0	0	0.000539665	0	0	0	0	0	0	0	0	0	0	0	0	0	0	0	0	0	0	0	0	0	0	0	0	0	0	0	0	0	0	0	0	0	0	0	0	0	0	0	0	0	0	0	0	0	0
d__Bacteria;k__norank_d__Bacteria;p__Desulfobacterota;c__Desulfuromonadia;o__Geobacterales;f__Geobacteraceae;g__Citrifermentans	0	0	0.000539665	0	0	0	0	0	0	0	0	0	0	0	0	0	0	0.000141563	0	0	0	0	0	0	0	0	0	0	0	0	0	0	0	0	0	0	0	0	0	0	0	0	0	0	0	0	0	0	0
d__Bacteria;k__norank_d__Bacteria;p__Desulfobacterota;c__Desulfuromonadia;o__Geobacterales;f__Geobacteraceae;g__Geobacter	0	0	0	0	0.000327654	0	0	0	0	0	0.000143082	0	0	0	0	0	0	0	0	0	0	0	0	0	0	0	0	0	0	0	0	0	0	0	0	0	0	0	0	0	0	0	0	0	0	0	0	0	0
d__Bacteria;k__norank_d__Bacteria;p__Desulfobacterota;c__Desulfuromonadia;o__Geobacterales;f__Geobacteraceae;g__norank_f__Geobacteraceae	0	0	0.001619	0	0	0	0	0	0	0	0	0	0	0	0	0	0	0	0	0.000545256	0	0	0	0	0	0	0	0	0	0	0	0	0	0	0.000404694	0	0	0	0	0	0	0	0	0	0	0	0	0	0
d__Bacteria;k__norank_d__Bacteria;p__Desulfobacterota;c__Desulfuromonadia;o__Geobacterales;f__Geobacteraceae;g__unclassified_f__Geobacteraceae	0	0	0	0	0	0	0	0	0	0	0	0	0	0	0	0	0	0	0	0	0	0	0	0	0	0	0	0	0	0	0	0	0	0	0.000809389	0	0	0	0	0	0	0	0	0	0	0	0	0	0
d__Bacteria;k__norank_d__Bacteria;p__Desulfobacterota;c__Desulfuromonadia;o__Geobacterales;f__unclassified_o__Geobacterales;g__unclassified_o__Geobacterales	0	0	0	0	0	0	0	0	0	0	0	0	0	0	0	0	0	0	0	0	0	0	0	0	0	0	0	0	0	0	0	0	0	0	0.000404694	0	0	0	0	0	0	0	0	0	0	0	0	0	0
d__Bacteria;k__norank_d__Bacteria;p__Desulfobacterota;c__Desulfuromonadia;o__PB19;f__norank_o__PB19;g__norank_f__norank_o__PB19	0	0	0	0	0	0	0	0	0	0	0	0	0	0	0.000675676	0	0	0.000283126	0	0	0	0	0	0	0	0	0	0	0	0	0.000221729	0	0.000173551	0	0	0	0	0	0	0	0	0	0	0	0	0	0	0	0
d__Bacteria;k__norank_d__Bacteria;p__Desulfobacterota;c__Desulfuromonadia;o__norank_c__Desulfuromonadia;f__Desulfuromonadaceae;g__Desulfuromonas	0	0	0.000539665	0	0	0	0	0	0	0	0	0	0	0	0	0	0	0	0	0	0	0	0	0	0	0	0	0	0	0	0	0	0	0	0	0	0	0	0	0	0	0	0	0	0	0	0	0	0
d__Bacteria;k__norank_d__Bacteria;p__Desulfobacterota;c__Syntrophia;o__Syntrophales;f__Syntrophaceae;g__Syntrophus	0	0	0	0	0.000327654	0	0	0	0	0	0	0	0	0	0	0	0	0	0	0.000545256	0	0	0	0	0	0	0	0	0	0	0	0	0	0	0	0	0	0	0	0	0	0	0	0	0	0	0	0	0
d__Bacteria;k__norank_d__Bacteria;p__Desulfobacterota;c__Syntrophobacteria;o__Syntrophobacterales;f__Syntrophobacteraceae;g__Syntrophobacter	0	0	0.001619	0	0	0	0	0	0	0	0	0	0	0	0	0	0	0	0	0	0	0	0	0	0	0	0	0	0	0	0	0	0	0	0	0	0	0	0	0	0	0	0	0	0	0	0	0	0
d__Bacteria;k__norank_d__Bacteria;p__Desulfobacterota;c__Syntrophobacteria;o__Syntrophobacterales;f__Syntrophobacteraceae;g__unclassified_f__Syntrophobacteraceae	0	0	0.001619	0	0	0	0	0	0	0	0	0	0	0	0	0	0	0	0	0.000272628	0	0	0	0	0	0	0	0	0	0	0	0	0	0	0	0	0	0	0	0	0	0	0	0	0	0	0	0	0
d__Bacteria;k__norank_d__Bacteria;p__Desulfobacterota;c__Syntrophorhabdia;o__Syntrophorhabdales;f__Syntrophorhabdaceae;g__Syntrophorhabdus	0	0	0	0	0	0	0	0	0	0	0	0	0	0	0	0	0	0	0	0.000272628	0	0	0	0	0	0	0	0	0	0	0	0	0	0	0	0	0	0	0	0	0	0	0	0	0	0	0	0	0
d__Bacteria;k__norank_d__Bacteria;p__Desulfobacterota;c__norank_p__Desulfobacterota;o__norank_c__norank_p__Desulfobacterota;f__norank_o__norank_c__norank_p__Desulfobacterota;g__norank_f__norank_o__norank_c__norank_p__Desulfobacterota	0	0	0.000539665	0	0.000655308	0	0.000307314	8.3612e-05	0.000176678	0.001228	0	0	0	0.00180599	0.00135135	0	0	0	0.000235239	0.000817884	0.000554324	0	0.000636335	0	0.00027972	0	0	0	0	0	0.00177384	0	0.00138841	0.00144886	0.00161878	0.000285878	0.0008726	0.00011546	0	0.000221729	0	0	0.000779423	0	0.000434783	0.000929368	0	0	0.000854555
d__Bacteria;k__norank_d__Bacteria;p__Desulfobacterota;c__unclassified_p__Desulfobacterota;o__unclassified_p__Desulfobacterota;f__unclassified_p__Desulfobacterota;g__unclassified_p__Desulfobacterota	0	0	0	0	0	0	0	0	0	0	0	0	0	0	0	0	0	0	0	0	0	0	0	0	0	0	0	0	0	0	0	0	0	0	0.000404694	0	0	0	0.000220702	0	0	0	0	0	0	0	0	0	0
d__Bacteria;k__norank_d__Bacteria;p__Elusimicrobiota;c__Elusimicrobia;o__FCPU453;f__norank_o__FCPU453;g__norank_f__norank_o__FCPU453	0	0	0	0	0	0	0	0	0	0	0	0.000567054	0	0	0.000675676	0	0	0	0	0	0	0	0	0	0	0	0	0	0	0	0	0	0	0	0	0	0	0	0	0	0	0	0.000155885	0	0	0	0	0	0
d__Bacteria;k__norank_d__Bacteria;p__Elusimicrobiota;c__Elusimicrobia;o__Lineage_IV;f__norank_o__Lineage_IV;g__norank_f__norank_o__Lineage_IV	0	0	0	0	0	0	0	0	0.000176678	0	0	0	0	0.000257998	0.000675676	0.000161786	0	0	0	0	0	0	0	0	0	0.000355682	0	0	0.000148699	0	0.000221729	0	0	0.000289771	0	0	0.000290867	0.00011546	0	0.000443459	0	0	0.000155885	0	0	0.00185874	0	0	0
d__Bacteria;k__norank_d__Bacteria;p__Elusimicrobiota;c__Elusimicrobia;o__MVP-88;f__norank_o__MVP-88;g__norank_f__norank_o__MVP-88	0	0	0.000539665	0	0.000327654	0	0	0	0	0.000409333	0	0	0	0	0.00135135	0	0.000147254	0	0	0	0	0	0	0	0	0	0	0	0	0	0.000443459	0	0.000867754	0.000579542	0	0	0	0.00023092	0	0	0	0.000201491	0	0	0	0	0	0	0.000341822
d__Bacteria;k__norank_d__Bacteria;p__Elusimicrobiota;c__Elusimicrobia;o__unclassified_c__Elusimicrobia;f__unclassified_c__Elusimicrobia;g__unclassified_c__Elusimicrobia	0	0	0	0	0	0	0	0	0	0	0	0	0	0	0	0	0	0	0	0	0	0	0	0	0	0	0	0	0	0	0	0	0.000173551	0	0	0	0	0	0	0	0	0	0	0	0	0	0	0	0
d__Bacteria;k__norank_d__Bacteria;p__Elusimicrobiota;c__Lineage_IIa;o__norank_c__Lineage_IIa;f__norank_o__norank_c__Lineage_IIa;g__norank_f__norank_o__norank_c__Lineage_IIa	0.000496648	0.000367467	0.000539665	0.000554939	0.000982962	0	0	0.00100334	0.000530035	0.001228	0.00143082	0.000283527	0.00110711	0.000515996	0	0.000161786	0.000883522	0.000424689	0.00117619	0.000817884	0.000554324	0	0.000636335	0.000820345	0.000559441	0.000355682	0.00121951	0.000110387	0.000743494	0.00163009	0	0.000168407	0.000347102	0.000289771	0.00242817	0	0	0.00046184	0.000220702	0.000221729	0.000255135	0.000201491	0.000623539	0.000714967	0.000869565	0.000929368	0.00077235	0.000695088	0.000683644
d__Bacteria;k__norank_d__Bacteria;p__Elusimicrobiota;c__Lineage_IIb;o__norank_c__Lineage_IIb;f__norank_o__norank_c__Lineage_IIb;g__norank_f__norank_o__norank_c__Lineage_IIb	0.000744971	0.000979912	0.000539665	0.00018498	0	0	0.000614628	0.000668896	0	0.000409333	0.000429246	0.000567054	0.000553557	0.000257998	0.00135135	0	0.000441761	0	0.000235239	0.000545256	0	0.000607977	0.000318167	0	0.00125874	0.000177841	0.000174216	0	0.000446097	0.000376176	0.000221729	0	0.00104131	0.000579542	0.000404694	0.000285878	0	0.00034638	0	0	0	0.00120895	0.000155885	0.000714967	0.000434783	0.000464684	0.000579262	0.000926784	0.000683644
d__Bacteria;k__norank_d__Bacteria;p__Elusimicrobiota;c__Lineage_IIc;o__norank_c__Lineage_IIc;f__norank_o__norank_c__Lineage_IIc;g__norank_f__norank_o__norank_c__Lineage_IIc	0	0.000122489	0	0	0	0	0.000307314	0.000167224	0	0	0	0	0	0	0.000675676	0	0	0	0	0	0	0	0	0	0	0	0	0	0	0	0.000221729	0	0.000173551	0	0	0	0	0	0	0	0	0.000402982	0	0	0	0	0	0	0
d__Bacteria;k__norank_d__Bacteria;p__Elusimicrobiota;c__unclassified_p__Elusimicrobiota;o__unclassified_p__Elusimicrobiota;f__unclassified_p__Elusimicrobiota;g__unclassified_p__Elusimicrobiota	0	0	0	0	0	0	0	0	0	0	0	0	0	0	0	0	0.000147254	0	0	0	0	0	0	0	0	0	0	0	0	0	0	0	0	0	0	0	0	0	0	0	0	0	0	0	0	0	0	0	0
d__Bacteria;k__norank_d__Bacteria;p__Entotheonellaeota;c__Entotheonellia;o__Entotheonellales;f__Entotheonellaceae;g__Candidatus_Entotheonella	0	0	0	0	0	0	0.000307314	0	0	0	0	0	0	0	0	0	0	0	0	0	0	0	0	0	0	0	0	0	0	0	0	0	0	0	0	0	0	0	0	0	0	0	0	0	0	0	0	0	0
d__Bacteria;k__norank_d__Bacteria;p__Entotheonellaeota;c__Entotheonellia;o__Entotheonellales;f__Entotheonellaceae;g__norank_f__Entotheonellaceae	0	0	0	0.00018498	0	0	0	0	0	0.001228	0.000143082	0	0	0.000515996	0	0	0	0	0.000235239	0.000272628	0.000277162	0	0	0.000410172	0	0	0	0	0	0	0.000221729	0	0.000694203	0.000289771	0.000809389	0	0	0	0	0	0	0.000201491	0	0	0	0	0	0	0.000170911
d__Bacteria;k__norank_d__Bacteria;p__FCPU426;c__norank_p__FCPU426;o__norank_c__norank_p__FCPU426;f__norank_o__norank_c__norank_p__FCPU426;g__norank_f__norank_o__norank_c__norank_p__FCPU426	0	0	0	0.00018498	0	0	0	0	0	0	0.000286164	0.000850581	0.00166067	0	0	0	0	0	0	0	0	0	0	0	0.00013986	0.00106705	0	0	0	0.000250784	0	0.00025261	0.000520653	0	0	0	0.0008726	0.00034638	0	0	0.00178594	0.000604473	0	0	0	0	0	0.000695088	0
d__Bacteria;k__norank_d__Bacteria;p__Fibrobacterota;c__Fibrobacteria;o__Fibrobacterales;f__Fibrobacteraceae;g__norank_f__Fibrobacteraceae	0	0	0	0	0	0	0	0	0	0	0	0.000283527	0	0	0	0	0	0	0	0	0	0	0	0.000410172	0	0	0	0	0	0	0	0	0	0.000289771	0	0	0	0	0	0	0	0	0	0	0	0	0	0	0
d__Bacteria;k__norank_d__Bacteria;p__Fibrobacterota;c__Fibrobacteria;o__Fibrobacterales;f__Fibrobacteraceae;g__possible_genus_04	0.00322821	0.000244978	0.00431732	0	0.000327654	0.000568505	0.000614628	0.00083612	0.000353357	0	0.000429246	0.000567054	0.000276778	0.00154799	0.000675676	0	0.000294507	0.000283126	0	0.000272628	0.000277162	0.00121595	0.000636335	0	0	0	0	0	0	0	0.000443459	0	0.000173551	0.000579542	0	0	0	0	0	0	0	0.000604473	0.000623539	0	0	0	0.000193087	0	0.000512733
d__Bacteria;k__norank_d__Bacteria;p__Fibrobacterota;c__Fibrobacteria;o__Fibrobacterales;f__Fibrobacteraceae;g__unclassified_f__Fibrobacteraceae	0	0	0	0	0	0	0	0	0	0	0	0	0	0	0	0	0	0	0	0	0	0	0	0	0	0	0	0	0	0	0	0	0	0	0	0	0	0	0	0	0	0	0	0	0	0	0	0	0
d__Bacteria;k__norank_d__Bacteria;p__Fibrobacterota;c__Fibrobacteria;o__Fibrobacterales;f__norank_o__Fibrobacterales;g__BBMC-4	0	0	0	0	0	0	0	0	0	0	0	0	0	0	0	0	0	0	0	0.000272628	0	0	0	0	0	0	0	0	0	0	0	8.42034e-05	0.000173551	0.000289771	0	0	0	0	0	0	0	0	0	0	0	0	0	0	0
d__Bacteria;k__norank_d__Bacteria;p__Fibrobacterota;c__Fibrobacteria;o__Fibrobacterales;f__unclassified_o__Fibrobacterales;g__unclassified_o__Fibrobacterales	0	0	0	0	0	0	0	0	0	0	0	0	0	0	0	0	0	0	0	0.000272628	0	0	0	0	0	0	0	0	0	0	0	0	0	0	0	0	0	0	0	0	0	0	0	0	0	0	0	0	0
d__Bacteria;k__norank_d__Bacteria;p__Firmicutes;c__BRH-c20a;o__norank_c__BRH-c20a;f__norank_o__norank_c__BRH-c20a;g__norank_f__norank_o__norank_c__BRH-c20a	0	0	0	0	0	0	0.000307314	0	0	0	0	0	0	0	0	0	0	0	0	0	0	0	0	0	0	0	0	0	0	0	0	0	0	0	0	0	0	0	0	0	0	0	0	0	0	0	0	0	0
d__Bacteria;k__norank_d__Bacteria;p__Firmicutes;c__Bacilli;o__Alicyclobacillales;f__Alicyclobacillaceae;g__Alicyclobacillus	0	0	0.000539665	0.00147984	0	0	0	0	0	0	0	0	0.000553557	0	0	0	0	0.000141563	0	0	0	0	0	0	0	0.000177841	0	0	0	0	0	0	0	0	0	0	0	0	0	0.000221729	0.000255135	0	0.000155885	0	0	0	0	0	0
d__Bacteria;k__norank_d__Bacteria;p__Firmicutes;c__Bacilli;o__Alicyclobacillales;f__Alicyclobacillaceae;g__Tumebacillus	0.00124162	0.000244978	0.00107933	0	0.000655308	0	0.0021512	8.3612e-05	0	0	0	0	0.00193745	0.000257998	0.000675676	0	0	0.0011325	0	0	0	0	0	0	0.00027972	0	0.000174216	0.000220775	0.000148699	0	0.000221729	0	0.000173551	0.000579542	0.000404694	0	0.000290867	0.00011546	0	0	0.000127567	0.000604473	0.000311769	0.000238322	0.00173913	0.000464684	0.000193087	0	0.000170911
d__Bacteria;k__norank_d__Bacteria;p__Firmicutes;c__Bacilli;o__Aneurinibacillales;f__Aneurinibacillaceae;g__Aneurinibacillus	0.000496648	0	0	0	0	0	0	0	0	0	0.000143082	0	0	0	0	0	0	0.000283126	0	0	0	0	0	0	0	0	0	0	0	0	0	0	0	0	0	0	0	0	0	0	0	0	0.000155885	0	0	0	0	0	0
d__Bacteria;k__norank_d__Bacteria;p__Firmicutes;c__Bacilli;o__Bacillales;f__Bacillaceae;g__Aeribacillus	0	0	0	0	0	0	0	0	0	0	0	0	0	0	0	0	0	0	0	0	0	0	0	0	0	0	0	0	0	0	0	0	0	0	0	0	0	0	0	0	0	0.000604473	0	0	0	0	0	0	0
d__Bacteria;k__norank_d__Bacteria;p__Firmicutes;c__Bacilli;o__Bacillales;f__Bacillaceae;g__Anoxybacillus	0	0	0	0	0	0	0	0	0	0	0	0	0	0	0	0	0	0	0	0	0	0	0	0	0.00013986	0	0	0	0	0	0	0	0	0	0	0	0	0	0	0	0	0	0	0	0	0	0	0	0
d__Bacteria;k__norank_d__Bacteria;p__Firmicutes;c__Bacilli;o__Bacillales;f__Bacillaceae;g__Aureibacillus	0	0	0	0	0	0	0	0	0	0	0	0	0	0	0	0	0	0	0	0	0	0	0	0	0	0	0	0	0	0	0	0	0	0	0	0	0	0	0	0	0	0	0	0	0	0	0	0	0
d__Bacteria;k__norank_d__Bacteria;p__Firmicutes;c__Bacilli;o__Bacillales;f__Bacillaceae;g__Bacillus	0.0042215	0.000734934	0.00215866	0.000739919	0.000982962	0.000189502	0.00184388	0.00083612	0	0.001228	0.00114466	0.00396938	0.00525879	0.00180599	0.000675676	0	0.000441761	0.00212344	0.000940955	0.00136314	0.00194013	0.00121595	0.00318167	0.000820345	0.00503497	0.00177841	0.000522648	0.000772712	0.00118959	0.000626959	0.00177384	8.42034e-05	0.00312392	0.00463634	0.00242817	0.00200114	0.00319953	0.000923681	0.000220702	0.000886918	0.00102054	0.00201491	0.00327358	0.00309819	0.0126087	0.00371747	0.00405484	0.00162187	0.000854555
d__Bacteria;k__norank_d__Bacteria;p__Firmicutes;c__Bacilli;o__Bacillales;f__Bacillaceae;g__Cerasibacillus	0	0	0	0	0	0	0	0	0	0	0	0	0	0	0	0	0	0	0	0	0	0	0	0	0.00013986	0	0	0	0	0	0	0	0	0	0	0	0	0	0	0	0	0	0	0	0	0	0	0	0
d__Bacteria;k__norank_d__Bacteria;p__Firmicutes;c__Bacilli;o__Bacillales;f__Bacillaceae;g__Fictibacillus	0	0	0	0	0	0	0	0	0	0	0	0	0	0	0	0	0	0	0	0	0	0	0	0	0	0	0	0	0	0	0	0	0.000520653	0	0	0	0	0	0	0	0	0	0	0	0	0	0	0	0
d__Bacteria;k__norank_d__Bacteria;p__Firmicutes;c__Bacilli;o__Bacillales;f__Bacillaceae;g__Geobacillus	0	0	0	0	0	0	0	0	0	0	0	0	0	0	0	0	0	0	0	0	0	0	0	0	0.00013986	0	0	0	0	0	0	0	0	0	0	0	0	0	0	0	0	0.000201491	0	0	0	0	0	0	0
d__Bacteria;k__norank_d__Bacteria;p__Firmicutes;c__Bacilli;o__Bacillales;f__Bacillaceae;g__Oceanobacillus	0	0	0	0	0	0	0	0	0	0	0	0	0.000276778	0	0	0	0	0	0	0	0	0	0	0	0.00027972	0	0	0	0	0	0	0	0	0	0	0	0	0	0	0	0	0	0.000155885	0	0	0	0	0	0
d__Bacteria;k__norank_d__Bacteria;p__Firmicutes;c__Bacilli;o__Bacillales;f__Bacillaceae;g__Paucisalibacillus	0	0	0	0	0	0	0	0	0	0	0	0	0	0	0	0	0	0	0	0	0	0	0	0	0	0	0	0	0	0	0	0	0	0	0	0	0	0	0	0	0	0	0	0	0	0	0	0	0
d__Bacteria;k__norank_d__Bacteria;p__Firmicutes;c__Bacilli;o__Bacillales;f__Bacillaceae;g__Pseudogracilibacillus	0	0	0	0	0	0	0	0	0	0	0	0	0	0	0	0	0	0	0	0	0	0	0	0	0	0	0	0	0	0	0	0	0	0	0	0	0	0	0	0	0	0	0.000155885	0	0	0	0	0	0
d__Bacteria;k__norank_d__Bacteria;p__Firmicutes;c__Bacilli;o__Bacillales;f__Bacillaceae;g__Ureibacillus	0	0	0	0	0	0	0	0	0	0	0.000143082	0.000283527	0.000276778	0	0	0	0.000294507	0.000707814	0	0	0	0.000243191	0	0	0	0	0.000174216	0	0	0	0	0	0	0	0	0	0	0	0	0	0	0	0	0	0	0	0	0	0
d__Bacteria;k__norank_d__Bacteria;p__Firmicutes;c__Bacilli;o__Bacillales;f__Bacillaceae;g__norank_f__Bacillaceae	0	0	0	0	0	0	0.000307314	0	0	0	0.000286164	0	0	0	0	0	0.000294507	0	0	0	0	0.000243191	0	0	0	0	0	0	0	0	0	0	0	0	0	0	0	0	0	0	0	0	0	0	0	0	0	0	0
d__Bacteria;k__norank_d__Bacteria;p__Firmicutes;c__Bacilli;o__Bacillales;f__Bacillaceae;g__unclassified_f__Bacillaceae	0.000248324	0	0	0	0	0	0	0	0	0	0	0	0	0	0	0	0	0.000141563	0	0	0.000277162	0	0	0	0.00013986	0	0	0	0	0.000125392	0	0	0.000173551	0	0	0	0	0	0	0	0	0	0.000311769	0	0	0	0	0	0
d__Bacteria;k__norank_d__Bacteria;p__Firmicutes;c__Bacilli;o__Bacillales;f__Planococcaceae;g__Domibacillus	0	0	0	0	0	0	0	0	0	0	0	0	0	0	0	0	0	0	0	0	0	0	0	0	0	0	0	0	0	0	0	0	0.000173551	0	0	0	0	0	0	0	0	0	0	0	0	0	0	0	0
d__Bacteria;k__norank_d__Bacteria;p__Firmicutes;c__Bacilli;o__Bacillales;f__Planococcaceae;g__Jeotgalibacillus	0	0	0	0	0	0	0	0	0	0	0	0	0	0	0	0	0	0	0	0	0	0	0	0	0	0	0	0	0	0	0	0	0	0	0	0.000285878	0	0	0	0	0	0	0	0	0	0	0	0	0
d__Bacteria;k__norank_d__Bacteria;p__Firmicutes;c__Bacilli;o__Bacillales;f__Planococcaceae;g__Lysinibacillus	0.000248324	0	0	0	0	0	0.000307314	0	0	0.000409333	0.000286164	0	0.00193745	0	0	0	0.000294507	0.000424689	0	0	0	0	0	0	0	0	0	0.000110387	0.000297398	0	0	0	0.000347102	0.000579542	0	0	0	0	0	0	0	0	0	0.000238322	0.000434783	0	0	0	0
d__Bacteria;k__norank_d__Bacteria;p__Firmicutes;c__Bacilli;o__Bacillales;f__Planococcaceae;g__Paenisporosarcina	0	0	0.000539665	0	0	0	0	0	0	0	0	0	0	0	0	0	0	0.000141563	0	0.000272628	0	0	0	0	0	0	0	0	0	0	0	0	0.000520653	0	0.000404694	0	0	0	0	0	0	0	0	0	0	0	0	0	0
d__Bacteria;k__norank_d__Bacteria;p__Firmicutes;c__Bacilli;o__Bacillales;f__Planococcaceae;g__Planomicrobium	0	0	0	0	0	0	0	0	0	0	0	0	0	0	0	0	0	0.000141563	0	0	0	0	0	0	0	0	0	0	0	0	0	0	0	0	0	0	0	0	0	0	0	0	0	0	0	0	0	0	0
d__Bacteria;k__norank_d__Bacteria;p__Firmicutes;c__Bacilli;o__Bacillales;f__Planococcaceae;g__Psychrobacillus	0	0	0	0	0	0	0	0	0	0	0	0	0	0	0	0	0	0.000283126	0	0	0	0	0	0	0	0	0	0	0	0	0	0	0.000173551	0	0	0	0	0	0	0	0	0	0	0	0	0	0	0	0
d__Bacteria;k__norank_d__Bacteria;p__Firmicutes;c__Bacilli;o__Bacillales;f__Planococcaceae;g__Rummeliibacillus	0	0	0	0.00018498	0	0.000189502	0	0	0	0	0	0	0	0	0	0	0	0	0	0	0	0.000121595	0	0	0	0	0	0	0	0	0	0	0	0	0	0	0	0	0	0	0	0	0	0	0	0	0	0	0
d__Bacteria;k__norank_d__Bacteria;p__Firmicutes;c__Bacilli;o__Bacillales;f__Planococcaceae;g__Solibacillus	0.000248324	0	0	0	0	0	0	8.3612e-05	0	0	0	0	0.000276778	0	0	0	0	0.000424689	0	0	0	0	0	0	0	0	0	0	0	0	0	0	0	0	0	0	0	0	0	0	0	0	0.000155885	0	0	0	0.000193087	0	0
d__Bacteria;k__norank_d__Bacteria;p__Firmicutes;c__Bacilli;o__Bacillales;f__Planococcaceae;g__Sporosarcina	0.00198659	0.000122489	0	0	0	0	0.000614628	8.3612e-05	0	0	0.000572328	0.000283527	0.00138389	0.000515996	0.00135135	0	0	0.000707814	0	0	0.000554324	0.000607977	0	0	0.00013986	0	0.00087108	0.000110387	0	0	0	0	0.000173551	0	0	0	0.00116347	0.00011546	0	0	0	0.00181342	0.00109119	0.000238322	0	0.00139405	0	0.000695088	0
d__Bacteria;k__norank_d__Bacteria;p__Firmicutes;c__Bacilli;o__Bacillales;f__Planococcaceae;g__norank_f__Planococcaceae	0	0	0	0	0	0	0	0	0	0	0	0	0.000276778	0	0	0	0	0	0	0	0	0	0	0	0	0	0	0	0	0	0	0	0	0	0	0	0.000581734	0	0	0	0	0	0	0.000238322	0	0	0	0	0
d__Bacteria;k__norank_d__Bacteria;p__Firmicutes;c__Bacilli;o__Bacillales;f__Planococcaceae;g__unclassified_f__Planococcaceae	0	0	0	0	0	0	0	0	0	0	0	0.000283527	0	0	0	0	0	0.000141563	0	0	0	0	0.000318167	0	0	0	0	0	0	0	0	0	0	0	0	0	0	0	0	0	0	0	0.000935308	0	0	0	0	0	0
d__Bacteria;k__norank_d__Bacteria;p__Firmicutes;c__Bacilli;o__Bacillales;f__Sporolactobacillaceae;g__Sporolactobacillus	0	0	0	0	0	0	0	0	0	0	0	0	0	0	0	0	0	0	0	0	0	0	0	0	0.00013986	0	0.000348432	0	0	0	0	0	0	0	0	0	0	0	0	0	0	0	0	0	0	0	0	0	0
d__Bacteria;k__norank_d__Bacteria;p__Firmicutes;c__Bacilli;o__Bacillales;f__Sporolactobacillaceae;g__unclassified_f__Sporolactobacillaceae	0	0	0	0	0	0	0	0	0	0	0	0	0	0	0.000675676	0	0	0	0	0	0	0	0	0	0	0	0	0	0	0	0	0	0	0	0	0	0	0	0	0	0	0	0	0	0	0	0	0	0
d__Bacteria;k__norank_d__Bacteria;p__Firmicutes;c__Bacilli;o__Bacillales;f__unclassified_o__Bacillales;g__unclassified_o__Bacillales	0	0	0	0	0	0	0	0	0	0	0	0	0	0	0	0	0	0.000141563	0	0	0	0	0	0	0	0	0	0.000110387	0	0	0	0	0	0	0	0	0	0.00023092	0	0.000221729	0	0.000201491	0	0	0.000434783	0	0	0	0
d__Bacteria;k__norank_d__Bacteria;p__Firmicutes;c__Bacilli;o__Brevibacillales;f__Brevibacillaceae;g__Brevibacillus	0	0	0.000539665	0.00018498	0	0	0	0	0	0	0	0	0	0	0	0	0	0	0	0	0	0	0	0	0	0	0	0	0	0	0	0	0	0	0	0	0	0	0	0	0	0.000201491	0	0.000238322	0.000434783	0	0	0	0
d__Bacteria;k__norank_d__Bacteria;p__Firmicutes;c__Bacilli;o__Entomoplasmatales;f__norank_o__Entomoplasmatales;g__Candidatus_Spiroplasma	0	0	0	0	0	0	0	0	0	0	0	0	0	0	0	0	0	0	0	0	0	0.000243191	0	0	0	0	0	0.000110387	0	0.000125392	0	0	0	0	0	0	0	0	0	0	0	0	0	0.000238322	0	0	0	0	0
d__Bacteria;k__norank_d__Bacteria;p__Firmicutes;c__Bacilli;o__Entomoplasmatales;f__type_III;g__norank_f__type_III	0	0.000244978	0	0	0	0	0	0	0	0	0	0	0	0	0	0	0.000441761	0.000141563	0	0	0	0	0	0	0	0.000177841	0.000174216	0	0.000148699	0	0	0	0	0	0	0	0	0.00023092	0	0.000221729	0	0	0.000155885	0	0.000434783	0	0.000193087	0	0.000170911
d__Bacteria;k__norank_d__Bacteria;p__Firmicutes;c__Bacilli;o__Erysipelotrichales;f__Erysipelotrichaceae;g__Turicibacter	0.000744971	0.000122489	0.00107933	0	0.000982962	0.000189502	0	0	0	0.000409333	0.00071541	0	0.000276778	0	0	0	0.000441761	0.000566251	0	0	0	0.000364786	0.00159084	0	0	0.000355682	0.000348432	0.000220775	0.000148699	0	0	0	0.000694203	0	0	0.000571755	0	0	0.000220702	0	0	0	0.000155885	0.00142993	0	0	0	0.000231696	0
d__Bacteria;k__norank_d__Bacteria;p__Firmicutes;c__Bacilli;o__Exiguobacterales;f__Exiguobacteraceae;g__Exiguobacterium	0	0	0	0	0	0	0	0	0	0	0	0	0	0	0	0	0	0	0	0	0.00110865	0	0	0	0	0	0	0	0	0.000125392	0	0	0	0.000289771	0	0	0	0	0	0	0	0	0	0	0	0	0	0	0
d__Bacteria;k__norank_d__Bacteria;p__Firmicutes;c__Bacilli;o__Haloplasmatales;f__Haloplasmataceae;g__Haloplasma	0	0	0	0	0	0	0	0	0	0	0	0	0	0	0	0	0	0	0	0	0	0	0	0	0	0	0.000174216	0	0	0	0	0	0	0	0	0	0	0	0	0	0	0	0	0	0	0	0	0	0
d__Bacteria;k__norank_d__Bacteria;p__Firmicutes;c__Bacilli;o__Lactobacillales;f__Aerococcaceae;g__Aerococcus	0	0	0	0	0	0	0	0	0	0	0	0	0	0	0	0	0	0	0	0.000272628	0	0	0	0	0	0	0	0	0	0	0	0	0	0	0	0	0	0	0	0	0	0	0	0	0	0	0	0	0
d__Bacteria;k__norank_d__Bacteria;p__Firmicutes;c__Bacilli;o__Lactobacillales;f__Enterococcaceae;g__Enterococcus	0	0	0	0	0	0	0	0	0	0	0	0	0	0	0	0	0	0	0	0	0	0	0	0	0	0	0	0.000220775	0	0	0	0	0	0	0	0	0	0	0	0	0	0	0	0	0	0	0	0	0
d__Bacteria;k__norank_d__Bacteria;p__Firmicutes;c__Bacilli;o__Lactobacillales;f__Streptococcaceae;g__Lactococcus	0	0	0	0	0	0	0	0	0	0	0.000429246	0	0	0	0	0	0	0	0	0	0	0	0	0	0	0	0	0	0	0	0	0	0	0	0	0	0	0	0	0	0	0	0	0	0	0	0	0	0
d__Bacteria;k__norank_d__Bacteria;p__Firmicutes;c__Bacilli;o__Lactobacillales;f__Streptococcaceae;g__Streptococcus	0	0	0	0	0	0	0	0	0	0	0	0	0	0	0	0	0	0	0	0	0	0	0	0	0	0	0	0.000110387	0	0	0	0	0	0	0	0	0	0	0	0	0	0	0	0	0	0	0	0	0
d__Bacteria;k__norank_d__Bacteria;p__Firmicutes;c__Bacilli;o__Paenibacillales;f__Paenibacillaceae;g__Ammoniphilus	0	0	0	0	0	0	0	0	0	0	0	0	0	0	0	0	0	0.000283126	0	0	0	0	0	0	0	0	0	0	0	0	0	0	0	0	0	0	0	0.00011546	0	0	0	0	0	0	0	0	0	0.000231696	0
d__Bacteria;k__norank_d__Bacteria;p__Firmicutes;c__Bacilli;o__Paenibacillales;f__Paenibacillaceae;g__Cohnella	0	0.000122489	0	0	0	0	0	8.3612e-05	0	0.000409333	0	0	0.000276778	0	0	0	0	0	0	0	0.000277162	0	0	0	0.00013986	0	0	0	0	0.000125392	0	0	0	0	0	0.000285878	0.000581734	0	0	0.000443459	0	0.000402982	0	0.000238322	0.000869565	0	0	0	0.000170911
d__Bacteria;k__norank_d__Bacteria;p__Firmicutes;c__Bacilli;o__Paenibacillales;f__Paenibacillaceae;g__Fontibacillus	0	0	0	0	0	0	0	0	0	0	0	0	0	0	0	0	0	0.000141563	0	0	0	0	0	0	0	0	0	0	0	0	0	0	0	0	0	0	0	0	0	0	0	0	0	0	0	0	0	0	0
d__Bacteria;k__norank_d__Bacteria;p__Firmicutes;c__Bacilli;o__Paenibacillales;f__Paenibacillaceae;g__Oxalophagus	0	0	0	0	0	0	0	0	0	0	0	0	0	0	0	0	0	0	0	0	0	0	0	0	0	0	0	0	0	0	0	0	0	0	0	0	0	0	0	0	0	0	0.000155885	0	0.000434783	0	0	0	0
d__Bacteria;k__norank_d__Bacteria;p__Firmicutes;c__Bacilli;o__Paenibacillales;f__Paenibacillaceae;g__Paenibacillus	0.000744971	0.000122489	0	0.00018498	0	0	0.000307314	0.000250836	0	0.000818666	0.000286164	0.000283527	0.00359812	0.000515996	0.000675676	0.000323572	0.000589015	0.00226501	0.000470478	0.000272628	0.000831486	0.000243191	0.00159084	0.000410172	0.00111888	0.00142273	0.000174216	0.000110387	0.000297398	0.000376176	0.000443459	0	0.000173551	0.00173863	0.000404694	0.000857633	0.0026178	0.000923681	0	0.00243902	0.000637836	0.000604473	0.004053	0.000476644	0.00347826	0.000929368	0.00077235	0.000463392	0.000341822
d__Bacteria;k__norank_d__Bacteria;p__Firmicutes;c__Bacilli;o__Paenibacillales;f__Paenibacillaceae;g__Saccharibacillus	0	0	0	0	0	0	0.000307314	0	0	0	0	0	0	0	0	0	0	0	0	0	0	0.000121595	0	0	0	0	0	0	0	0	0	0	0	0	0	0	0	0	0	0	0	0	0	0	0.0026087	0	0	0	0
d__Bacteria;k__norank_d__Bacteria;p__Firmicutes;c__Bacilli;o__Paenibacillales;f__Paenibacillaceae;g__Thermobacillus	0	0	0	0	0	0	0	0	0	0	0	0	0.000276778	0	0	0	0	0.000141563	0	0	0	0	0	0	0.00013986	0	0	0	0	0	0	0	0	0	0	0	0	0	0	0	0	0	0	0	0	0	0	0	0
d__Bacteria;k__norank_d__Bacteria;p__Firmicutes;c__Bacilli;o__Paenibacillales;f__Paenibacillaceae;g__norank_f__Paenibacillaceae	0	0	0	0	0	0	0	0	0	0	0	0	0.000276778	0	0	0	0	0	0	0	0.000277162	0	0	0	0	0	0	0	0	0	0	0	0	0	0	0	0	0	0	0	0	0.000201491	0.000155885	0	0	0.00185874	0	0	0
d__Bacteria;k__norank_d__Bacteria;p__Firmicutes;c__Bacilli;o__Paenibacillales;f__Paenibacillaceae;g__unclassified_f__Paenibacillaceae	0	0	0	0	0	0	0	0	0	0	0	0	0	0	0	0	0.000147254	0.000283126	0	0	0	0.000121595	0	0	0	0	0	0	0	0	0	0	0	0	0	0	0	0	0	0	0	0.000201491	0	0	0.000434783	0	0	0	0
d__Bacteria;k__norank_d__Bacteria;p__Firmicutes;c__Bacilli;o__Staphylococcales;f__Staphylococcaceae;g__Staphylococcus	0	0	0	0	0.000327654	0	0	0	0	0	0	0	0	0	0	0	0	0	0	0	0	0	0	0	0	0	0	0.000220775	0	0	0	0	0	0	0	0	0	0	0	0	0	0	0	0	0	0	0	0	0
d__Bacteria;k__norank_d__Bacteria;p__Firmicutes;c__Bacilli;o__Thermoactinomycetales;f__Thermoactinomycetaceae;g__Baia	0	0	0	0	0	0	0	0	0	0	0	0	0	0	0	0	0	0	0	0	0	0	0	0	0	0	0	0	0	0	0	0	0	0	0	0	0	0	0	0	0	0	0	0	0	0	0	0	0.000170911
d__Bacteria;k__norank_d__Bacteria;p__Firmicutes;c__Bacilli;o__Thermoactinomycetales;f__Thermoactinomycetaceae;g__Kroppenstedtia	0	0	0	0	0	0	0	0	0	0	0	0	0	0	0	0	0	0	0	0	0	0	0	0	0	0	0	0	0	0	0	0	0	0	0	0	0	0	0	0	0	0.000201491	0	0	0	0	0	0	0
d__Bacteria;k__norank_d__Bacteria;p__Firmicutes;c__Bacilli;o__Thermoactinomycetales;f__Thermoactinomycetaceae;g__Marininema	0	0	0	0	0	0	0	0	0	0	0	0	0	0	0	0	0	0	0	0	0	0	0	0	0.00013986	0	0	0	0	0	0	0	0	0	0	0	0	0	0	0	0	0	0	0	0	0	0	0	0
d__Bacteria;k__norank_d__Bacteria;p__Firmicutes;c__Bacilli;o__Thermoactinomycetales;f__Thermoactinomycetaceae;g__Planifilum	0	0	0	0	0	0	0	0	0	0	0	0	0	0	0	0	0	0	0	0	0	0	0	0	0	0	0	0	0	0	0	0	0	0	0	0	0	0	0	0	0	0.000201491	0	0	0	0	0	0	0
d__Bacteria;k__norank_d__Bacteria;p__Firmicutes;c__Bacilli;o__Thermoactinomycetales;f__Thermoactinomycetaceae;g__Shimazuella	0	0	0	0	0	0	0	0	0	0	0.000143082	0.000283527	0	0	0	0	0	0	0	0	0	0	0	0	0	0	0	0	0	0	0	0	0	0	0	0.000285878	0	0	0	0	0	0	0.000311769	0	0	0	0	0	0
d__Bacteria;k__norank_d__Bacteria;p__Firmicutes;c__Bacilli;o__Thermoactinomycetales;f__Thermoactinomycetaceae;g__Thermoactinomyces	0	0	0	0	0	0	0	0	0	0	0	0	0	0	0	0	0	0	0	0	0	0	0	0	0	0	0	0.000110387	0	0	0	0	0	0	0	0	0	0	0	0	0	0	0	0	0	0	0	0	0
d__Bacteria;k__norank_d__Bacteria;p__Firmicutes;c__Bacilli;o__Thermoactinomycetales;f__Thermoactinomycetaceae;g__Thermoflavimicrobium	0	0	0	0	0	0	0	0	0	0	0	0	0	0.000257998	0	0	0	0	0	0	0	0	0	0	0	0	0	0	0	0	0	0	0	0	0	0	0	0	0	0	0	0	0	0	0	0	0	0	0
d__Bacteria;k__norank_d__Bacteria;p__Firmicutes;c__Bacilli;o__Thermoactinomycetales;f__Thermoactinomycetaceae;g__norank_f__Thermoactinomycetaceae	0	0	0	0	0	0	0	0	0	0	0	0.000283527	0	0	0	0	0	0	0	0	0	0	0	0	0	0	0	0	0	0	0	0	0.000173551	0	0	0	0	0	0	0	0	0	0	0	0	0	0	0	0
d__Bacteria;k__norank_d__Bacteria;p__Firmicutes;c__Bacilli;o__Thermoactinomycetales;f__Thermoactinomycetaceae;g__unclassified_f__Thermoactinomycetaceae	0	0	0	0	0	0	0	0	0	0	0	0	0	0	0	0	0	0	0.000235239	0	0	0	0	0	0	0	0	0	0	0	0	0	0	0	0	0	0	0	0	0	0	0	0	0	0	0	0	0	0
d__Bacteria;k__norank_d__Bacteria;p__Firmicutes;c__Bacilli;o__unclassified_c__Bacilli;f__unclassified_c__Bacilli;g__unclassified_c__Bacilli	0	0	0	0.00018498	0	0	0	0	0	0	0.000286164	0.000283527	0	0	0	0	0.000147254	0.000566251	0.000235239	0	0	0	0	0	0	0.000177841	0	0	0.000148699	0	0	0	0	0	0	0	0	0	0	0	0	0	0	0	0	0	0	0	0
d__Bacteria;k__norank_d__Bacteria;p__Firmicutes;c__Clostridia;o__Caldicoprobacterales;f__Caldicoprobacteraceae;g__Caldicoprobacter	0	0	0	0	0	0	0	0	0	0	0	0	0	0	0	0	0	0	0	0	0	0	0	0	0	0	0.000174216	0	0.000148699	0	0	0	0	0	0	0	0	0	0	0	0	0	0	0	0	0	0	0	0
d__Bacteria;k__norank_d__Bacteria;p__Firmicutes;c__Clostridia;o__Christensenellales;f__Christensenellaceae;g__Christensenellaceae_R-7_group	0	0	0	0	0	0	0	0	0	0	0	0	0	0	0	0	0	0	0	0	0	0	0	0	0	0	0	0	0	0	0	0	0.000173551	0	0	0	0	0	0	0	0	0	0	0	0	0	0	0	0
d__Bacteria;k__norank_d__Bacteria;p__Firmicutes;c__Clostridia;o__Christensenellales;f__Christensenellaceae;g__norank_f__Christensenellaceae	0	0	0	0	0	0	0	0	0	0	0.000143082	0	0	0	0	0	0.000147254	0	0	0.000272628	0.000277162	0	0	0	0	0	0	0	0	0	0	0	0	0	0	0	0	0	0	0	0	0	0	0	0	0	0	0	0
d__Bacteria;k__norank_d__Bacteria;p__Firmicutes;c__Clostridia;o__Clostridia_vadinBB60_group;f__norank_o__Clostridia_vadinBB60_group;g__norank_f__norank_o__Clostridia_vadinBB60_group	0	0	0	0	0	0	0	0	0	0	0	0	0	0	0	0	0	0	0	0	0	0	0	0	0	0	0	0	0	0	0	0	0	0	0	0	0	0	0	0	0	0	0	0	0.000434783	0	0	0	0
d__Bacteria;k__norank_d__Bacteria;p__Firmicutes;c__Clostridia;o__Clostridiales;f__Caloramatoraceae;g__Fonticella	0	0	0.00107933	0	0	0	0	0	0	0	0.000286164	0	0	0	0	0	0	0	0.000235239	0	0	0	0	0	0	0	0	0	0	0	0	0	0	0	0.000404694	0	0	0	0	0	0	0	0	0	0.000869565	0	0	0	0
d__Bacteria;k__norank_d__Bacteria;p__Firmicutes;c__Clostridia;o__Clostridiales;f__Caloramatoraceae;g__norank_f__Caloramatoraceae	0	0	0.000539665	0	0.000655308	0	0	0	0	0	0	0	0	0	0	0	0	0	0	0	0	0	0	0	0	0	0	0	0	0	0	0	0	0	0	0	0	0	0	0	0	0	0	0	0	0	0	0	0
d__Bacteria;k__norank_d__Bacteria;p__Firmicutes;c__Clostridia;o__Clostridiales;f__Caloramatoraceae;g__unclassified_f__Caloramatoraceae	0	0	0	0	0	0	0	0	0	0	0	0	0	0	0	0	0	0	0	0	0	0	0	0	0	0	0	0	0	0	0	0	0	0	0	0	0	0	0	0	0	0	0	0	0	0	0	0	0
d__Bacteria;k__norank_d__Bacteria;p__Firmicutes;c__Clostridia;o__Clostridiales;f__Clostridiaceae;g__Clostridium_sensu_stricto_1	0	0	0.000539665	0.00018498	0.000655308	0.000947508	0.000307314	0.000167224	0	0.000409333	0.00186007	0.000283527	0.00802657	0	0	0	0.000294507	0.000283126	0	0	0.000554324	0.000243191	0.0101814	0	0	0.000355682	0.000522648	0.00551937	0.00104089	0	0	0	0.00260326	0.000869313	0.000404694	0.00142939	0.00232693	0.00034638	0.00264842	0	0.000637836	0	0.000467654	0.00667302	0.0178261	0	0.000386175	0.000463392	0
d__Bacteria;k__norank_d__Bacteria;p__Firmicutes;c__Clostridia;o__Clostridiales;f__Clostridiaceae;g__Clostridium_sensu_stricto_10	0	0	0.00107933	0	0	0.000379003	0	0	0	0	0.000143082	0	0	0	0	0	0	0	0	0.000545256	0	0	0	0	0	0	0	0	0	0	0	0	0.000173551	0	0	0	0.000290867	0	0	0	0	0	0.000155885	0.000238322	0.00478261	0	0	0	0
d__Bacteria;k__norank_d__Bacteria;p__Firmicutes;c__Clostridia;o__Clostridiales;f__Clostridiaceae;g__Clostridium_sensu_stricto_11	0	0	0	0	0	0.000189502	0	0	0	0	0	0	0	0	0	0	0	0	0	0	0	0	0	0	0	0	0	0	0	0	0	0	0	0	0	0	0	0	0	0	0	0	0	0	0	0	0	0	0
d__Bacteria;k__norank_d__Bacteria;p__Firmicutes;c__Clostridia;o__Clostridiales;f__Clostridiaceae;g__Clostridium_sensu_stricto_12	0	0	0	0	0	0.000568505	0	0	0.000176678	0	0	0	0	0	0	0	0	0	0.000235239	0	0	0	0	0	0	0	0	0	0	0	0	0	0.000173551	0	0	0	0	0	0	0	0	0	0	0	0.000869565	0	0.000193087	0	0.000170911
d__Bacteria;k__norank_d__Bacteria;p__Firmicutes;c__Clostridia;o__Clostridiales;f__Clostridiaceae;g__Clostridium_sensu_stricto_13	0	0	0	0	0	0	0	0	0	0	0	0	0	0	0	0	0	0	0	0.000272628	0	0	0	0	0	0	0	0	0	0	0	0	0.000347102	0	0	0	0	0	0	0	0	0	0.000155885	0.000238322	0.000434783	0	0	0	0.000170911
d__Bacteria;k__norank_d__Bacteria;p__Firmicutes;c__Clostridia;o__Clostridiales;f__Clostridiaceae;g__Clostridium_sensu_stricto_3	0	0	0.000539665	0	0	0	0	0	0	0	0	0	0	0	0	0	0	0	0	0	0	0	0	0	0	0	0	0	0	0	0	0	0	0	0	0	0	0	0	0	0	0.000201491	0	0	0.000434783	0	0	0.000231696	0
d__Bacteria;k__norank_d__Bacteria;p__Firmicutes;c__Clostridia;o__Clostridiales;f__Clostridiaceae;g__Clostridium_sensu_stricto_5	0	0	0	0	0	0	0	0	0	0	0	0	0	0	0	0	0	0	0	0	0	0	0	0	0	0	0.000174216	0	0	0	0	0	0	0	0	0	0	0	0	0	0	0	0	0	0.000434783	0	0	0	0
d__Bacteria;k__norank_d__Bacteria;p__Firmicutes;c__Clostridia;o__Clostridiales;f__Clostridiaceae;g__Clostridium_sensu_stricto_6	0	0	0	0	0	0	0	0	0	0	0.000143082	0.000283527	0	0	0	0	0	0	0	0	0	0	0.00127267	0	0.00013986	0.000177841	0	0.000110387	0	0	0	0	0.000173551	0	0	0.000285878	0	0.00011546	0	0	0	0	0	0	0	0	0	0	0
d__Bacteria;k__norank_d__Bacteria;p__Firmicutes;c__Clostridia;o__Clostridiales;f__Clostridiaceae;g__Clostridium_sensu_stricto_8	0	0	0.00107933	0	0	0.000379003	0	0	0	0	0.000286164	0.000283527	0	0	0	0	0	0	0	0	0	0	0	0	0	0	0	0	0.000148699	0	0	0	0	0	0	0	0	0	0	0	0	0	0.000311769	0	0.00173913	0	0	0	0
d__Bacteria;k__norank_d__Bacteria;p__Firmicutes;c__Clostridia;o__Clostridiales;f__Clostridiaceae;g__Clostridium_sensu_stricto_9	0	0	0.000539665	0	0	0	0	0	0	0	0	0	0	0	0	0	0	0	0	0	0	0	0	0	0	0	0	0	0	0	0	0	0.000173551	0	0	0	0	0	0	0.000221729	0	0	0	0.000238322	0.00130435	0	0	0	0
d__Bacteria;k__norank_d__Bacteria;p__Firmicutes;c__Clostridia;o__Clostridiales;f__Clostridiaceae;g__Sarcina	0	0	0	0	0	0	0	0	0	0	0	0	0	0	0	0	0	0	0	0	0	0	0	0	0	0	0	0	0	0	0	0	0	0	0	0	0	0	0	0	0	0	0	0	0	0	0	0	0
d__Bacteria;k__norank_d__Bacteria;p__Firmicutes;c__Clostridia;o__Clostridiales;f__Clostridiaceae;g__unclassified_f__Clostridiaceae	0	0	0.000539665	0	0	0.000758006	0	0	0	0	0	0	0	0	0	0	0	0	0	0.000272628	0	0	0.000318167	0	0	0	0	0	0	0	0	0	0	0	0	0.000285878	0.000290867	0	0	0	0	0	0.000311769	0	0.000869565	0	0	0	0
d__Bacteria;k__norank_d__Bacteria;p__Firmicutes;c__Clostridia;o__Clostridiales;f__unclassified_o__Clostridiales;g__unclassified_o__Clostridiales	0	0	0	0	0	0	0	0	0	0	0	0	0	0	0	0	0	0	0	0	0	0	0	0	0	0	0	0	0	0	0	0	0	0	0	0	0	0	0	0	0	0	0	0.000238322	0	0	0	0	0
d__Bacteria;k__norank_d__Bacteria;p__Firmicutes;c__Clostridia;o__Eubacteriales;f__norank_o__Eubacteriales;g__Alkalibaculum	0	0	0	0	0	0	0	0	0	0	0	0	0	0	0	0	0	0	0	0	0	0	0	0	0	0	0	0	0	0	0	0	0	0	0	0.000285878	0	0	0	0	0	0	0	0	0	0	0	0	0
d__Bacteria;k__norank_d__Bacteria;p__Firmicutes;c__Clostridia;o__Lachnospirales;f__Lachnospiraceae;g__Anaerocolumna	0	0	0	0	0	0	0	0	0	0	0	0	0	0	0	0	0	0	0	0	0	0.000121595	0	0	0	0	0	0	0	0	0	0	0.000173551	0	0	0	0	0	0	0	0	0	0	0	0.000869565	0	0	0	0
d__Bacteria;k__norank_d__Bacteria;p__Firmicutes;c__Clostridia;o__Lachnospirales;f__Lachnospiraceae;g__Anaerosporobacter	0	0	0	0	0	0	0	0	0	0	0	0	0	0	0	0	0.000294507	0	0	0	0	0	0	0	0	0	0	0	0	0	0	0	0	0	0	0	0	0	0	0	0	0	0	0	0	0	0	0	0
d__Bacteria;k__norank_d__Bacteria;p__Firmicutes;c__Clostridia;o__Lachnospirales;f__Lachnospiraceae;g__CHKCI001	0	0	0	0	0	0	0	0	0	0	0	0	0	0	0	0	0	0.000141563	0	0	0	0	0	0	0	0	0	0	0	0	0	0	0	0	0	0	0	0	0	0	0	0	0	0	0	0	0	0	0
d__Bacteria;k__norank_d__Bacteria;p__Firmicutes;c__Clostridia;o__Lachnospirales;f__Lachnospiraceae;g__Cellulosilyticum	0.000248324	0	0	0	0	0	0	0	0	0.000409333	0.000143082	0	0.000276778	0	0	0	0	0	0	0.000272628	0	0	0.000318167	0	0	0	0	0.000110387	0	0	0	0	0.000347102	0	0	0.000285878	0	0	0	0	0	0	0	0.000476644	0	0	0	0	0
d__Bacteria;k__norank_d__Bacteria;p__Firmicutes;c__Clostridia;o__Lachnospirales;f__Lachnospiraceae;g__Herbinix	0	0	0	0	0	0	0.000307314	0	0	0.000409333	0.000143082	0	0	0	0	0	0.000147254	0	0	0.000272628	0	0	0	0	0.00013986	0	0	0	0.000148699	0	0	0	0.000173551	0	0	0	0	0	0	0.000221729	0	0	0	0	0	0	0	0	0
d__Bacteria;k__norank_d__Bacteria;p__Firmicutes;c__Clostridia;o__Lachnospirales;f__Lachnospiraceae;g__Lachnoclostridium	0	0	0	0	0	0	0	0	0	0	0	0	0	0	0	0	0	0	0	0	0	0	0	0	0	0	0	0	0	0	0	0	0	0	0	0	0	0	0	0	0	0	0	0	0.000869565	0	0	0	0
d__Bacteria;k__norank_d__Bacteria;p__Firmicutes;c__Clostridia;o__Lachnospirales;f__Lachnospiraceae;g__Lachnospiraceae_NK4A136_group	0	0	0	0	0	0	0	0	0	0	0	0	0.000553557	0	0	0	0	0	0	0	0	0	0	0	0	0	0	0	0	0	0	0	0	0	0	0	0	0	0	0	0	0	0	0	0	0	0	0	0
d__Bacteria;k__norank_d__Bacteria;p__Firmicutes;c__Clostridia;o__Lachnospirales;f__Lachnospiraceae;g__Lachnospiraceae_NK4B4_group	0	0	0	0	0	0	0	0	0	0	0	0	0	0	0	0	0	0	0	0	0	0	0	0	0	0	0	0	0	0	0	0	0	0	0	0.000571755	0	0	0	0	0	0	0	0	0	0	0	0	0
d__Bacteria;k__norank_d__Bacteria;p__Firmicutes;c__Clostridia;o__Lachnospirales;f__Lachnospiraceae;g__Lachnospiraceae_UCG-007	0	0	0	0	0	0	0	0	0	0	0	0	0	0	0	0	0	0	0	0	0	0	0	0	0	0	0	0.000110387	0	0	0	0	0.000173551	0	0	0	0	0	0	0	0	0	0	0.000238322	0	0	0	0	0
d__Bacteria;k__norank_d__Bacteria;p__Firmicutes;c__Clostridia;o__Lachnospirales;f__Lachnospiraceae;g__Lachnotalea	0	0	0	0	0	0	0	0	0	0	0	0	0	0	0	0	0	0.000141563	0	0	0	0	0	0	0	0	0	0	0	0	0	0	0	0	0	0	0	0	0	0	0	0	0	0	0	0	0.000193087	0	0
d__Bacteria;k__norank_d__Bacteria;p__Firmicutes;c__Clostridia;o__Lachnospirales;f__Lachnospiraceae;g__Mobilitalea	0	0	0	0	0	0	0	0	0	0	0	0	0	0	0	0	0	0.000141563	0	0	0	0	0	0	0	0	0	0	0	0	0	0	0	0	0	0	0	0	0	0	0	0	0	0	0	0	0	0	0
d__Bacteria;k__norank_d__Bacteria;p__Firmicutes;c__Clostridia;o__Lachnospirales;f__Lachnospiraceae;g__Tyzzerella	0	0	0	0	0	0	0	0	0	0	0	0	0	0	0	0	0	0	0	0	0	0	0	0	0	0	0	0	0	0	0	0	0	0	0	0	0	0	0	0	0	0	0	0	0	0	0	0.000231696	0
d__Bacteria;k__norank_d__Bacteria;p__Firmicutes;c__Clostridia;o__Lachnospirales;f__Lachnospiraceae;g__norank_f__Lachnospiraceae	0	0	0	0	0	0	0	0	0	0	0	0	0	0	0	0	0	0.000141563	0	0	0.000277162	0	0	0	0	0	0	0	0	0	0	0	0	0	0	0	0	0	0	0	0	0	0	0	0	0	0	0	0
d__Bacteria;k__norank_d__Bacteria;p__Firmicutes;c__Clostridia;o__Lachnospirales;f__Lachnospiraceae;g__unclassified_f__Lachnospiraceae	0.000248324	0.000122489	0	0	0.000327654	0	0	0	0	0	0	0	0	0	0	0.000161786	0	0	0	0	0	0.000121595	0	0	0	0	0	0.000110387	0	0	0	0	0.000173551	0.000289771	0	0	0	0	0.000220702	0	0.000127567	0	0	0	0	0	0	0	0
d__Bacteria;k__norank_d__Bacteria;p__Firmicutes;c__Clostridia;o__Oscillospirales;f__Ethanoligenenaceae;g__norank_f__Ethanoligenenaceae	0	0	0.000539665	0	0	0	0	0	0	0	0	0	0	0	0	0	0	0	0	0	0	0	0	0	0	0	0	0	0	0	0	0	0	0	0	0	0	0	0	0	0	0	0	0	0	0	0	0	0
d__Bacteria;k__norank_d__Bacteria;p__Firmicutes;c__Clostridia;o__Oscillospirales;f__Eubacterium_coprostanoligenes_group;g__norank_f__Eubacterium_coprostanoligenes_group	0	0	0	0	0	0	0	0	0	0	0	0	0.000276778	0	0	0	0	0	0	0	0	0	0	0	0	0	0	0	0	0	0	0	0	0	0	0	0	0	0	0	0	0	0	0	0	0	0	0	0
d__Bacteria;k__norank_d__Bacteria;p__Firmicutes;c__Clostridia;o__Oscillospirales;f__Oscillospiraceae;g__Papillibacter	0	0	0	0	0	0	0	0	0	0	0	0	0	0	0	0	0	0	0	0	0	0	0	0	0	0	0	0	0	0	0	0	0	0	0	0	0	0	0	0	0	0	0.000155885	0	0	0	0	0	0
d__Bacteria;k__norank_d__Bacteria;p__Firmicutes;c__Clostridia;o__Oscillospirales;f__Oscillospiraceae;g__unclassified_f__Oscillospiraceae	0	0	0	0	0.000327654	0	0.000307314	0	0	0	0	0	0	0	0	0	0	0	0	0	0	0	0	0	0	0	0	0	0	0	0	0	0	0	0	0	0	0	0	0	0	0	0	0	0	0	0	0	0
d__Bacteria;k__norank_d__Bacteria;p__Firmicutes;c__Clostridia;o__Oscillospirales;f__Ruminococcaceae;g__Candidatus_Soleaferrea	0.000248324	0	0	0	0	0	0	0	0	0	0	0	0	0	0	0	0	0	0	0	0	0	0	0	0	0	0	0	0	0	0	0	0	0	0	0	0	0	0	0	0	0	0	0	0	0	0	0	0
d__Bacteria;k__norank_d__Bacteria;p__Firmicutes;c__Clostridia;o__Oscillospirales;f__Ruminococcaceae;g__norank_f__Ruminococcaceae	0	0	0	0	0	0	0	0	0	0	0	0	0	0	0	0	0	0	0	0	0	0	0	0	0	0	0	0	0	0	0	0	0	0	0	0	0	0	0	0	0	0	0	0	0	0	0	0	0
d__Bacteria;k__norank_d__Bacteria;p__Firmicutes;c__Clostridia;o__Oscillospirales;f__Ruminococcaceae;g__unclassified_f__Ruminococcaceae	0	0	0	0	0	0	0	0	0	0	0	0	0	0	0	0	0	0	0	0	0	0	0.000318167	0	0	0	0	0	0	0	0	0	0	0	0	0	0	0	0	0	0	0	0	0	0	0	0	0	0
d__Bacteria;k__norank_d__Bacteria;p__Firmicutes;c__Clostridia;o__Oscillospirales;f__UCG-010;g__norank_f__UCG-010	0	0	0	0	0	0	0	0	0	0	0	0	0	0	0	0	0	0	0	0	0	0	0	0	0	0	0	0	0	0	0	0	0	0.000289771	0	0	0	0	0	0	0	0	0	0	0	0	0	0	0
d__Bacteria;k__norank_d__Bacteria;p__Firmicutes;c__Clostridia;o__Peptostreptococcales-Tissierellales;f__Anaerovoracaceae;g__Anaerovorax	0	0	0	0	0	0	0	0	0	0	0	0	0	0	0	0	0	0	0	0	0	0	0	0	0	0	0	0	0	0	0	0	0	0	0	0	0	0	0	0	0.000127567	0	0	0	0.000434783	0	0	0	0
d__Bacteria;k__norank_d__Bacteria;p__Firmicutes;c__Clostridia;o__Peptostreptococcales-Tissierellales;f__Peptostreptococcaceae;g__Clostridioides	0	0	0	0	0	0	0	0	0	0	0	0	0	0	0	0	0	0	0.000235239	0	0	0	0	0	0	0	0	0	0	0	0	0	0	0	0	0	0	0	0	0	0	0	0	0	0	0	0	0	0
d__Bacteria;k__norank_d__Bacteria;p__Firmicutes;c__Clostridia;o__Peptostreptococcales-Tissierellales;f__Peptostreptococcaceae;g__Intestinibacter	0	0	0	0	0	0	0	0	0	0	0	0	0	0	0	0	0	0	0	0	0	0	0	0	0.00013986	0	0	0.000110387	0	0	0	0	0.000173551	0	0	0	0	0	0	0	0	0	0	0	0	0	0	0	0
d__Bacteria;k__norank_d__Bacteria;p__Firmicutes;c__Clostridia;o__Peptostreptococcales-Tissierellales;f__Peptostreptococcaceae;g__Paraclostridium	0	0	0	0	0	0	0	0	0	0	0	0	0	0	0	0	0	0	0	0	0	0	0	0	0	0	0	0	0	0	0	0	0	0	0	0	0	0	0	0	0.000127567	0	0	0	0	0	0	0	0
d__Bacteria;k__norank_d__Bacteria;p__Firmicutes;c__Clostridia;o__Peptostreptococcales-Tissierellales;f__Peptostreptococcaceae;g__Romboutsia	0.0062081	0	0.000539665	0	0.000327654	0	0.000921942	0.000167224	0.000176678	0.000409333	0.0015739	0.00226822	0.00553557	0	0	0	0.000736269	0.00141563	0	0.000272628	0.000277162	0.000729572	0.000636335	0	0	0.000355682	0.000174216	0.00110387	0.000594796	0	0.000221729	0	0.00121486	0.000869313	0	0.000571755	0	0	0.000441404	0	0	0	0	0.00166826	0	0.000464684	0	0.000231696	0
d__Bacteria;k__norank_d__Bacteria;p__Firmicutes;c__Clostridia;o__Peptostreptococcales-Tissierellales;f__Peptostreptococcaceae;g__Sporacetigenium	0	0	0.00107933	0	0	0	0	0	0	0	0	0	0	0	0	0	0	0	0	0	0	0	0	0	0	0	0	0	0	0	0	0	0.000173551	0.000289771	0	0	0	0.00011546	0	0	0	0	0	0.000476644	0	0	0	0	0
d__Bacteria;k__norank_d__Bacteria;p__Firmicutes;c__Clostridia;o__Peptostreptococcales-Tissierellales;f__Peptostreptococcaceae;g__Terrisporobacter	0	0	0	0	0	0	0	0	0	0.000409333	0.000429246	0	0.00110711	0.000257998	0	0	0	0	0	0.000272628	0	0.000364786	0.00127267	0	0.00013986	0.000533523	0.000174216	0	0	0	0.000221729	0	0	0.000289771	0	0.000571755	0	0	0.000662105	0	0	0	0	0.000476644	0	0.000464684	0	0.000231696	0.000170911
d__Bacteria;k__norank_d__Bacteria;p__Firmicutes;c__Clostridia;o__Peptostreptococcales-Tissierellales;f__Peptostreptococcaceae;g__norank_f__Peptostreptococcaceae	0	0	0	0	0	0	0	0	0	0	0	0	0	0	0	0	0	0	0	0.000272628	0	0	0	0	0	0	0	0	0	0	0	0	0	0	0	0	0	0	0	0	0	0	0	0.000238322	0	0	0	0	0
d__Bacteria;k__norank_d__Bacteria;p__Firmicutes;c__Clostridia;o__Peptostreptococcales-Tissierellales;f__Peptostreptococcaceae;g__unclassified_f__Peptostreptococcaceae	0.000248324	0	0	0	0	0	0.000921942	0	0	0	0.000572328	0	0.00138389	0	0	0	0	0.000141563	0	0	0	0.000121595	0	0	0	0	0	0	0	0	0	0	0.000347102	0	0	0.000285878	0	0	0	0	0	0	0	0	0	0	0	0	0
d__Bacteria;k__norank_d__Bacteria;p__Firmicutes;c__Clostridia;o__Peptostreptococcales-Tissierellales;f__Proteiniboraceae;g__Proteiniborus	0	0	0	0	0	0	0	0	0	0	0	0	0	0	0	0	0	0.000141563	0	0	0	0	0	0	0	0	0	0	0	0	0	0	0	0	0	0	0	0	0	0	0	0	0	0	0	0	0	0	0
d__Bacteria;k__norank_d__Bacteria;p__Firmicutes;c__Clostridia;o__Peptostreptococcales-Tissierellales;f__Sedimentibacteraceae;g__Sedimentibacter	0	0	0	0	0	0	0	0	0	0	0	0	0	0	0	0	0	0	0	0	0	0	0	0	0	0	0	0	0	0	0	0	0	0	0	0	0	0	0	0	0	0	0	0	0	0	0	0	0
d__Bacteria;k__norank_d__Bacteria;p__Firmicutes;c__Clostridia;o__Peptostreptococcales-Tissierellales;f__norank_o__Peptostreptococcales-Tissierellales;g__Alkaliphilus	0	0	0	0	0	0	0	0	0	0	0	0	0	0	0	0	0	0	0	0	0	0	0	0	0	0	0	0	0	0	0	0	0.000173551	0.000289771	0	0	0	0	0	0	0	0	0	0	0	0	0	0	0
d__Bacteria;k__norank_d__Bacteria;p__Firmicutes;c__Clostridia;o__Peptostreptococcales-Tissierellales;f__norank_o__Peptostreptococcales-Tissierellales;g__Tepidimicrobium	0	0	0	0	0	0	0	0	0	0	0	0	0	0	0	0	0	0.000141563	0	0	0.000277162	0	0	0	0	0	0	0	0	0	0	0	0	0	0	0	0	0	0	0	0	0	0	0	0	0	0	0	0
d__Bacteria;k__norank_d__Bacteria;p__Firmicutes;c__Clostridia;o__Peptostreptococcales-Tissierellales;f__norank_o__Peptostreptococcales-Tissierellales;g__Tissierella	0	0	0	0	0	0	0	0	0	0	0	0	0	0	0	0	0	0	0	0	0	0	0	0	0	0	0	0	0	0	0	0	0	0	0	0	0	0	0	0	0	0	0	0	0	0	0	0	0
d__Bacteria;k__norank_d__Bacteria;p__Firmicutes;c__Clostridia;o__Peptostreptococcales-Tissierellales;f__norank_o__Peptostreptococcales-Tissierellales;g__norank_f__norank_o__Peptostreptococcales-Tissierellales	0	0	0	0	0	0	0	0	0	0	0	0	0	0	0	0	0	0.000141563	0	0	0	0	0	0	0	0	0	0	0	0	0	0	0	0	0	0	0	0	0	0	0	0	0	0	0	0	0	0	0
d__Bacteria;k__norank_d__Bacteria;p__Firmicutes;c__Clostridia;o__Peptostreptococcales-Tissierellales;f__norank_o__Peptostreptococcales-Tissierellales;g__unclassified_f__norank_o__Peptostreptococcales-Tissierellales	0.000248324	0	0	0	0	0	0	0	0	0	0	0	0	0	0	0	0	0.000141563	0	0	0	0	0	0	0	0	0	0	0	0	0	0	0	0	0	0	0	0	0	0	0	0	0	0	0	0	0	0	0
d__Bacteria;k__norank_d__Bacteria;p__Firmicutes;c__Clostridia;o__Proteinivoracales;f__norank_o__Proteinivoracales;g__norank_f__norank_o__Proteinivoracales	0	0	0	0	0	0	0	0	0	0	0	0.000283527	0	0	0	0	0	0	0	0	0	0	0	0	0	0	0	0	0	0	0	0	0	0	0	0	0	0	0	0	0	0	0	0	0	0	0	0	0
d__Bacteria;k__norank_d__Bacteria;p__Firmicutes;c__Clostridia;o__Thermincolales;f__Thermincolaceae;g__Thermincola	0	0	0	0	0	0	0	0	0	0	0	0	0	0	0	0	0	0	0	0	0	0	0	0	0	0	0	0	0	0	0	0	0	0	0	0	0	0	0	0	0	0	0	0	0.00217391	0	0	0	0
d__Bacteria;k__norank_d__Bacteria;p__Firmicutes;c__Clostridia;o__norank_c__Clostridia;f__Gracilibacteraceae;g__Gracilibacter	0	0	0	0	0.000327654	0	0	0	0	0	0	0	0	0	0	0	0	0	0	0	0	0	0	0	0	0	0	0	0	0	0	0	0.000173551	0.000289771	0	0	0	0	0	0	0	0	0	0	0	0	0	0	0
d__Bacteria;k__norank_d__Bacteria;p__Firmicutes;c__Clostridia;o__norank_c__Clostridia;f__Gracilibacteraceae;g__Lutispora	0	0	0	0	0	0	0	0	0	0	0	0	0	0.000515996	0	0	0	0	0	0	0	0	0	0	0	0	0	0	0	0	0	0	0	0	0	0	0.000581734	0	0	0	0	0	0	0	0	0	0	0	0
d__Bacteria;k__norank_d__Bacteria;p__Firmicutes;c__Clostridia;o__norank_c__Clostridia;f__Gracilibacteraceae;g__unclassified_f__Gracilibacteraceae	0	0	0	0	0	0	0	0	0	0	0	0	0	0	0	0	0	0	0	0	0	0	0	0	0	0	0.000174216	0	0	0	0	0	0	0	0	0	0	0	0	0	0	0	0	0.000238322	0	0	0	0	0
d__Bacteria;k__norank_d__Bacteria;p__Firmicutes;c__Clostridia;o__norank_c__Clostridia;f__Hungateiclostridiaceae;g__Acetivibrio	0	0	0	0	0	0	0	0	0	0	0.000143082	0	0	0	0	0	0	0	0	0	0	0	0	0	0.00013986	0	0	0	0	0	0	0	0.000347102	0	0	0	0	0	0	0	0	0	0	0	0	0	0	0	0
d__Bacteria;k__norank_d__Bacteria;p__Firmicutes;c__Clostridia;o__norank_c__Clostridia;f__Hungateiclostridiaceae;g__HN-HF0106	0	0	0	0	0	0	0	0	0	0	0	0	0	0	0	0	0	0	0	0	0	0	0	0	0	0	0	0.000110387	0	0	0	0	0	0	0	0	0	0	0	0	0	0	0.000155885	0	0	0	0	0	0
d__Bacteria;k__norank_d__Bacteria;p__Firmicutes;c__Clostridia;o__norank_c__Clostridia;f__Hungateiclostridiaceae;g__Ruminiclostridium	0	0	0	0	0	0.000568505	0	0	0.000176678	0	0	0	0.000276778	0	0	0	0	0	0	0.000545256	0	0	0	0	0	0	0	0.000110387	0	0	0	0	0.000347102	0	0	0	0	0	0	0	0	0	0.000155885	0	0	0	0	0	0
d__Bacteria;k__norank_d__Bacteria;p__Firmicutes;c__Clostridia;o__norank_c__Clostridia;f__Hungateiclostridiaceae;g__UCG-012	0	0	0	0	0	0	0	0	0	0	0	0.000283527	0.000276778	0	0	0	0	0	0	0	0	0	0	0	0	0	0	0.000220775	0	0	0	0	0.000173551	0	0	0	0	0	0	0	0	0	0	0	0	0	0	0	0
d__Bacteria;k__norank_d__Bacteria;p__Firmicutes;c__Clostridia;o__norank_c__Clostridia;f__Hungateiclostridiaceae;g__norank_f__Hungateiclostridiaceae	0	0	0	0	0	0	0	0	0	0	0	0	0	0	0	0	0	0	0	0	0	0	0	0	0	0	0	0	0	0	0	0	0	0	0	0	0	0	0	0	0	0	0	0	0	0	0	0	0
d__Bacteria;k__norank_d__Bacteria;p__Firmicutes;c__Clostridia;o__norank_c__Clostridia;f__Hungateiclostridiaceae;g__unclassified_f__Hungateiclostridiaceae	0	0	0	0	0	0	0	0	0	0	0	0	0	0	0	0	0	0	0	0.00109051	0	0	0	0	0.00013986	0	0.000174216	0	0	0	0	0	0	0	0	0	0	0	0	0	0	0	0.000155885	0	0	0	0	0	0
d__Bacteria;k__norank_d__Bacteria;p__Firmicutes;c__Clostridia;o__unclassified_c__Clostridia;f__unclassified_c__Clostridia;g__unclassified_c__Clostridia	0	0	0.000539665	0	0	0	0	0	0	0	0	0	0	0	0	0	0	0	0	0	0	0	0	0	0	0	0	0	0	0	0	0	0	0	0	0	0	0	0	0	0	0	0	0.000238322	0	0	0	0	0
d__Bacteria;k__norank_d__Bacteria;p__Firmicutes;c__Desulfitobacteriia;o__Desulfitobacteriales;f__Desulfitobacteriaceae;g__Desulfosporosinus	0	0	0	0	0.000327654	0	0	0	0	0	0	0	0	0	0	0	0	0	0	0	0	0	0	0	0	0	0	0	0	0	0	0	0.000173551	0	0	0	0	0	0	0	0	0	0	0	0	0	0	0	0
d__Bacteria;k__norank_d__Bacteria;p__Firmicutes;c__Desulfitobacteriia;o__Desulfitobacteriales;f__Desulfitobacteriaceae;g__unclassified_f__Desulfitobacteriaceae	0	0	0	0	0	0	0	0	0	0	0	0	0.000276778	0	0	0	0	0	0	0	0	0	0	0	0	0	0	0	0	0	0	0	0	0	0	0	0	0	0	0	0	0	0	0	0	0	0	0	0
d__Bacteria;k__norank_d__Bacteria;p__Firmicutes;c__Desulfitobacteriia;o__Desulfitobacteriales;f__Heliobacteriaceae;g__norank_f__Heliobacteriaceae	0	0	0	0	0	0	0	0	0	0	0	0	0	0	0	0	0	0	0	0	0	0	0	0	0	0.000177841	0	0	0	0	0	0	0	0	0	0	0	0	0	0	0	0	0	0	0.000434783	0	0	0	0
d__Bacteria;k__norank_d__Bacteria;p__Firmicutes;c__Desulfotomaculia;o__Desulfotomaculales;f__Desulfallas-Sporotomaculum;g__norank_f__Desulfallas-Sporotomaculum	0	0	0	0	0	0	0	0	0	0	0	0	0	0	0	0	0	0	0	0	0.000554324	0	0	0	0	0	0	0	0	0	0	0	0	0.000289771	0	0	0	0	0	0	0	0	0	0	0	0	0	0	0
d__Bacteria;k__norank_d__Bacteria;p__Firmicutes;c__Desulfotomaculia;o__Desulfotomaculales;f__norank_o__Desulfotomaculales;g__Cryptanaerobacter	0	0	0	0	0	0	0	0	0	0	0	0	0	0	0	0	0	0	0	0	0	0.000121595	0	0	0	0	0	0	0	0	0	0	0	0	0	0	0	0	0	0	0	0	0	0	0	0	0	0	0
d__Bacteria;k__norank_d__Bacteria;p__Firmicutes;c__Desulfotomaculia;o__Desulfotomaculales;f__norank_o__Desulfotomaculales;g__Desulfotomaculum	0	0	0	0	0	0	0	0	0	0	0	0	0	0	0	0	0	0	0	0	0	0	0	0	0	0	0	0	0	0	0	0	0	0	0	0	0	0	0	0	0	0	0	0	0.000434783	0	0	0	0
d__Bacteria;k__norank_d__Bacteria;p__Firmicutes;c__Desulfotomaculia;o__Desulfotomaculales;f__norank_o__Desulfotomaculales;g__Pelotomaculum	0	0	0	0	0	0	0	0	0	0	0	0	0	0	0	0	0	0	0	0.000272628	0	0	0	0	0.00013986	0	0	0	0	0	0	0	0	0	0	0	0	0	0	0	0	0	0	0	0	0	0	0	0
d__Bacteria;k__norank_d__Bacteria;p__Firmicutes;c__Dethiobacteria;o__Dethiobacterales;f__Dethiobacteraceae;g__norank_f__Dethiobacteraceae	0	0	0	0	0	0	0	0	0	0	0	0	0	0	0	0	0	0	0	0	0	0.000121595	0	0	0	0	0	0	0	0	0	0	0	0	0	0	0	0	0	0	0	0	0	0	0	0	0	0	0
d__Bacteria;k__norank_d__Bacteria;p__Firmicutes;c__Limnochordia;o__Limnochordales;f__Limnochordaceae;g__norank_f__Limnochordaceae	0.000744971	0	0.000539665	0	0	0	0	0	0	0	0	0	0	0	0	0	0	0.000283126	0	0	0	0	0	0	0	0	0	0	0	0	0	0	0.000173551	0	0	0.000285878	0	0	0	0	0	0	0	0	0	0	0	0	0
d__Bacteria;k__norank_d__Bacteria;p__Firmicutes;c__Limnochordia;o__M55-D21;f__norank_o__M55-D21;g__norank_f__norank_o__M55-D21	0	0	0	0	0	0	0	0	0	0	0	0	0.000276778	0	0	0	0	0	0	0	0	0	0	0	0	0	0	0	0	0	0	0	0	0	0	0	0	0	0	0	0	0	0	0	0	0	0	0	0
d__Bacteria;k__norank_d__Bacteria;p__Firmicutes;c__Limnochordia;o__norank_c__Limnochordia;f__norank_o__norank_c__Limnochordia;g__Hydrogenispora	0.000744971	0	0	0	0	0.000379003	0	0	0	0.000409333	0.000429246	0	0	0	0	0	0.000441761	0.000283126	0	0.000817884	0	0.000243191	0.000318167	0	0	0	0	0.000110387	0	0	0	8.42034e-05	0	0	0	0.000285878	0	0	0	0	0	0	0.000311769	0.000476644	0	0	0	0	0
d__Bacteria;k__norank_d__Bacteria;p__Firmicutes;c__Limnochordia;o__norank_c__Limnochordia;f__norank_o__norank_c__Limnochordia;g__norank_f__norank_o__norank_c__Limnochordia	0	0	0	0	0	0	0	0	0	0	0	0	0	0	0	0	0	0.000141563	0	0	0	0	0	0	0	0	0	0	0	0	0	0	0	0	0	0	0	0	0	0	0	0	0	0	0	0	0	0	0
d__Bacteria;k__norank_d__Bacteria;p__Firmicutes;c__Limnochordia;o__norank_c__Limnochordia;f__norank_o__norank_c__Limnochordia;g__unclassified_f__norank_o__norank_c__Limnochordia	0	0	0	0	0	0	0	0	0	0	0.000143082	0	0	0	0	0	0	0	0	0	0	0	0	0	0	0	0	0	0	0	0	0	0	0	0	0	0	0	0	0	0	0	0	0	0	0	0	0	0
d__Bacteria;k__norank_d__Bacteria;p__Firmicutes;c__Negativicutes;o__Veillonellales-Selenomonadales;f__Sporomusaceae;g__Anaerosporomusa	0	0	0	0	0	0	0	0	0	0	0	0	0	0	0	0	0	0	0	0	0	0	0	0	0	0	0	0	0.000148699	0	0	0	0	0	0	0	0	0	0	0	0	0	0	0	0	0	0	0	0
d__Bacteria;k__norank_d__Bacteria;p__Firmicutes;c__Negativicutes;o__Veillonellales-Selenomonadales;f__Sporomusaceae;g__Pelosinus	0	0	0	0	0	0	0	8.3612e-05	0	0	0	0	0	0	0	0	0	0	0	0	0	0	0	0	0	0	0	0	0	0	0	0	0.000173551	0	0.000404694	0.000285878	0	0	0	0	0	0	0	0	0.000869565	0.000464684	0	0	0
d__Bacteria;k__norank_d__Bacteria;p__Firmicutes;c__Negativicutes;o__Veillonellales-Selenomonadales;f__Sporomusaceae;g__Sporomusa	0	0	0	0	0	0	0	0	0	0	0	0	0	0	0	0	0	0	0	0	0	0	0	0	0	0	0	0	0	0	0	0	0.000173551	0	0	0	0	0	0	0	0.000127567	0	0.000155885	0	0	0	0	0	0
d__Bacteria;k__norank_d__Bacteria;p__Firmicutes;c__Negativicutes;o__Veillonellales-Selenomonadales;f__norank_o__Veillonellales-Selenomonadales;g__norank_f__norank_o__Veillonellales-Selenomonadales	0	0	0	0	0	0	0	0	0	0	0	0	0	0	0	0	0	0	0	0	0	0	0	0	0	0	0	0	0	0.000125392	0	0	0	0	0	0	0	0	0	0	0	0	0	0	0.000869565	0	0	0	0
d__Bacteria;k__norank_d__Bacteria;p__Firmicutes;c__Negativicutes;o__norank_c__Negativicutes;f__norank_o__norank_c__Negativicutes;g__norank_f__norank_o__norank_c__Negativicutes	0	0	0	0	0	0	0	0	0	0	0.000143082	0	0	0	0	0	0	0	0	0	0	0	0	0	0	0	0	0	0	0	0	0	0	0	0	0	0	0	0	0	0	0	0	0	0	0	0	0	0
d__Bacteria;k__norank_d__Bacteria;p__Firmicutes;c__Sulfobacillia;o__Sulfobacillales;f__Sulfobacillaceae;g__norank_f__Sulfobacillaceae	0	0	0	0	0	0	0	0	0	0	0	0	0	0	0	0	0	0	0	0	0	0	0	0	0.00013986	0	0	0	0	0	0	0	0	0	0	0	0	0	0	0	0	0	0	0	0	0	0	0	0
d__Bacteria;k__norank_d__Bacteria;p__Firmicutes;c__Symbiobacteriia;o__Symbiobacteriales;f__Symbiobacteraceae;g__Symbiobacterium	0	0	0	0	0	0	0	0	0	0	0	0	0.000276778	0	0	0	0	0.000141563	0	0	0	0	0	0	0	0	0	0	0	0	0	0	0	0	0	0	0	0	0	0	0	0	0	0	0	0	0.000193087	0	0
d__Bacteria;k__norank_d__Bacteria;p__Firmicutes;c__Symbiobacteriia;o__Symbiobacteriales;f__Symbiobacteraceae;g__norank_f__Symbiobacteraceae	0	0	0	0	0	0	0	0	0	0	0	0	0	0	0	0	0	0	0	0	0	0	0	0	0	0	0	0	0	0	0	0	0	0	0	0	0	0	0	0	0	0	0	0	0	0	0	0.000231696	0
d__Bacteria;k__norank_d__Bacteria;p__Firmicutes;c__Symbiobacteriia;o__Symbiobacteriales;f__Symbiobacteraceae;g__unclassified_f__Symbiobacteraceae	0	0	0	0	0	0	0	0	0	0	0	0	0	0	0	0	0.000147254	0	0	0	0	0	0	0	0	0	0	0	0	0	0	0	0	0	0	0	0	0	0	0	0	0	0.000155885	0	0	0	0	0	0
d__Bacteria;k__norank_d__Bacteria;p__Firmicutes;c__Thermaerobacteria;o__Thermaerobacterales;f__Thermaerobacteraceae;g__Thermaerobacter	0	0	0	0	0	0	0	0	0	0	0	0	0	0	0	0	0	0	0	0	0	0	0.000318167	0	0	0	0	0	0	0	0	0	0	0	0	0	0	0	0	0	0	0	0	0	0	0	0	0	0
d__Bacteria;k__norank_d__Bacteria;p__Firmicutes;c__Thermoanaerobacteria;o__Thermoanaerobacterales;f__SRB2;g__norank_f__SRB2	0	0	0	0	0.000655308	0	0	0	0	0	0	0	0	0	0	0	0	0	0	0	0	0	0	0	0	0	0	0	0	0	0	0	0	0	0	0	0	0	0	0	0	0	0	0	0	0	0	0	0
d__Bacteria;k__norank_d__Bacteria;p__Firmicutes;c__norank_p__Firmicutes;o__norank_c__norank_p__Firmicutes;f__norank_o__norank_c__norank_p__Firmicutes;g__norank_f__norank_o__norank_c__norank_p__Firmicutes	0	0	0	0	0	0	0	0	0	0	0	0	0.000276778	0	0	0	0	0	0	0	0	0	0	0	0	0	0	0	0	0	0	0	0	0	0	0	0	0	0	0	0	0	0	0	0	0	0	0	0
d__Bacteria;k__norank_d__Bacteria;p__Firmicutes;c__unclassified_p__Firmicutes;o__unclassified_p__Firmicutes;f__unclassified_p__Firmicutes;g__unclassified_p__Firmicutes	0	0	0	0.000369959	0	0	0	0	0.000353357	0	0	0	0	0	0.000675676	0	0	0	0	0	0	0	0	0	0	0	0	0	0	0	0	0	0	0	0	0.000285878	0	0	0.000220702	0	0	0	0	0	0.000434783	0	0	0.000231696	0
d__Bacteria;k__norank_d__Bacteria;p__Fusobacteriota;c__Fusobacteriia;o__Fusobacteriales;f__Fusobacteriaceae;g__Fusobacterium	0	0	0	0	0	0	0	0	0	0	0	0	0	0	0	0	0	0	0	0	0	0	0	0	0	0	0	0.000110387	0	0	0	0	0	0	0	0	0	0.00011546	0	0	0	0	0	0	0	0	0	0	0.000170911
d__Bacteria;k__norank_d__Bacteria;p__Fusobacteriota;c__Fusobacteriia;o__Fusobacteriales;f__Leptotrichiaceae;g__Leptotrichia	0	0	0	0	0	0	0.000307314	0	0	0	0	0	0	0	0	0	0	0	0	0	0	0	0	0	0	0	0	0	0	0	0	0	0	0	0	0	0	0	0	0	0	0	0	0	0	0	0	0	0
d__Bacteria;k__norank_d__Bacteria;p__GAL15;c__norank_p__GAL15;o__norank_c__norank_p__GAL15;f__norank_o__norank_c__norank_p__GAL15;g__norank_f__norank_o__norank_c__norank_p__GAL15	0	0	0	0.000369959	0	0	0	8.3612e-05	0.00848057	0	0	0	0	0	0	0	0	0	0	0	0	0	0.000636335	0	0	0.000177841	0	0	0	0.000376176	0.000886918	0	0	0	0	0	0	0	0.000220702	0	0	0	0	0	0	0	0	0	0
d__Bacteria;k__norank_d__Bacteria;p__Gemmatimonadota;c__AKAU4049;o__norank_c__AKAU4049;f__norank_o__norank_c__AKAU4049;g__norank_f__norank_o__norank_c__AKAU4049	0	0	0	0	0	0	0	0	0	0	0	0	0	0.000257998	0	0	0	0	0	0	0	0	0	0	0	0	0	0	0	0	0	0	0	0	0	0	0	0	0	0	0	0	0	0	0	0	0	0	0
d__Bacteria;k__norank_d__Bacteria;p__Gemmatimonadota;c__BD2-11_terrestrial_group;o__norank_c__BD2-11_terrestrial_group;f__norank_o__norank_c__BD2-11_terrestrial_group;g__norank_f__norank_o__norank_c__BD2-11_terrestrial_group	0	0	0	0	0.000327654	0	0	0	0	0	0	0	0	0.000257998	0	0	0	0	0	0	0	0	0	0	0	0	0	0	0	0	0	0	0.000694203	0.000289771	0	0	0	0	0	0	0	0	0	0	0	0	0	0	0
d__Bacteria;k__norank_d__Bacteria;p__Gemmatimonadota;c__Gemmatimonadetes;o__Gemmatimonadales;f__Gemmatimonadaceae;g__Gemmatimonas	0.0221008	0.0105341	0.0102536	0.00166482	0.0101573	0.000379003	0.00614628	0.00585284	0.0040636	0.0130986	0.0151667	0.0110576	0.0132854	0.00902993	0.0209459	0.000485358	0.00706818	0.0118913	0.0110562	0.0136314	0.0266075	0.0186041	0.0111359	0.0221493	0.00811189	0.00409034	0.0231707	0.00375317	0.00877323	0.00940439	0.0175166	0.000168407	0.00520653	0.00753405	0.00526103	0.023442	0.00465387	0.00473386	0.00662105	0.00243902	0.00510269	0.00785815	0.0127825	0.0164442	0.00521739	0.00325279	0.0137092	0.00162187	0.0343531
d__Bacteria;k__norank_d__Bacteria;p__Gemmatimonadota;c__Gemmatimonadetes;o__Gemmatimonadales;f__Gemmatimonadaceae;g__Roseisolibacter	0.00248324	0.000367467	0.00107933	0	0.000327654	0.000189502	0.000921942	0.000250836	0.00106007	0.00613999	0.00143082	0.00113411	0	0.000257998	0.000675676	0.000485358	0.000441761	0.00268969	0	0.000545256	0.00110865	0.000607977	0	0.00123052	0.00027972	0	0.000174216	0.000331162	0	0.000125392	0.00110865	8.42034e-05	0.000173551	0.000579542	0	0.00228702	0	0.00011546	0	0.00133038	0.000255135	0.000201491	0.000779423	0.000953289	0	0	0.00077235	0.000231696	0.0015382
d__Bacteria;k__norank_d__Bacteria;p__Gemmatimonadota;c__Gemmatimonadetes;o__Gemmatimonadales;f__Gemmatimonadaceae;g__norank_f__Gemmatimonadaceae	0.0203626	0.00685938	0.0134916	0.00702923	0.0281782	0.000568505	0.0147511	0.00535117	0.00883392	0.0417519	0.0281872	0.0184293	0.0254636	0.0317337	0.0493243	0.000323572	0.00279782	0.0104757	0.0195248	0.0193566	0.037694	0.00620136	0.0365892	0.0254307	0.0158042	0.00942557	0.0141115	0.00518821	0.00936803	0.0131661	0.0585366	0.000168407	0.028983	0.0399884	0.0109268	0.0463122	0.0226876	0.00992957	0.00529684	0.0186253	0.00752647	0.0147088	0.033827	0.0195424	0.00826087	0.0185874	0.00810967	0.00695088	0.0174329
d__Bacteria;k__norank_d__Bacteria;p__Gemmatimonadota;c__Gemmatimonadetes;o__Gemmatimonadales;f__Gemmatimonadaceae;g__unclassified_f__Gemmatimonadaceae	0.00993295	0.00881921	0.00431732	0.00221976	0.0121232	0.00151601	0.00553165	0.0100334	0.00318021	0.0225133	0.0236085	0.00481996	0.00719624	0.0123839	0.0209459	0.000161786	0.00706818	0.0138732	0.0117619	0.00817884	0.0221729	0.00547179	0.0178174	0.0221493	0.00293706	0.00444603	0.016899	0.0017662	0.00579926	0.00689655	0.0203991	0.000336814	0.00867754	0.0118806	0.00526103	0.0148656	0.0026178	0.00773583	0.00573825	0.00266075	0.00574053	0.0066492	0.0171473	0.0121544	0.00304348	0.00511152	0.0030894	0.000695088	0.0217057
d__Bacteria;k__norank_d__Bacteria;p__Gemmatimonadota;c__Longimicrobia;o__Longimicrobiales;f__Longimicrobiaceae;g__Longimicrobium	0	0	0	0	0	0	0.000614628	0	0	0	0	0	0	0	0	0	0	0	0	0	0	0	0	0	0	0	0	0.000110387	0	0	0	0	0	0	0	0	0	0	0	0.000886918	0	0	0	0	0	0	0	0	0
d__Bacteria;k__norank_d__Bacteria;p__Gemmatimonadota;c__Longimicrobia;o__Longimicrobiales;f__Longimicrobiaceae;g__YC-ZSS-LKJ147	0.000248324	0	0	0	0.00131062	0	0.000921942	8.3612e-05	0	0	0.000286164	0.000283527	0.000276778	0.00128999	0	0	0.000147254	0	0	0	0.000277162	0.000364786	0.000636335	0	0	0	0	0	0	0	0.00266075	0	0.00104131	0	0	0.00114351	0	0	0	0	0	0	0.000311769	0	0	0	0.000386175	0	0.000854555
d__Bacteria;k__norank_d__Bacteria;p__Gemmatimonadota;c__Longimicrobia;o__Longimicrobiales;f__Longimicrobiaceae;g__norank_f__Longimicrobiaceae	0.000993295	0	0	0	0.000655308	0	0.00122926	0	0	0.000818666	0	0	0	0.000773994	0	0	0.000147254	0.000283126	0	0	0	0	0.000318167	0	0.00027972	0	0	0	0	0	0.000221729	0	0.000694203	0	0	0.000857633	0	0	0	0	0	0	0	0.000238322	0	0	0	0	0.000341822
d__Bacteria;k__norank_d__Bacteria;p__Gemmatimonadota;c__Longimicrobia;o__Longimicrobiales;f__Longimicrobiaceae;g__unclassified_f__Longimicrobiaceae	0.000744971	0	0.000539665	0	0	0	0	0	0	0	0.000143082	0	0	0.00103199	0	0	0	0	0	0	0	0	0	0	0	0	0	0	0	0	0.000221729	0	0.000347102	0	0	0	0	0	0	0	0	0	0	0	0	0	0	0	0
d__Bacteria;k__norank_d__Bacteria;p__Gemmatimonadota;c__S0134_terrestrial_group;o__norank_c__S0134_terrestrial_group;f__norank_o__norank_c__S0134_terrestrial_group;g__norank_f__norank_o__norank_c__S0134_terrestrial_group	0.000248324	0	0.00215866	0	0.000327654	0	0.000614628	0	0	0	0.000143082	0.000283527	0	0.00154799	0.00135135	0	0	0.000141563	0	0	0	0	0.000318167	0	0	0	0	0	0	0	0.000221729	0	0.00295036	0.00376702	0	0.000285878	0	0	0	0	0	0.000402982	0.000311769	0	0	0	0	0	0
d__Bacteria;k__norank_d__Bacteria;p__Gemmatimonadota;c__unclassified_p__Gemmatimonadota;o__unclassified_p__Gemmatimonadota;f__unclassified_p__Gemmatimonadota;g__unclassified_p__Gemmatimonadota	0	0	0	0	0	0	0	0	0	0	0	0	0	0	0	0	0	0	0	0	0	0	0	0	0	0	0	0	0	0	0	0	0.000173551	0	0	0	0	0	0	0	0	0	0	0	0	0	0	0	0
d__Bacteria;k__norank_d__Bacteria;p__Halanaerobiaeota;c__Halanaerobiia;o__Halanaerobiales;f__Halanaerobiaceae;g__Halocella	0	0	0	0	0	0	0	0	0	0	0	0	0.000276778	0	0	0	0	0.000141563	0	0	0	0	0	0	0	0	0	0	0	0	0	0	0	0	0	0	0	0	0	0	0	0	0	0	0	0	0	0	0
d__Bacteria;k__norank_d__Bacteria;p__Hydrogenedentes;c__Hydrogenedentia;o__Hydrogenedentiales;f__Hydrogenedensaceae;g__norank_f__Hydrogenedensaceae	0	0	0.000539665	0	0	0	0	0	0	0	0	0	0	0	0	0	0	0	0.000235239	0.000272628	0	0	0	0	0	0	0	0	0	0	0	0	0.000173551	0.000289771	0	0.000285878	0	0	0	0	0.000127567	0	0	0	0	0	0	0	0
d__Bacteria;k__norank_d__Bacteria;p__Latescibacterota;c__Latescibacteria;o__Latescibacterales;f__Latescibacteraceae;g__norank_f__Latescibacteraceae	0	0	0	0	0.000327654	0	0	0	0	0	0	0	0	0.000257998	0	0	0	0	0.000470478	0	0	0	0.000318167	0	0	0	0	0	0	0	0	0	0.000347102	0	0.000404694	0	0	0	0	0	0	0	0.000155885	0	0	0	0	0	0
d__Bacteria;k__norank_d__Bacteria;p__Latescibacterota;c__norank_p__Latescibacterota;o__norank_c__norank_p__Latescibacterota;f__norank_o__norank_c__norank_p__Latescibacterota;g__norank_f__norank_o__norank_c__norank_p__Latescibacterota	0	0	0	0	0.000327654	0	0	0	0	0.00204666	0.000143082	0	0	0.000257998	0	0	0	0	0.000235239	0.00136314	0.000554324	0	0.000636335	0	0	0	0	0	0.000148699	0	0.00110865	0.000168407	0.00156196	0.00231817	0.00283286	0.000857633	0.000290867	0	0	0.000443459	0.000637836	0	0.000467654	0.000714967	0	0	0	0	0.000512733
d__Bacteria;k__norank_d__Bacteria;p__MBNT15;c__norank_p__MBNT15;o__norank_c__norank_p__MBNT15;f__norank_o__norank_c__norank_p__MBNT15;g__norank_f__norank_o__norank_c__norank_p__MBNT15	0	0	0.000539665	0	0.000327654	0	0	0	0	0	0	0	0	0.00128999	0	0	0	0	0	0	0	0	0	0	0	0	0	0	0	0	0.000221729	0	0.00121486	0.000579542	0.00242817	0	0.000290867	0	0	0	0	0.000201491	0	0	0	0	0	0	0
d__Bacteria;k__norank_d__Bacteria;p__Methylomirabilota;c__Methylomirabilia;o__Methylomirabilales;f__Methylomirabilaceae;g__Candidatus_Methylomirabilis	0	0	0	0	0	0	0	0	0	0	0	0	0	0	0	0	0	0	0	0	0	0	0	0	0	0	0	0	0	0	0	0	0	0	0	0	0	0	0	0	0	0	0	0	0	0	0	0	0
d__Bacteria;k__norank_d__Bacteria;p__Methylomirabilota;c__Methylomirabilia;o__Rokubacteriales;f__WX65;g__norank_f__WX65	0	0	0	0	0	0	0	0	0.000353357	0	0	0	0	0.000257998	0	0	0	0	0	0	0	0	0	0	0	0	0	0	0	0	0	0	0.000520653	0.000289771	0	0	0	0	0	0	0	0	0	0	0	0	0	0	0.000170911
d__Bacteria;k__norank_d__Bacteria;p__Methylomirabilota;c__Methylomirabilia;o__Rokubacteriales;f__norank_o__Rokubacteriales;g__norank_f__norank_o__Rokubacteriales	0	0.000122489	0	0	0.000982962	0	0	0.000334448	0.000706714	0.001228	0.000143082	0	0.000276778	0.00283798	0.00337838	0	0	0	0.00117619	0.000817884	0.00194013	0	0.00254534	0.00246103	0	0.000355682	0.00087108	0	0.000148699	0	0.00665188	8.42034e-05	0.0095453	0.00637496	0.00647511	0.00114351	0.000290867	0	0	0	0.000255135	0	0.00218239	0.000238322	0.000434783	0	0.000193087	0	0.00205093
d__Bacteria;k__norank_d__Bacteria;p__Myxococcota;c__Myxococcia;o__Myxococcales;f__27F-1492R;g__norank_f__27F-1492R	0	0	0	0	0	0	0.000307314	0	0	0	0	0	0	0	0	0	0	0.000141563	0	0	0	0	0	0	0	0	0	0	0	0	0	0	0.000694203	0.000579542	0	0.000285878	0	0	0	0	0	0	0	0.000238322	0	0	0	0	0
d__Bacteria;k__norank_d__Bacteria;p__Myxococcota;c__Myxococcia;o__Myxococcales;f__Anaeromyxobacteraceae;g__Anaeromyxobacter	0.000248324	0.000122489	0.00107933	0.000369959	0	0	0.000307314	0.000167224	0.00123675	0.000409333	0.000572328	0.000283527	0.000553557	0.000515996	0.00337838	0	0.000147254	0.000283126	0.000235239	0.00136314	0.000831486	0.000243191	0.000318167	0.000820345	0.000979021	0.000177841	0.000522648	0.000110387	0.000743494	0.000626959	0.000665188	0	0.000173551	0.00115908	0.000404694	0	0.00116347	0.00011546	0.000662105	0.000221729	0.000382702	0.000201491	0.00109119	0	0	0	0	0	0.000854555
d__Bacteria;k__norank_d__Bacteria;p__Myxococcota;c__Myxococcia;o__Myxococcales;f__Myxococcaceae;g__Aggregicoccus	0	0	0	0	0	0	0	0	0	0.000409333	0.000143082	0	0	0	0	0	0	0	0	0	0	0	0	0	0	0	0	0	0	0	0	0	0.000173551	0	0	0	0	0	0	0.000221729	0	0	0.000155885	0	0	0	0	0	0
d__Bacteria;k__norank_d__Bacteria;p__Myxococcota;c__Myxococcia;o__Myxococcales;f__Myxococcaceae;g__Angiococcus	0	0	0	0	0.000327654	0	0	0	0	0	0	0	0	0	0	0	0	0	0	0	0	0	0	0	0	0	0	0	0	0	0	0	0	0	0	0	0	0	0	0	0	0	0	0	0	0	0	0	0
d__Bacteria;k__norank_d__Bacteria;p__Myxococcota;c__Myxococcia;o__Myxococcales;f__Myxococcaceae;g__Archangium	0.000496648	0.000612445	0.000539665	0	0	0	0.000307314	0.000167224	0	0.000409333	0	0	0	0	0	0	0.000147254	0.000707814	0	0	0.000831486	0.000243191	0.000636335	0.000820345	0	0	0	0	0	0	0	0	0.000520653	0.000289771	0	0	0	0	0	0	0	0.000201491	0.000623539	0	0	0	0.000193087	0	0.000170911
d__Bacteria;k__norank_d__Bacteria;p__Myxococcota;c__Myxococcia;o__Myxococcales;f__Myxococcaceae;g__Corallococcus	0	0	0	0	0	0	0	0	0	0	0	0	0	0	0	0	0	0	0	0	0	0	0	0	0	0	0	0	0	0	0	0	0	0	0	0	0.000290867	0	0	0	0	0	0	0	0	0	0	0	0
d__Bacteria;k__norank_d__Bacteria;p__Myxococcota;c__Myxococcia;o__Myxococcales;f__Myxococcaceae;g__Cystobacter	0.000496648	0	0	0	0	0	0	0	0.000176678	0	0.000143082	0	0	0	0	0	0.000147254	0	0.000235239	0	0	0.000121595	0	0	0	0	0	0	0	0.000125392	0	0	0	0	0	0	0	0	0	0	0	0.000201491	0	0	0.000434783	0	0	0	0.000170911
d__Bacteria;k__norank_d__Bacteria;p__Myxococcota;c__Myxococcia;o__Myxococcales;f__Myxococcaceae;g__KD3-10	0	0.000122489	0.00107933	0	0.000327654	0	0	0	0.000176678	0	0	0.000567054	0	0.000257998	0.000675676	0	0	0	0.000235239	0	0	0	0	0.000410172	0.00013986	0.000177841	0.000174216	0	0	0	0	8.42034e-05	0.000173551	0.000579542	0.000404694	0	0	0.00011546	0	0	0	0.000201491	0	0	0	0	0.000193087	0.000231696	0.000341822
d__Bacteria;k__norank_d__Bacteria;p__Myxococcota;c__Myxococcia;o__Myxococcales;f__Myxococcaceae;g__Myxococcus	0	0	0	0	0.000327654	0	0	0	0	0	0	0	0	0	0	0	0	0	0	0	0	0	0	0	0	0	0	0	0	0	0	0	0	0	0	0	0	0	0	0	0	0	0	0	0	0	0	0	0
d__Bacteria;k__norank_d__Bacteria;p__Myxococcota;c__Myxococcia;o__Myxococcales;f__Myxococcaceae;g__P3OB-42	0.000248324	0.000367467	0.000539665	0	0	0	0.000307314	8.3612e-05	0.000353357	0.001228	0.000143082	0.00113411	0.000830335	0.00154799	0	0	0	0.000283126	0.000940955	0.000272628	0.000554324	0.000121595	0.000318167	0	0.00013986	0.000177841	0.000348432	0.000220775	0.000148699	0.000250784	0.000443459	0	0.00242971	0.00115908	0.000809389	0.000285878	0.000581734	0.00011546	0	0.000665188	0.000255135	0.000402982	0.00124708	0.000238322	0.000434783	0	0	0.000231696	0.000683644
d__Bacteria;k__norank_d__Bacteria;p__Myxococcota;c__Myxococcia;o__Myxococcales;f__Myxococcaceae;g__Vitiosangium	0	0	0	0	0	0	0	0	0.000176678	0	0	0	0	0	0	0	0	0	0	0	0	0	0	0	0	0	0	0	0	0	0	0	0	0	0	0	0	0	0	0	0	0	0	0	0	0	0	0	0
d__Bacteria;k__norank_d__Bacteria;p__Myxococcota;c__Myxococcia;o__Myxococcales;f__Myxococcaceae;g__norank_f__Myxococcaceae	0.00124162	0.000122489	0	0.00018498	0	0	0.000307314	8.3612e-05	0.00176678	0	0.000286164	0.000283527	0	0.000515996	0	0	0.000147254	0.000283126	0.000470478	0.000817884	0.000277162	0	0.000318167	0.000410172	0.00013986	0	0	0	0	0	0.000221729	8.42034e-05	0.00208261	0.000869313	0.000404694	0	0	0.00023092	0	0.000221729	0	0	0.000779423	0.000238322	0	0	0	0	0
d__Bacteria;k__norank_d__Bacteria;p__Myxococcota;c__Myxococcia;o__Myxococcales;f__Myxococcaceae;g__unclassified_f__Myxococcaceae	0.00148994	0.000857423	0.000539665	0.0018498	0.000655308	0	0.00153657	0.000752508	0.0024735	0.000409333	0.000286164	0	0	0.000515996	0.000675676	0	0	0.000283126	0.000940955	0.000817884	0.00110865	0.000121595	0	0.000410172	0.000559441	0	0	0	0.000297398	0.000125392	0.00110865	0	0.00190906	0.000579542	0	0.000571755	0	0.00023092	0.000220702	0.000221729	0.000127567	0.000201491	0.000155885	0	0	0	0	0.000231696	0.000170911
d__Bacteria;k__norank_d__Bacteria;p__Myxococcota;c__Myxococcia;o__Myxococcales;f__Vulgatibacteraceae;g__Vulgatibacter	0.000248324	0	0.000539665	0	0	0	0	0	0	0	0	0	0	0	0.000675676	0	0	0	0	0	0	0	0	0	0	0	0	0	0	0	0	0	0.000173551	0	0	0	0	0.00011546	0	0	0	0	0	0	0	0	0	0	0
d__Bacteria;k__norank_d__Bacteria;p__Myxococcota;c__Myxococcia;o__Myxococcales;f__unclassified_o__Myxococcales;g__unclassified_o__Myxococcales	0	0	0	0	0	0	0	0	0	0	0	0.000283527	0	0	0	0	0	0	0.000235239	0	0	0	0	0	0	0	0.000174216	0	0	0.000125392	0	0	0	0	0	0	0	0	0	0	0	0	0	0.000238322	0	0.000464684	0.000193087	0	0
d__Bacteria;k__norank_d__Bacteria;p__Myxococcota;c__Polyangia;o__Blfdi19;f__norank_o__Blfdi19;g__norank_f__norank_o__Blfdi19	0.000496648	0	0.00107933	0	0.000327654	0	0.000614628	8.3612e-05	0	0.000409333	0.000143082	0.000850581	0.00110711	0.000257998	0.00135135	0	0	0.000141563	0.000235239	0.000817884	0.00110865	0	0.00159084	0.000410172	0.00013986	0.000177841	0.000174216	0.000110387	0.000148699	0.000752351	0.000665188	0	0.000694203	0.000579542	0	0	0	0	0.000220702	0	0.000127567	0.000201491	0.000155885	0.000238322	0.000869565	0	0	0	0.000341822
d__Bacteria;k__norank_d__Bacteria;p__Myxococcota;c__Polyangia;o__FFCH16767;f__norank_o__FFCH16767;g__norank_f__norank_o__FFCH16767	0	0	0	0	0	0	0	0	0	0	0	0	0	0.000257998	0	0	0	0	0	0	0	0	0	0	0	0	0	0	0	0	0	0	0	0	0	0	0	0	0	0	0	0	0	0	0	0	0	0	0
d__Bacteria;k__norank_d__Bacteria;p__Myxococcota;c__Polyangia;o__Haliangiales;f__Haliangiaceae;g__Haliangium	0.000744971	0.0011024	0.00269833	0.000739919	0.00196592	0	0.00122926	0.00108696	0.000353357	0.00409333	0.00143082	0.000850581	0.00193745	0.00593395	0.00608108	0.000161786	0.00132528	0.00099094	0.00282287	0.00245365	0.00110865	0.000486381	0.00222717	0.00287121	0.00111888	0.000711364	0.00087108	0.000220775	0.000594796	0.00112853	0.00310421	0.000336814	0.00503297	0.00289771	0.00485633	0.000857633	0.0026178	0.000577301	0.000882807	0.000443459	0.000255135	0.00181342	0.00374123	0.000953289	0.000434783	0.00185874	0.00077235	0.000695088	0.00188002
d__Bacteria;k__norank_d__Bacteria;p__Myxococcota;c__Polyangia;o__MSB-4B10;f__norank_o__MSB-4B10;g__norank_f__norank_o__MSB-4B10	0	0	0	0	0	0	0.000307314	0	0	0	0	0	0	0	0	0	0	0	0	0.000272628	0	0	0	0	0	0	0	0	0	0	0	0	0	0	0	0	0	0	0	0	0	0	0	0	0	0	0	0	0.000170911
d__Bacteria;k__norank_d__Bacteria;p__Myxococcota;c__Polyangia;o__Nannocystales;f__Nannocystaceae;g__Nannocystis	0	0	0.00107933	0	0.000327654	0	0	0	0	0	0.000143082	0	0	0.000257998	0	0	0	0.000283126	0.000705716	0	0	0	0	0	0	0	0	0	0	0	0	0	0.000520653	0	0	0.00114351	0	0	0	0.000221729	0	0	0	0	0	0	0	0	0
d__Bacteria;k__norank_d__Bacteria;p__Myxococcota;c__Polyangia;o__Nannocystales;f__Nannocystaceae;g__Pseudenhygromyxa	0	0	0	0	0	0	0	0	0	0.000409333	0	0	0	0.000257998	0	0	0	0	0	0	0	0	0	0	0	0	0	0	0	0	0	0	0.000173551	0	0	0	0	0	0	0	0	0	0	0	0	0	0	0	0
d__Bacteria;k__norank_d__Bacteria;p__Myxococcota;c__Polyangia;o__Nannocystales;f__Nannocystaceae;g__norank_f__Nannocystaceae	0	0	0	0	0	0	0	0	0	0	0	0	0	0	0	0	0	0	0	0	0.000554324	0	0	0	0	0	0	0	0	0	0	0	0.000347102	0	0	0	0	0	0	0	0	0	0	0	0	0	0	0	0
d__Bacteria;k__norank_d__Bacteria;p__Myxococcota;c__Polyangia;o__Nannocystales;f__Nannocystaceae;g__unclassified_f__Nannocystaceae	0	0	0	0	0	0	0	0	0	0	0	0	0	0	0	0	0	0	0	0	0	0	0	0	0	0	0	0	0	0	0	0	0	0	0	0	0	0	0	0	0	0	0	0	0	0	0	0	0
d__Bacteria;k__norank_d__Bacteria;p__Myxococcota;c__Polyangia;o__Polyangiales;f__BIrii41;g__norank_f__BIrii41	0.000993295	0.000122489	0.00485699	0.00018498	0.00163827	0	0.000614628	0.000167224	0	0.00163733	0.000143082	0.000567054	0.0038749	0.00154799	0.00405405	0	0.000589015	0.00099094	0.00211715	0.0019084	0	0.000364786	0.00127267	0	0	0	0.000174216	0.000110387	0.000446097	0	0.000443459	0	0.00347102	0.00550565	0.000404694	0.000285878	0.000290867	0	0	0.000221729	0	0.000201491	0.000779423	0.000238322	0	0.000464684	0.000193087	0	0.000854555
d__Bacteria;k__norank_d__Bacteria;p__Myxococcota;c__Polyangia;o__Polyangiales;f__Eel-36e1D6;g__norank_f__Eel-36e1D6	0	0	0	0	0	0	0	0	0	0	0	0	0	0	0	0	0	0	0	0	0	0	0	0	0	0	0	0	0	0	0	0	0.000347102	0	0	0	0	0	0	0	0	0	0	0	0	0	0	0	0
d__Bacteria;k__norank_d__Bacteria;p__Myxococcota;c__Polyangia;o__Polyangiales;f__Phaselicystidaceae;g__Phaselicystis	0	0.000489956	0	0.00018498	0.000327654	0	0.000614628	0.000167224	0	0.000409333	0	0	0.000276778	0.000515996	0	0.000161786	0.000441761	0.000424689	0.000940955	0.00109051	0.000554324	0	0.000636335	0	0	0.000177841	0.000348432	0	0.000148699	0.000501567	0.000221729	8.42034e-05	0.000694203	0.000289771	0	0	0.0008726	0	0.000441404	0	0	0.000201491	0.00124708	0	0	0	0.000386175	0	0.000341822
d__Bacteria;k__norank_d__Bacteria;p__Myxococcota;c__Polyangia;o__Polyangiales;f__Polyangiaceae;g__Aetherobacter	0	0	0	0	0	0	0.000307314	0	0	0.000409333	0	0	0	0	0.000675676	0	0	0	0	0	0	0	0	0	0	0	0	0	0	0.000250784	0.000443459	0	0	0.000579542	0	0.000285878	0	0	0	0	0	0	0	0	0	0	0	0	0
d__Bacteria;k__norank_d__Bacteria;p__Myxococcota;c__Polyangia;o__Polyangiales;f__Polyangiaceae;g__Byssovorax	0	0	0	0	0	0	0	0	0	0	0	0	0	0	0	0	0	0	0	0	0	0	0	0	0	0	0	0.000110387	0	0	0	0	0	0	0	0	0	0	0	0	0	0	0	0	0	0	0	0	0
d__Bacteria;k__norank_d__Bacteria;p__Myxococcota;c__Polyangia;o__Polyangiales;f__Polyangiaceae;g__Jahnella	0	0	0	0	0.000327654	0	0	0	0	0	0	0	0	0	0	0	0	0	0	0	0	0	0	0	0	0	0	0	0	0	0	0	0	0	0	0	0	0	0	0	0	0	0	0	0	0	0	0	0.000170911
d__Bacteria;k__norank_d__Bacteria;p__Myxococcota;c__Polyangia;o__Polyangiales;f__Polyangiaceae;g__Labilithrix	0	0	0	0	0	0	0	0	0	0	0	0	0	0	0	0	0	0	0	0	0	0	0	0	0	0	0	0	0	0	0	0	0	0	0	0	0	0	0	0	0.000127567	0	0	0	0	0	0	0	0
d__Bacteria;k__norank_d__Bacteria;p__Myxococcota;c__Polyangia;o__Polyangiales;f__Polyangiaceae;g__Minicystis	0	0	0	0	0	0	0	8.3612e-05	0.000176678	0	0	0.000283527	0	0	0	0	0	0	0	0	0	0	0	0	0	0	0.000174216	0	0	0.000125392	0.000221729	0	0	0	0	0	0	0	0	0	0	0	0.000155885	0	0	0	0	0	0
d__Bacteria;k__norank_d__Bacteria;p__Myxococcota;c__Polyangia;o__Polyangiales;f__Polyangiaceae;g__Pajaroellobacter	0	0.000612445	0	0	0.000327654	0	0.000921942	0.000250836	0.000353357	0	0	0.00113411	0.000830335	0.00103199	0.00135135	0.000161786	0.000736269	0.000283126	0.000235239	0.000272628	0.000277162	0.000121595	0.000318167	0.00123052	0.000699301	0.000355682	0.000696864	0.000110387	0.000743494	0.0015047	0.00110865	0.000168407	0.000694203	0.000869313	0.000404694	0.000285878	0.000290867	0.000577301	0.000220702	0	0.000255135	0.000604473	0.00109119	0.000238322	0.000434783	0.000464684	0.000579262	0.000231696	0.000683644
d__Bacteria;k__norank_d__Bacteria;p__Myxococcota;c__Polyangia;o__Polyangiales;f__Polyangiaceae;g__Polyangium	0.000248324	0	0.000539665	0	0	0	0.000307314	0	0	0	0	0	0	0	0	0	0	0	0	0	0	0	0	0.000410172	0	0	0	0	0	0.000125392	0	0	0.000173551	0.000289771	0.000809389	0	0	0	0	0	0	0.000201491	0.000467654	0	0	0	0	0	0
d__Bacteria;k__norank_d__Bacteria;p__Myxococcota;c__Polyangia;o__Polyangiales;f__Polyangiaceae;g__Sorangium	0.000248324	0	0.00107933	0	0	0	0	0	0.000176678	0	0	0	0	0	0	0	0	0	0.000470478	0	0	0	0	0	0.00013986	0	0	0	0	0	0	0	0	0	0	0	0	0	0.00110351	0	0	0	0.000155885	0	0	0	0	0	0
d__Bacteria;k__norank_d__Bacteria;p__Myxococcota;c__Polyangia;o__Polyangiales;f__Polyangiaceae;g__norank_f__Polyangiaceae	0	0.000122489	0	0	0.000327654	0	0	0	0	0	0	0	0	0.000257998	0	0	0	0	0	0	0.000277162	0	0	0	0	0	0	0	0	0	0	0	0.000347102	0.000289771	0.000404694	0	0	0	0	0	0	0	0.000155885	0	0	0	0	0	0
d__Bacteria;k__norank_d__Bacteria;p__Myxococcota;c__Polyangia;o__Polyangiales;f__Polyangiaceae;g__unclassified_f__Polyangiaceae	0	0	0	0.00018498	0	0	0.000307314	8.3612e-05	0.000176678	0	0.000143082	0	0	0.000257998	0	0	0	0.000141563	0	0.000817884	0.000277162	0	0	0	0	0.000177841	0	0	0	0	0	0	0.000173551	0.000869313	0.000404694	0	0.000290867	0.00011546	0.000662105	0.000221729	0	0.000201491	0.000311769	0	0	0	0	0	0.000341822
d__Bacteria;k__norank_d__Bacteria;p__Myxococcota;c__Polyangia;o__Polyangiales;f__Sandaracinaceae;g__Sandaracinus	0.000248324	0	0	0	0.000655308	0	0.000921942	0	0	0	0	0.000567054	0	0	0	0	0	0	0	0	0	0	0	0	0	0	0	0	0	0.000125392	0	0	0.000694203	0.000289771	0	0.000285878	0	0	0	0	0	0.000201491	0.000155885	0	0.000434783	0	0	0	0.000170911
d__Bacteria;k__norank_d__Bacteria;p__Myxococcota;c__Polyangia;o__Polyangiales;f__Sandaracinaceae;g__norank_f__Sandaracinaceae	0.00148994	0.000367467	0.00107933	0	0.000327654	0	0.000921942	0	0	0.000409333	0	0	0.00332134	0.00103199	0	0	0.000147254	0.000424689	0.00282287	0.000545256	0.000277162	0.000121595	0.00127267	0.000410172	0.00041958	0	0.000696864	0.000110387	0.000148699	0.000501567	0.000665188	0	0.00225616	0.000869313	0.00121408	0.000571755	0	0.00011546	0.000662105	0	0	0.000402982	0.000311769	0.000238322	0	0	0.000193087	0	0.000683644
d__Bacteria;k__norank_d__Bacteria;p__Myxococcota;c__Polyangia;o__Polyangiales;f__Sandaracinaceae;g__unclassified_f__Sandaracinaceae	0	0	0.000539665	0	0	0	0	0	0	0	0	0	0	0	0	0	0	0	0	0	0	0	0	0	0	0	0	0	0	0	0	0	0	0	0	0	0	0	0	0	0	0	0	0	0	0	0	0	0
d__Bacteria;k__norank_d__Bacteria;p__Myxococcota;c__Polyangia;o__Polyangiales;f__norank_o__Polyangiales;g__norank_f__norank_o__Polyangiales	0	0	0	0	0	0	0	0	0	0	0	0	0	0	0	0	0	0	0	0	0	0	0	0	0	0	0	0	0	0	0	0	0	0	0	0	0	0.00011546	0	0	0	0	0	0	0	0	0	0	0
d__Bacteria;k__norank_d__Bacteria;p__Myxococcota;c__Polyangia;o__Polyangiales;f__unclassified_o__Polyangiales;g__unclassified_o__Polyangiales	0	0	0	0.00018498	0.000655308	0	0.000307314	8.3612e-05	0	0.000409333	0	0.000283527	0.000553557	0.000257998	0.000675676	0	0	0	0.000470478	0.00109051	0.000277162	0	0	0.000820345	0	0	0.000174216	0	0	0	0.000221729	0	0.000867754	0.000289771	0.000404694	0.000285878	0	0	0	0	0	0	0.000467654	0.000238322	0	0	0	0	0.000170911
d__Bacteria;k__norank_d__Bacteria;p__Myxococcota;c__Polyangia;o__mle1-27;f__norank_o__mle1-27;g__norank_f__norank_o__mle1-27	0.000248324	0.000122489	0.000539665	0.00018498	0	0	0	0.000334448	0	0.000409333	0	0	0	0.000515996	0.000675676	0.000161786	0.000294507	0	0.000235239	0.000545256	0	0	0.000636335	0.00164069	0	0	0	0	0.000148699	0.000501567	0.000443459	0	0.000173551	0.000579542	0.000404694	0	0.000290867	0.00046184	0	0	0.000255135	0.000604473	0.000311769	0.000476644	0.000869565	0.000929368	0	0	0.000683644
d__Bacteria;k__norank_d__Bacteria;p__Myxococcota;c__Polyangia;o__unclassified_c__Polyangia;f__unclassified_c__Polyangia;g__unclassified_c__Polyangia	0	0	0	0	0	0	0	0	0	0	0.000143082	0.000283527	0	0	0	0	0.000147254	0	0.000470478	0	0	0	0.000318167	0.000410172	0.00013986	0	0	0	0	0	0	0	0.000520653	0	0.000809389	0	0	0	0.000220702	0	0	0.000201491	0.000155885	0	0	0.000464684	0	0	0
d__Bacteria;k__norank_d__Bacteria;p__Myxococcota;c__bacteriap25;o__norank_c__bacteriap25;f__norank_o__norank_c__bacteriap25;g__norank_f__norank_o__norank_c__bacteriap25	0	0.000489956	0	0	0.000327654	0	0	8.3612e-05	0.000353357	0.003684	0.00071541	0	0.000553557	0.00103199	0	0	0	0	0.000940955	0.00109051	0.00221729	0.000364786	0.00381801	0.00205086	0.00125874	0	0.000696864	0	0.000148699	0.000752351	0.00931264	0	0.00746269	0.00492611	0.00566572	0.00171527	0.00116347	0.00046184	0	0	0.000127567	0.000201491	0.00514419	0	0.000434783	0	0	0.000231696	0.00239275
d__Bacteria;k__norank_d__Bacteria;p__Myxococcota;c__unclassified_p__Myxococcota;o__unclassified_p__Myxococcota;f__unclassified_p__Myxococcota;g__unclassified_p__Myxococcota	0	0	0	0	0	0	0	0	0	0.000409333	0	0	0	0	0	0	0	0	0	0	0	0	0	0	0	0	0	0	0	0	0.000221729	0	0.000173551	0	0.000404694	0	0	0	0	0	0	0	0.000155885	0	0	0	0	0	0
d__Bacteria;k__norank_d__Bacteria;p__NB1-j;c__norank_p__NB1-j;o__norank_c__norank_p__NB1-j;f__norank_o__norank_c__norank_p__NB1-j;g__norank_f__norank_o__norank_c__norank_p__NB1-j	0	0	0.00107933	0	0	0	0	0	0	0	0	0	0	0.000773994	0	0	0	0	0	0	0	0	0	0	0	0	0	0	0	0	0.000221729	0	0.00121486	0.000289771	0.00121408	0	0	0	0	0	0	0	0	0	0	0	0	0	0
d__Bacteria;k__norank_d__Bacteria;p__Nitrospirota;c__4-29-1;o__norank_c__4-29-1;f__norank_o__norank_c__4-29-1;g__norank_f__norank_o__norank_c__4-29-1	0	0	0	0	0	0	0	0	0	0	0	0	0	0	0	0	0	0	0	0.000272628	0	0	0	0	0	0	0	0	0	0	0	0	0	0	0	0	0	0	0	0	0	0	0	0	0	0	0	0	0
d__Bacteria;k__norank_d__Bacteria;p__Nitrospirota;c__Leptospirillia;o__Leptospirillales;f__Leptospirillaceae;g__Leptospirillum	0	0	0	0	0	0	0	0	0	0	0	0	0	0	0	0	0	0	0	0	0	0	0	0	0	0	0	0	0	0	0	0	0.000173551	0.000289771	0	0	0	0	0	0	0	0	0.000155885	0	0	0	0	0	0
d__Bacteria;k__norank_d__Bacteria;p__Nitrospirota;c__Nitrospiria;o__Nitrospirales;f__Nitrospiraceae;g__Nitrospira	0.00744971	0.0116365	0.0151106	0.00203478	0.0108126	0	0.00891211	0.00886288	0.00918728	0.0192386	0.012162	0.00850581	0.0262939	0.0103199	0.0108108	0	0.00662642	0.00509626	0.0124677	0.0147219	0.0254989	0.010214	0.0314986	0.0209188	0.00755245	0.00675796	0.00696864	0.00375317	0.00921933	0.0139185	0.0509978	0	0.0265533	0.0344828	0.0259004	0.0180103	0.0113438	0.00796675	0.0139042	0.0059867	0.00790917	0.0066492	0.0179267	0.0107245	0.00869565	0.0106877	0.013323	0.00417053	0.0259785
d__Bacteria;k__norank_d__Bacteria;p__Nitrospirota;c__Thermodesulfovibrionia;o__norank_c__Thermodesulfovibrionia;f__norank_o__norank_c__Thermodesulfovibrionia;g__norank_f__norank_o__norank_c__Thermodesulfovibrionia	0	0	0.00107933	0	0	0	0	0	0	0	0	0	0	0	0	0	0	0	0	0	0	0	0	0	0	0	0	0	0	0	0	0	0	0	0	0	0	0	0	0	0	0	0	0	0	0	0	0	0
d__Bacteria;k__norank_d__Bacteria;p__Patescibacteria;c__ABY1;o__Candidatus_Kerfeldbacteria;f__norank_o__Candidatus_Kerfeldbacteria;g__norank_f__norank_o__Candidatus_Kerfeldbacteria	0	0	0	0	0	0	0	0	0	0	0	0	0	0	0	0	0	0	0	0.000272628	0	0	0	0	0	0	0	0	0	0	0	0	0.000173551	0	0	0	0	0	0	0	0	0	0	0	0	0.000464684	0	0	0
d__Bacteria;k__norank_d__Bacteria;p__Patescibacteria;c__ABY1;o__Candidatus_Komeilibacteria;f__norank_o__Candidatus_Komeilibacteria;g__norank_f__norank_o__Candidatus_Komeilibacteria	0	0	0	0	0.000327654	0	0	0	0	0	0	0	0	0	0	0	0	0	0	0	0	0	0	0	0	0	0	0	0	0	0	0	0	0	0	0	0	0	0	0	0	0	0	0	0	0	0	0	0
d__Bacteria;k__norank_d__Bacteria;p__Patescibacteria;c__ABY1;o__Candidatus_Kuenenbacteria;f__norank_o__Candidatus_Kuenenbacteria;g__norank_f__norank_o__Candidatus_Kuenenbacteria	0	0	0	0	0	0	0	8.3612e-05	0	0	0	0	0	0	0	0	0	0	0	0.000272628	0	0	0	0	0	0	0	0	0	0	0.000443459	0	0.000173551	0	0	0	0	0	0	0	0	0.000402982	0.000155885	0	0	0	0	0	0
d__Bacteria;k__norank_d__Bacteria;p__Patescibacteria;c__ABY1;o__Candidatus_Magasanikbacteria;f__norank_o__Candidatus_Magasanikbacteria;g__norank_f__norank_o__Candidatus_Magasanikbacteria	0	0	0.00107933	0	0.000655308	0	0	0	0.000176678	0	0	0.000283527	0	0.000257998	0	0	0	0	0.000235239	0	0	0	0	0	0	0	0	0	0	0	0.00110865	0	0.000520653	0	0	0.000857633	0	0	0	0	0	0	0.000155885	0	0	0.000464684	0	0	0.000341822
d__Bacteria;k__norank_d__Bacteria;p__Patescibacteria;c__ABY1;o__Candidatus_Uhrbacteria;f__norank_o__Candidatus_Uhrbacteria;g__norank_f__norank_o__Candidatus_Uhrbacteria	0.000248324	0	0.000539665	0	0	0	0	0	0	0	0	0	0.000276778	0	0	0	0	0.000141563	0	0	0	0	0	0	0	0.000177841	0	0	0	0	0	0	0.000173551	0	0	0	0	0	0	0	0	0	0	0.000476644	0	0	0	0	0
d__Bacteria;k__norank_d__Bacteria;p__Patescibacteria;c__ABY1;o__unclassified_c__ABY1;f__unclassified_c__ABY1;g__unclassified_c__ABY1	0	0	0	0	0	0	0	0	0	0.000818666	0.000143082	0	0	0	0	0	0	0	0	0	0	0	0	0	0	0	0	0	0	0	0.000665188	0	0.000173551	0.000579542	0	0	0.0008726	0	0	0	0	0.000201491	0	0	0.000869565	0	0	0	0
d__Bacteria;k__norank_d__Bacteria;p__Patescibacteria;c__Berkelbacteria;o__norank_c__Berkelbacteria;f__norank_o__norank_c__Berkelbacteria;g__norank_f__norank_o__norank_c__Berkelbacteria	0.00124162	0.000489956	0	0.000924898	0	0	0	0.000585284	0	0	0.000429246	0.000850581	0.000276778	0	0	0	0.000147254	0	0.000235239	0.000272628	0	0.000243191	0	0	0	0	0.000696864	0.000110387	0	0	0.000665188	0	0	0	0	0	0	0.00023092	0	0	0	0.000201491	0.000155885	0	0	0.000929368	0	0	0.000170911
d__Bacteria;k__norank_d__Bacteria;p__Patescibacteria;c__Gracilibacteria;o__Absconditabacteriales_SR1;f__norank_o__Absconditabacteriales_SR1;g__norank_f__norank_o__Absconditabacteriales_SR1	0	0	0	0	0	0	0	0	0	0	0	0	0	0	0	0	0	0	0	0	0	0	0	0	0	0	0	0	0	0	0	0	0	0	0	0	0	0	0	0	0	0	0	0	0	0	0	0	0
d__Bacteria;k__norank_d__Bacteria;p__Patescibacteria;c__Gracilibacteria;o__Candidatus_Abawacabacteria;f__norank_o__Candidatus_Abawacabacteria;g__norank_f__norank_o__Candidatus_Abawacabacteria	0	0	0	0	0	0	0	0	0	0	0	0	0	0	0	0	0	0	0	0	0	0	0	0	0	0	0	0	0	0	0	0	0	0	0	0	0	0	0	0	0	0	0	0	0	0	0	0	0
d__Bacteria;k__norank_d__Bacteria;p__Patescibacteria;c__Gracilibacteria;o__Candidatus_Peregrinibacteria;f__norank_o__Candidatus_Peregrinibacteria;g__norank_f__norank_o__Candidatus_Peregrinibacteria	0	0	0	0	0	0	0	0	0	0	0	0	0	0.000257998	0	0	0	0	0.000235239	0	0	0	0	0	0	0.000177841	0	0	0	0	0	0	0	0	0	0	0	0	0	0	0	0	0	0	0	0	0	0	0
d__Bacteria;k__norank_d__Bacteria;p__Patescibacteria;c__Gracilibacteria;o__Candidatus_Peribacteria;f__norank_o__Candidatus_Peribacteria;g__norank_f__norank_o__Candidatus_Peribacteria	0.00372486	0.000122489	0.000539665	0.00018498	0.000982962	0	0.000307314	0.000167224	0.000883392	0.000409333	0.000286164	0.00226822	0.00359812	0.00438596	0.0027027	0	0.00103078	0.000707814	0.00164667	0.000545256	0	0	0	0	0.00041958	0.000355682	0.000174216	0.000110387	0	0.000376176	0	8.42034e-05	0.000347102	0	0	0.000285878	0	0.00011546	0	0.000443459	0	0.000402982	0.000467654	0.000238322	0.000434783	0	0.000386175	0	0.000170911
d__Bacteria;k__norank_d__Bacteria;p__Patescibacteria;c__Gracilibacteria;o__norank_c__Gracilibacteria;f__norank_o__norank_c__Gracilibacteria;g__norank_f__norank_o__norank_c__Gracilibacteria	0.000744971	0	0	0	0	0	0.000307314	0	0	0	0.000286164	0.000283527	0	0.000257998	0	0	0	0	0	0	0	0	0	0	0	0	0.000174216	0	0	0	0.000221729	0	0	0	0	0	0	0	0	0	0	0	0.000467654	0	0	0	0	0	0.000170911
d__Bacteria;k__norank_d__Bacteria;p__Patescibacteria;c__Gracilibacteria;o__unclassified_c__Gracilibacteria;f__unclassified_c__Gracilibacteria;g__unclassified_c__Gracilibacteria	0	0	0	0	0	0	0	0	0	0	0	0	0	0.000257998	0	0	0	0	0	0	0	0	0	0	0	0	0	0	0	0	0	0	0	0	0	0	0	0	0	0	0	0	0	0	0	0	0	0	0
d__Bacteria;k__norank_d__Bacteria;p__Patescibacteria;c__Kazania;o__norank_c__Kazania;f__norank_o__norank_c__Kazania;g__norank_f__norank_o__norank_c__Kazania	0	0	0.000539665	0	0	0	0	0	0	0.000409333	0.000143082	0	0	0	0	0	0	0	0	0.000272628	0	0	0	0	0	0	0	0	0	0	0	0	0	0	0	0	0	0	0	0	0	0	0	0	0	0	0	0	0
d__Bacteria;k__norank_d__Bacteria;p__Patescibacteria;c__Microgenomatia;o__Candidatus_Amesbacteria;f__norank_o__Candidatus_Amesbacteria;g__norank_f__norank_o__Candidatus_Amesbacteria	0	0	0	0	0	0	0	0	0	0.000409333	0	0	0.000276778	0	0	0	0.000147254	0	0	0.000272628	0	0	0	0	0	0	0	0	0	0	0	0	0	0	0	0	0	0	0	0	0	0	0	0	0	0	0	0	0.000170911
d__Bacteria;k__norank_d__Bacteria;p__Patescibacteria;c__Microgenomatia;o__Candidatus_Curtissbacteria;f__norank_o__Candidatus_Curtissbacteria;g__norank_f__norank_o__Candidatus_Curtissbacteria	0	0	0	0	0.000655308	0	0	0	0	0	0	0.000567054	0	0	0	0	0.000147254	0.000141563	0	0.000272628	0	0	0	0.000820345	0.00013986	0	0.000174216	0	0	0.000250784	0	0	0	0	0	0	0	0	0	0	0	0	0	0	0	0	0	0	0
d__Bacteria;k__norank_d__Bacteria;p__Patescibacteria;c__Microgenomatia;o__Candidatus_Daviesbacteria;f__norank_o__Candidatus_Daviesbacteria;g__norank_f__norank_o__Candidatus_Daviesbacteria	0	0	0	0.000369959	0	0	0	0	0.000176678	0	0	0	0.000276778	0	0	0	0	0	0	0	0	0	0	0	0.00027972	0	0.000174216	0	0	0	0	0	0	0	0	0	0	0	0	0	0	0.000402982	0	0	0	0	0	0.000463392	0.000341822
d__Bacteria;k__norank_d__Bacteria;p__Patescibacteria;c__Microgenomatia;o__Candidatus_Gottesmanbacteria;f__norank_o__Candidatus_Gottesmanbacteria;g__norank_f__norank_o__Candidatus_Gottesmanbacteria	0	0	0.000539665	0	0	0	0.000307314	0	0	0	0	0.000850581	0	0.000257998	0	0	0.000147254	0	0	0.000817884	0	0	0	0	0	0	0	0	0	0	0	0	0.000347102	0.000289771	0	0	0	0	0	0	0	0	0	0	0	0	0	0	0
d__Bacteria;k__norank_d__Bacteria;p__Patescibacteria;c__Microgenomatia;o__Candidatus_Levybacteria;f__norank_o__Candidatus_Levybacteria;g__norank_f__norank_o__Candidatus_Levybacteria	0	0	0	0	0.000327654	0	0	0	0	0	0	0	0.000276778	0	0	0	0.000147254	0	0	0	0	0.000121595	0	0.000410172	0.00027972	0.000177841	0	0	0	0	0	0.000168407	0	0	0	0	0	0	0	0	0	0	0	0	0	0	0.000193087	0	0
d__Bacteria;k__norank_d__Bacteria;p__Patescibacteria;c__Microgenomatia;o__Candidatus_Pacebacteria;f__norank_o__Candidatus_Pacebacteria;g__norank_f__norank_o__Candidatus_Pacebacteria	0	0	0	0	0.000327654	0	0	0	0	0	0	0	0.000276778	0	0	0	0	0.000141563	0	0	0	0	0	0	0	0	0	0	0	0.000125392	0	0	0	0	0	0	0	0	0	0	0	0	0	0	0	0	0	0	0
d__Bacteria;k__norank_d__Bacteria;p__Patescibacteria;c__Microgenomatia;o__Candidatus_Shapirobacteria;f__norank_o__Candidatus_Shapirobacteria;g__norank_f__norank_o__Candidatus_Shapirobacteria	0	0	0	0	0	0	0	0	0	0	0	0	0.000276778	0	0	0	0	0	0	0	0	0	0	0	0	0	0	0	0	0	0	0	0	0	0	0	0	0	0	0	0	0	0	0	0	0	0	0	0
d__Bacteria;k__norank_d__Bacteria;p__Patescibacteria;c__Microgenomatia;o__Candidatus_Woesebacteria;f__norank_o__Candidatus_Woesebacteria;g__norank_f__norank_o__Candidatus_Woesebacteria	0	0	0	0.00018498	0.000327654	0	0	0	0	0.000409333	0	0	0	0	0	0	0	0	0	0.00109051	0.000277162	0	0	0	0	0	0	0	0	0	0	8.42034e-05	0.000347102	0	0.000404694	0	0	0	0	0	0	0	0	0.000476644	0	0	0	0.000231696	0
d__Bacteria;k__norank_d__Bacteria;p__Patescibacteria;c__Microgenomatia;o__Candidatus_Woykebacteria;f__norank_o__Candidatus_Woykebacteria;g__norank_f__norank_o__Candidatus_Woykebacteria	0	0	0	0	0.000327654	0	0.000307314	0	0	0	0	0.00141764	0	0.000257998	0	0	0	0	0	0.000272628	0	0	0	0	0	0	0	0	0	0	0	0	0	0.000579542	0	0	0	0	0	0	0	0	0	0.000714967	0	0	0	0	0
d__Bacteria;k__norank_d__Bacteria;p__Patescibacteria;c__Microgenomatia;o__norank_c__Microgenomatia;f__norank_o__norank_c__Microgenomatia;g__norank_f__norank_o__norank_c__Microgenomatia	0	0	0	0	0	0.000189502	0.000307314	8.3612e-05	0.000176678	0	0	0	0.00110711	0	0	0	0	0.000849377	0	0	0.000554324	0.000121595	0.000318167	0	0.00027972	0.000533523	0.00156794	0.00044155	0	0	0	0	0	0	0	0	0.000290867	0.00023092	0.000220702	0.00155211	0.000127567	0.000201491	0	0.000238322	0.000869565	0	0.000965437	0.000231696	0
d__Bacteria;k__norank_d__Bacteria;p__Patescibacteria;c__Microgenomatia;o__unclassified_c__Microgenomatia;f__unclassified_c__Microgenomatia;g__unclassified_c__Microgenomatia	0.000993295	0.000122489	0.000539665	0.00018498	0	0	0	0	0	0	0	0	0	0	0.00135135	0.000161786	0.000589015	0.000141563	0	0.000272628	0	0	0	0	0	0	0	0	0	0	0.000221729	0	0.000173551	0	0	0	0	0	0.000220702	0	0	0	0	0	0	0	0	0	0.000512733
d__Bacteria;k__norank_d__Bacteria;p__Patescibacteria;c__Parcubacteria;o__Candidatus_Adlerbacteria;f__norank_o__Candidatus_Adlerbacteria;g__norank_f__norank_o__Candidatus_Adlerbacteria	0	0.000122489	0	0.00018498	0.000327654	0	0	8.3612e-05	0.000176678	0	0.000143082	0.000567054	0.000553557	0.00257998	0.0027027	0	0	0.000283126	0	0	0.000831486	0.000243191	0.000318167	0	0.00041958	0.00142273	0.000348432	0.000331162	0	0.000125392	0	0.000168407	0.000347102	0	0	0	0.000581734	0.00046184	0	0.000221729	0	0.000201491	0.000155885	0	0	0.000929368	0.000193087	0.000463392	0.000341822
d__Bacteria;k__norank_d__Bacteria;p__Patescibacteria;c__Parcubacteria;o__Candidatus_Azambacteria;f__norank_o__Candidatus_Azambacteria;g__norank_f__norank_o__Candidatus_Azambacteria	0.000496648	0	0	0	0	0	0.000307314	8.3612e-05	0.000706714	0	0	0.000283527	0.000830335	0.000515996	0.000675676	0	0.000294507	0.000141563	0	0.000272628	0.000277162	0	0	0	0	0.000533523	0.000348432	0	0	0	0	0	0.000520653	0.000579542	0	0	0.000581734	0.00023092	0	0	0.000127567	0.000402982	0	0	0.00130435	0.000464684	0.000579262	0.000231696	0.000512733
d__Bacteria;k__norank_d__Bacteria;p__Patescibacteria;c__Parcubacteria;o__Candidatus_Campbellbacteria;f__norank_o__Candidatus_Campbellbacteria;g__norank_f__norank_o__Candidatus_Campbellbacteria	0	0	0	0	0	0	0	0	0	0	0	0.000283527	0	0.000257998	0	0	0	0	0	0	0	0	0.000318167	0	0	0	0	0	0	0	0	0	0	0	0	0	0	0	0	0	0	0	0	0	0	0	0	0	0
d__Bacteria;k__norank_d__Bacteria;p__Patescibacteria;c__Parcubacteria;o__Candidatus_Jorgensenbacteria;f__norank_o__Candidatus_Jorgensenbacteria;g__norank_f__norank_o__Candidatus_Jorgensenbacteria	0	0	0	0	0	0	0	0	0	0	0	0	0	0	0	0	0	0	0	0	0	0	0	0	0	0	0	0	0	0	0	0	0	0	0	0	0	0.00011546	0	0	0	0	0	0	0	0	0	0	0
d__Bacteria;k__norank_d__Bacteria;p__Patescibacteria;c__Parcubacteria;o__Candidatus_Kaiserbacteria;f__norank_o__Candidatus_Kaiserbacteria;g__norank_f__norank_o__Candidatus_Kaiserbacteria	0.00223491	0.000122489	0	0.000739919	0.000655308	0	0.000307314	0.00083612	0.00159011	0	0.000143082	0.00198469	0.00193745	0.00257998	0.0027027	0.000161786	0.000147254	0.000849377	0	0.000272628	0.000554324	0.000121595	0	0	0.00223776	0.000533523	0	0.000110387	0.000297398	0.000376176	0.000665188	0.00117885	0	0	0	0	0.00232693	0.00127006	0	0.00155211	0.00216864	0	0	0.000476644	0.000869565	0	0.000965437	0.000926784	0.000512733
d__Bacteria;k__norank_d__Bacteria;p__Patescibacteria;c__Parcubacteria;o__Candidatus_Moranbacteria;f__norank_o__Candidatus_Moranbacteria;g__norank_f__norank_o__Candidatus_Moranbacteria	0	0	0	0	0	0	0	0	0	0	0	0	0	0	0	0	0	0	0	0.000272628	0	0	0	0	0	0	0	0	0	0	0	0	0.000173551	0	0	0	0	0	0	0	0	0	0	0	0	0	0	0	0
d__Bacteria;k__norank_d__Bacteria;p__Patescibacteria;c__Parcubacteria;o__Candidatus_Nomurabacteria;f__norank_o__Candidatus_Nomurabacteria;g__norank_f__norank_o__Candidatus_Nomurabacteria	0	0	0	0	0	0	0	8.3612e-05	0.000530035	0	0	0	0.000276778	0.000773994	0.00135135	0	0	0	0	0	0	0	0	0	0.00013986	0	0	0	0	0	0	0	0.000347102	0.000289771	0	0	0.000290867	0	0	0	0	0.000201491	0.000311769	0.000238322	0.000434783	0.000464684	0	0	0.000170911
d__Bacteria;k__norank_d__Bacteria;p__Patescibacteria;c__Parcubacteria;o__Candidatus_Ryanbacteria;f__norank_o__Candidatus_Ryanbacteria;g__norank_f__norank_o__Candidatus_Ryanbacteria	0	0	0	0	0	0	0	0	0	0	0.000143082	0	0	0	0	0	0	0	0	0	0	0	0	0	0	0	0	0	0	0	0	0	0	0	0	0	0	0	0	0	0	0	0	0	0	0	0	0	0
d__Bacteria;k__norank_d__Bacteria;p__Patescibacteria;c__Parcubacteria;o__Candidatus_Staskawiczbacteria;f__norank_o__Candidatus_Staskawiczbacteria;g__norank_f__norank_o__Candidatus_Staskawiczbacteria	0	0	0	0	0	0	0	8.3612e-05	0	0	0	0.000283527	0	0.000257998	0	0	0.000147254	0	0	0.000545256	0	0	0	0	0.00013986	0	0	0	0	0	0	0	0.000173551	0	0	0	0.000290867	0.00011546	0	0	0	0	0	0	0	0	0	0	0
d__Bacteria;k__norank_d__Bacteria;p__Patescibacteria;c__Parcubacteria;o__Candidatus_Terrybacteria;f__norank_o__Candidatus_Terrybacteria;g__norank_f__norank_o__Candidatus_Terrybacteria	0	0	0	0	0	0	0	0	0	0	0	0	0	0	0	0	0	0	0	0	0	0	0	0	0	0	0	0	0	0	0	0	0	0	0	0	0	0	0	0	0	0	0	0	0	0	0	0	0
d__Bacteria;k__norank_d__Bacteria;p__Patescibacteria;c__Parcubacteria;o__Candidatus_Vogelbacteria;f__norank_o__Candidatus_Vogelbacteria;g__norank_f__norank_o__Candidatus_Vogelbacteria	0	0	0	0	0	0	0.000614628	0	0	0	0	0	0	0	0	0	0	0	0	0	0	0	0	0	0	0	0	0	0	0	0	0	0	0	0	0	0	0	0	0	0	0	0	0	0	0	0	0	0
d__Bacteria;k__norank_d__Bacteria;p__Patescibacteria;c__Parcubacteria;o__Candidatus_Yanofskybacteria;f__norank_o__Candidatus_Yanofskybacteria;g__norank_f__norank_o__Candidatus_Yanofskybacteria	0.000248324	0	0	0.00018498	0.000327654	0	0	0.000167224	0	0	0	0	0	0.000515996	0.00135135	0	0	0	0	0.000272628	0	0	0	0	0	0.000533523	0	0	0	0	0.000221729	0	0	0	0.000809389	0	0.000290867	0	0	0.000443459	0.000127567	0	0.000155885	0	0.000434783	0	0	0.000463392	0.000170911
d__Bacteria;k__norank_d__Bacteria;p__Patescibacteria;c__Parcubacteria;o__Candidatus_Zambryskibacteria;f__norank_o__Candidatus_Zambryskibacteria;g__norank_f__norank_o__Candidatus_Zambryskibacteria	0	0	0	0	0.000327654	0	0	0.000167224	0	0	0.000143082	0.000283527	0.000276778	0	0.00202703	0	0	0	0	0	0	0	0	0	0	0	0	0	0	0	0.000221729	0	0	0	0	0	0	0	0	0	0.000127567	0	0.000155885	0	0.000434783	0	0	0	0
d__Bacteria;k__norank_d__Bacteria;p__Patescibacteria;c__Parcubacteria;o__GWA2-38-13b;f__norank_o__GWA2-38-13b;g__norank_f__norank_o__GWA2-38-13b	0.000248324	0	0	0	0	0	0	0.000167224	0	0	0.000286164	0.00113411	0	0.000515996	0.000675676	0	0	0.000141563	0	0	0.000277162	0	0	0	0.00027972	0.000355682	0	0	0	0.000125392	0.000443459	0	0.000867754	0	0	0	0.000290867	0.00011546	0	0	0	0	0	0.000476644	0	0	0	0	0.000341822
d__Bacteria;k__norank_d__Bacteria;p__Patescibacteria;c__Parcubacteria;o__norank_c__Parcubacteria;f__norank_o__norank_c__Parcubacteria;g__norank_f__norank_o__norank_c__Parcubacteria	0.00645642	0.000367467	0.00107933	0.00277469	0.000655308	0.000189502	0.000614628	0.00108696	0.00229682	0.000818666	0.0015739	0.00680465	0.00332134	0.00619195	0.0108108	0.000323572	0.00161979	0.000849377	0.000470478	0	0.000554324	0	0	0.000820345	0.00013986	0.00266762	0.00087108	0.000551937	0	0.000376176	0.00177384	0.000421017	0.000347102	0.000579542	0.000404694	0.000285878	0.00145433	0.00046184	0.000441404	0.000665188	0.000255135	0.00181342	0.000623539	0.00166826	0.00130435	0.000929368	0.00193087	0.000695088	0.000170911
d__Bacteria;k__norank_d__Bacteria;p__Patescibacteria;c__Parcubacteria;o__unclassified_c__Parcubacteria;f__unclassified_c__Parcubacteria;g__unclassified_c__Parcubacteria	0.000744971	0.000489956	0	0.00018498	0.00131062	0.000189502	0.000307314	0.00100334	0.00106007	0	0.000572328	0.00255174	0.00166067	0.00206398	0.00337838	0	0.000441761	0.000141563	0	0.00109051	0.000277162	0.000121595	0	0	0.00041958	0.00124489	0.000696864	0	0	0.000250784	0.00133038	0.00134725	0.00104131	0.000289771	0.000404694	0.000857633	0.000581734	0.000577301	0	0	0.000382702	0.00100746	0.000311769	0.000238322	0.000434783	0.000464684	0.00077235	0.000231696	0.000512733
d__Bacteria;k__norank_d__Bacteria;p__Patescibacteria;c__Saccharimonadia;o__Saccharimonadales;f__LWQ8;g__norank_f__LWQ8	0.00124162	0.000734934	0.000539665	0.000554939	0	0.000189502	0.000921942	0.000752508	0.00176678	0	0.000143082	0.00283527	0.00193745	0.000257998	0.000675676	0.000161786	0.000589015	0.0038222	0.000235239	0	0.000277162	0.000486381	0.000318167	0.000820345	0.00153846	0.000355682	0.00452962	0.0017662	0	0.000752351	0	0.00101044	0.000173551	0.000289771	0.00121408	0	0.000290867	0.00103914	0.000662105	0.000443459	0.000510269	0.00100746	0.000935308	0.000953289	0.00130435	0	0.00366866	0.000695088	0.000170911
d__Bacteria;k__norank_d__Bacteria;p__Patescibacteria;c__Saccharimonadia;o__Saccharimonadales;f__S32;g__TM7	0.000993295	0.000489956	0	0.000924898	0.00163827	0	0.00153657	0.000668896	0	0.000818666	0.00143082	0.000850581	0.00110711	0.000257998	0.000675676	0.000161786	0.000294507	0.000141563	0.000235239	0.000817884	0.000831486	0.000121595	0.000954502	0	0	0	0.000348432	0.000110387	0	0.000376176	0.000221729	0.000168407	0.000520653	0	0	0	0	0	0	0.000443459	0	0.000201491	0.000155885	0.000238322	0.000434783	0	0	0.000231696	0.00170911
d__Bacteria;k__norank_d__Bacteria;p__Patescibacteria;c__Saccharimonadia;o__Saccharimonadales;f__Saccharimonadaceae;g__GTL1	0	0	0	0	0	0.000189502	0	0	0	0	0	0	0	0	0	0	0	0	0	0	0	0	0	0	0	0	0	0	0	0	0	0	0	0	0	0	0	0	0	0	0	0	0.000155885	0	0	0	0	0	0
d__Bacteria;k__norank_d__Bacteria;p__Patescibacteria;c__Saccharimonadia;o__Saccharimonadales;f__Saccharimonadaceae;g__TM7a	0.00223491	0.000734934	0.00107933	0	0	0	0.00368777	0.000585284	0	0.003684	0	0.00170116	0.000276778	0.000257998	0	0	0.000147254	0.000141563	0.000235239	0	0.000277162	0.00109436	0.000318167	0.00164069	0	0	0.000696864	0.000772712	0	0.000250784	0.000443459	0	0	0	0	0.000857633	0	0.00011546	0	0.000443459	0.000892971	0	0.000155885	0.000476644	0.00478261	0	0.00077235	0	0.000341822
d__Bacteria;k__norank_d__Bacteria;p__Patescibacteria;c__Saccharimonadia;o__Saccharimonadales;f__Saccharimonadaceae;g__unclassified_f__Saccharimonadaceae	0	0	0	0	0	0	0	0	0	0	0	0	0	0	0	0	0	0	0	0	0	0	0	0	0	0	0	0	0	0	0	0	0	0	0	0	0	0	0	0	0	0	0	0	0.000869565	0	0	0	0
d__Bacteria;k__norank_d__Bacteria;p__Patescibacteria;c__Saccharimonadia;o__Saccharimonadales;f__WWH38;g__norank_f__WWH38	0.00198659	0.000122489	0.000539665	0.00018498	0	0	0	0.000167224	0.000176678	0	0.00128774	0.00708818	0.00774979	0.000773994	0.00337838	0	0.000441761	0.00622877	0.000235239	0	0	0.000364786	0.000318167	0	0.00153846	0.000177841	0.00139373	0.000110387	0	0.000376176	0	0.00101044	0	0	0	0.000285878	0.000581734	0.000692761	0	0	0	0.00201491	0	0.0021449	0.00478261	0	0.00984746	0.00486562	0.00102547
d__Bacteria;k__norank_d__Bacteria;p__Patescibacteria;c__Saccharimonadia;o__Saccharimonadales;f__norank_o__Saccharimonadales;g__norank_f__norank_o__Saccharimonadales	0.00645642	0.00171485	0.00107933	0.00110988	0.00262123	0.000379003	0.00245851	0.00292642	0.004947	0.00327466	0.00186007	0.00198469	0.00553557	0.00154799	0.00135135	0.0011325	0.00353409	0.00268969	0.000705716	0.00218103	0.00194013	0.00328307	0.000636335	0.00205086	0.00335664	0.0030233	0.00714286	0.00849983	0.00104089	0.0015047	0.00133038	0.00168407	0.000694203	0.00115908	0.000809389	0.00142939	0.00145433	0.00219374	0.000882807	0.00177384	0.00165837	0.00342535	0.00140296	0.00357483	0.00347826	0	0.00888202	0.00162187	0.00170911
d__Bacteria;k__norank_d__Bacteria;p__Patescibacteria;c__Saccharimonadia;o__Saccharimonadales;f__unclassified_o__Saccharimonadales;g__unclassified_o__Saccharimonadales	0.00571145	0.0011024	0.00107933	0.000369959	0.000982962	0.000189502	0.000921942	0.00125418	0.00141343	0.001228	0.000286164	0.0031188	0.00304456	0.00103199	0.000675676	0.000323572	0.00176704	0.00240657	0.000705716	0.000545256	0.00138581	0.000972763	0.000636335	0.00164069	0.00433566	0.00177841	0.00296167	0.00364279	0.000743494	0.000250784	0.000886918	0.00126305	0.000694203	0	0	0.00114351	0.00378127	0.00219374	0.000441404	0.00465632	0.00153081	0.00141044	0.00233827	0.00119161	0.00565217	0	0.00714424	0.00185357	0.00136729
d__Bacteria;k__norank_d__Bacteria;p__Patescibacteria;c__WWE3;o__norank_c__WWE3;f__norank_o__norank_c__WWE3;g__norank_f__norank_o__norank_c__WWE3	0.000496648	0	0.00107933	0	0.000655308	0	0	0	0	0	0	0.000567054	0.000276778	0	0.000675676	0	0	0	0	0	0	0	0	0	0	0	0	0	0	0	0	0	0	0	0	0	0	0	0	0.000221729	0	0	0	0.000238322	0	0	0	0	0
d__Bacteria;k__norank_d__Bacteria;p__Patescibacteria;c__norank_p__Patescibacteria;o__norank_c__norank_p__Patescibacteria;f__norank_o__norank_c__norank_p__Patescibacteria;g__norank_f__norank_o__norank_c__norank_p__Patescibacteria	0	0	0	0	0	0	0.000614628	0	0	0	0.000143082	0	0	0	0	0	0.000147254	0	0.000235239	0	0	0	0.000318167	0	0	0	0	0	0	0	0	0	0	0	0	0	0	0	0	0	0	0	0	0	0	0	0.000193087	0	0
d__Bacteria;k__norank_d__Bacteria;p__Patescibacteria;c__unclassified_p__Patescibacteria;o__unclassified_p__Patescibacteria;f__unclassified_p__Patescibacteria;g__unclassified_p__Patescibacteria	0	0	0.000539665	0.00018498	0.000327654	0	0.000614628	0.000167224	0	0	0	0.000283527	0.00221423	0.000257998	0	0	0.000441761	0	0	0	0	0	0.000318167	0	0.00013986	0.000177841	0.000348432	0	0	0	0.000221729	0	0.000173551	0	0	0	0	0.00034638	0.000662105	0	0.000255135	0.000805964	0	0	0	0	0	0.000231696	0
d__Bacteria;k__norank_d__Bacteria;p__Planctomycetota;c__BD7-11;o__norank_c__BD7-11;f__norank_o__norank_c__BD7-11;g__norank_f__norank_o__norank_c__BD7-11	0	0	0	0	0	0	0	0	0	0	0	0	0	0	0.000675676	0	0	0	0	0	0	0	0	0	0	0.000177841	0	0	0	0	0.000221729	0	0.000173551	0	0	0	0	0	0	0	0	0	0.000155885	0	0	0	0	0	0
d__Bacteria;k__norank_d__Bacteria;p__Planctomycetota;c__OM190;o__norank_c__OM190;f__norank_o__norank_c__OM190;g__norank_f__norank_o__norank_c__OM190	0	0	0.00269833	0	0.000327654	0	0	0	0	0.000409333	0.000143082	0.000850581	0.000276778	0.00257998	0.000675676	0	0	0.000424689	0.000470478	0	0	0	0	0	0	0	0	0	0	0	0.00133038	0	0.00399167	0.00289771	0.00121408	0.000571755	0.000290867	0	0	0	0	0	0.000623539	0	0	0	0	0	0
d__Bacteria;k__norank_d__Bacteria;p__Planctomycetota;c__Phycisphaerae;o__C86;f__norank_o__C86;g__norank_f__norank_o__C86	0	0	0	0	0	0	0	0	0	0	0	0	0	0	0	0	0	0	0	0	0	0	0	0	0	0	0	0	0	0	0	0	0	0.000579542	0	0	0	0	0	0	0	0	0	0	0	0	0	0	0
d__Bacteria;k__norank_d__Bacteria;p__Planctomycetota;c__Phycisphaerae;o__CCM11a;f__norank_o__CCM11a;g__norank_f__norank_o__CCM11a	0	0	0	0	0.000327654	0	0	0	0	0	0	0	0	0.000257998	0	0	0	0	0	0.000272628	0	0	0	0	0	0	0	0	0	0	0	0	0.000867754	0.000289771	0	0	0	0	0	0	0	0	0	0	0	0	0	0	0
d__Bacteria;k__norank_d__Bacteria;p__Planctomycetota;c__Phycisphaerae;o__MSBL9;f__GWC2-45-44;g__norank_f__GWC2-45-44	0	0	0.000539665	0	0	0	0	0	0	0	0	0	0	0	0	0	0	0	0	0.000272628	0	0	0	0	0	0	0	0	0	0	0	0	0	0	0	0	0	0	0	0	0	0	0	0	0	0	0	0	0
d__Bacteria;k__norank_d__Bacteria;p__Planctomycetota;c__Phycisphaerae;o__Phycisphaerales;f__Phycisphaeraceae;g__AKYG587	0	0	0.001619	0	0.000327654	0	0	0	0	0	0	0.000567054	0	0.00206398	0.0027027	0	0	0	0	0.000272628	0	0	0.000636335	0	0	0	0	0	0	0	0.00288248	0	0.00485942	0.00550565	0.00242817	0.00200114	0	0	0	0.000221729	0	0	0.000155885	0	0	0	0	0	0
d__Bacteria;k__norank_d__Bacteria;p__Planctomycetota;c__Phycisphaerae;o__Phycisphaerales;f__Phycisphaeraceae;g__CL500-3	0	0	0	0	0	0	0	0	0	0	0	0	0	0	0.000675676	0	0	0	0.000235239	0	0	0	0	0	0	0	0	0	0	0	0	0	0.000173551	0.000579542	0	0.000857633	0	0	0	0	0	0	0	0	0	0	0	0	0
d__Bacteria;k__norank_d__Bacteria;p__Planctomycetota;c__Phycisphaerae;o__Phycisphaerales;f__Phycisphaeraceae;g__I-8	0	0	0	0	0	0	0	0	0	0	0	0.000283527	0	0	0	0	0	0	0	0.000272628	0	0	0	0	0	0	0	0	0	0	0	0	0	0	0	0	0	0	0	0	0	0	0	0	0	0	0	0	0.000170911
d__Bacteria;k__norank_d__Bacteria;p__Planctomycetota;c__Phycisphaerae;o__Phycisphaerales;f__Phycisphaeraceae;g__Phycisphaera	0	0	0	0	0	0	0	0	0	0	0	0.000283527	0.000276778	0	0	0	0	0	0	0	0	0	0	0	0	0	0	0	0	0	0.000221729	0	0	0	0	0	0	0	0	0	0	0	0	0	0	0	0	0	0
d__Bacteria;k__norank_d__Bacteria;p__Planctomycetota;c__Phycisphaerae;o__Phycisphaerales;f__Phycisphaeraceae;g__SM1A02	0.000248324	0	0	0	0.00360419	0	0.0021512	0.000167224	0	0.000409333	0.00143082	0.00113411	0.00166067	0.00438596	0.000675676	0.000485358	0	0.000424689	0.000940955	0.00109051	0.000277162	0	0.000318167	0.000820345	0	0.000177841	0	0	0.000148699	0	0.00110865	8.42034e-05	0.00104131	0.000289771	0.00202347	0.00171527	0.000290867	0.00023092	0	0.000221729	0.000382702	0.00100746	0.00171473	0.00190658	0	0.000929368	0	0.000231696	0.000683644
d__Bacteria;k__norank_d__Bacteria;p__Planctomycetota;c__Phycisphaerae;o__Phycisphaerales;f__Phycisphaeraceae;g__norank_f__Phycisphaeraceae	0.000744971	0	0.000539665	0	0.000327654	0	0.000307314	8.3612e-05	0	0	0.000286164	0.000567054	0.000276778	0.00128999	0	0	0	0	0	0	0.000277162	0.000121595	0	0.000410172	0.00013986	0	0	0	0	0	0.000443459	8.42034e-05	0.000347102	0	0.000404694	0.000571755	0.000581734	0.00011546	0	0	0.000127567	0.000201491	0.000155885	0.000476644	0.000434783	0	0	0.000231696	0.000683644
d__Bacteria;k__norank_d__Bacteria;p__Planctomycetota;c__Phycisphaerae;o__Phycisphaerales;f__Phycisphaeraceae;g__unclassified_f__Phycisphaeraceae	0.000248324	0	0	0	0	0	0	0	0	0	0	0	0	0	0	0	0	0	0	0	0	0	0	0	0	0	0	0	0	0	0	0	0.000173551	0	0	0	0	0	0	0	0	0	0	0	0	0	0	0	0
d__Bacteria;k__norank_d__Bacteria;p__Planctomycetota;c__Phycisphaerae;o__Pla1_lineage;f__norank_o__Pla1_lineage;g__norank_f__norank_o__Pla1_lineage	0	0	0	0	0	0	0	0	0	0	0	0	0	0	0	0	0	0	0.000235239	0	0	0	0	0	0	0	0	0	0	0	0	0	0	0	0	0	0	0	0	0	0	0	0	0	0	0	0	0	0
d__Bacteria;k__norank_d__Bacteria;p__Planctomycetota;c__Phycisphaerae;o__S-70;f__norank_o__S-70;g__norank_f__norank_o__S-70	0	0	0	0	0	0	0	0	0	0	0	0	0	0	0	0	0	0	0	0	0	0	0	0	0	0	0	0	0	0	0	0	0.000173551	0	0	0	0	0	0	0	0	0	0	0	0	0	0	0	0
d__Bacteria;k__norank_d__Bacteria;p__Planctomycetota;c__Phycisphaerae;o__Tepidisphaerales;f__Tepidisphaeraceae;g__Tepidisphaera	0	0	0	0	0	0	0.000307314	8.3612e-05	0	0	0	0	0	0.000257998	0	0	0	0	0	0	0	0	0	0	0	0	0.000174216	0.000331162	0	0	0	0	0	0.000289771	0	0	0	0	0	0.000221729	0	0	0	0	0	0	0	0	0
d__Bacteria;k__norank_d__Bacteria;p__Planctomycetota;c__Phycisphaerae;o__Tepidisphaerales;f__Tepidisphaeraceae;g__norank_f__Tepidisphaeraceae	0.000248324	0	0	0	0.000655308	0	0.000307314	0	0	0.000409333	0.000286164	0	0	0.000515996	0	0	0	0.000141563	0	0.000272628	0	0.000486381	0.000318167	0	0	0	0	0	0	0	0	0	0	0.000289771	0	0.000285878	0	0	0	0	0	0.000402982	0	0	0	0	0	0	0
d__Bacteria;k__norank_d__Bacteria;p__Planctomycetota;c__Phycisphaerae;o__Tepidisphaerales;f__WD2101_soil_group;g__norank_f__WD2101_soil_group	0.0312888	0.0302548	0.019428	0.0345912	0.0209699	0.115975	0.0135218	0.0434783	0.0116608	0.0376586	0.0341966	0.0289198	0.0265707	0.0358617	0.0351351	0.0266947	0.0368134	0.0321348	0.0235239	0.0100872	0.0426829	0.0525292	0.0362711	0.0410172	0.0160839	0.0387693	0.0402439	0.0359863	0.0469888	0.0376176	0.0230599	0.0276187	0.0199583	0.0194147	0.0149737	0.0448828	0.0238511	0.0482623	0.0417126	0.0199557	0.0375048	0.0413057	0.0280592	0.0243089	0.0247826	0.017658	0.0370728	0.0247915	0.0529824
d__Bacteria;k__norank_d__Bacteria;p__Planctomycetota;c__Phycisphaerae;o__Tepidisphaerales;f__norank_o__Tepidisphaerales;g__norank_f__norank_o__Tepidisphaerales	0	0	0	0	0	0	0.000307314	0	0	0	0	0	0	0	0	0	0	0	0	0	0	0	0	0	0	0	0	0	0	0	0	0	0	0.000289771	0	0.000857633	0	0	0	0	0	0	0	0	0	0	0	0	0
d__Bacteria;k__norank_d__Bacteria;p__Planctomycetota;c__Phycisphaerae;o__Tepidisphaerales;f__unclassified_o__Tepidisphaerales;g__unclassified_o__Tepidisphaerales	0.000496648	0.000244978	0.000539665	0	0.000982962	0	0	8.3612e-05	0	0	0.000143082	0.000567054	0	0.00154799	0	0.0011325	0.000147254	0.000424689	0	0.000272628	0.000277162	0.000364786	0	0	0	0.000355682	0	0.000551937	0	0.000501567	0.000221729	0	0	0	0	0.000285878	0	0	0	0.000221729	0.000127567	0	0	0.000238322	0	0	0	0	0
d__Bacteria;k__norank_d__Bacteria;p__Planctomycetota;c__Phycisphaerae;o__mle1-8;f__norank_o__mle1-8;g__norank_f__norank_o__mle1-8	0	0	0	0	0	0	0	0	0	0	0	0	0	0.000515996	0	0	0	0	0	0.000272628	0	0	0	0	0	0	0	0	0	0	0	0	0.000347102	0.000289771	0	0	0	0	0	0	0	0	0	0	0	0	0	0	0
d__Bacteria;k__norank_d__Bacteria;p__Planctomycetota;c__Phycisphaerae;o__unclassified_c__Phycisphaerae;f__unclassified_c__Phycisphaerae;g__unclassified_c__Phycisphaerae	0	0.000979912	0.00107933	0.000739919	0	0	0	0.00133779	0.000176678	0	0	0.000283527	0	0.000257998	0	0.000161786	0.000147254	0	0	0	0	0	0	0	0	0	0	0.000220775	0	0.00413793	0	0	0.000173551	0	0	0	0	0	0	0	0	0	0.000155885	0	0	0	0	0	0
d__Bacteria;k__norank_d__Bacteria;p__Planctomycetota;c__Pla3_lineage;o__norank_c__Pla3_lineage;f__norank_o__norank_c__Pla3_lineage;g__norank_f__norank_o__norank_c__Pla3_lineage	0	0	0	0	0	0	0	0	0	0	0	0	0	0	0	0	0	0	0	0	0	0	0	0	0	0	0	0	0	0	0.000443459	0	0	0.000579542	0.000404694	0.000285878	0	0	0	0	0	0	0	0	0	0	0	0	0
d__Bacteria;k__norank_d__Bacteria;p__Planctomycetota;c__Pla4_lineage;o__norank_c__Pla4_lineage;f__norank_o__norank_c__Pla4_lineage;g__norank_f__norank_o__norank_c__Pla4_lineage	0	0	0	0	0.000655308	0	0	0	0.000353357	0	0.000143082	0	0	0.000515996	0	0	0	0	0.000235239	0.000272628	0	0	0	0	0	0	0	0	0	0	0.00155211	0	0.00173551	0.000579542	0	0.000285878	0.000290867	0	0	0	0	0	0.000779423	0.000238322	0.000869565	0	0	0	0
d__Bacteria;k__norank_d__Bacteria;p__Planctomycetota;c__Planctomycetes;o__Gemmatales;f__Gemmataceae;g__Fimbriiglobus	0	0.000244978	0	0	0	0	0.000921942	8.3612e-05	0.000176678	0.000409333	0	0.000283527	0.000553557	0.00386997	0.000675676	0.000161786	0.000147254	0	0.00117619	0	0	0	0.000318167	0.000410172	0	0	0	0	0	0.000125392	0.000443459	0.00025261	0.000694203	0.00115908	0.00202347	0.000285878	0.000290867	0.00011546	0	0	0	0	0.000311769	0	0.000434783	0.000464684	0	0	0.000341822
d__Bacteria;k__norank_d__Bacteria;p__Planctomycetota;c__Planctomycetes;o__Gemmatales;f__Gemmataceae;g__Gemmata	0.00297989	0.000367467	0.001619	0	0.000982962	0.000189502	0.00460971	0.000752508	0.000353357	0.00409333	0.00214623	0.00141764	0.00221423	0.00412797	0.00337838	0.000647144	0.00132528	0.00127407	0.00164667	0.00327154	0.00443459	0.000607977	0.00349984	0.00328138	0.000979021	0.000533523	0.000696864	0	0.000743494	0.000752351	0.00110865	0.00463119	0.00242971	0.00173863	0.00323756	0.00314465	0.00290867	0.00103914	0.000441404	0.000443459	0.00127567	0.00181342	0.00342946	0.00190658	0.000869565	0.000929368	0.00212396	0.000463392	0.00290549
d__Bacteria;k__norank_d__Bacteria;p__Planctomycetota;c__Planctomycetes;o__Gemmatales;f__Gemmataceae;g__Telmatocola	0	0	0	0	0	0	0	0	0	0	0	0	0	0	0	0	0	0	0	0.000272628	0	0	0	0	0	0	0	0	0	0	0	0	0	0	0	0	0	0	0	0	0	0	0	0	0	0	0	0	0
d__Bacteria;k__norank_d__Bacteria;p__Planctomycetota;c__Planctomycetes;o__Gemmatales;f__Gemmataceae;g__Zavarzinella	0	0	0	0	0	0	0	0	0	0	0	0	0	0.000257998	0	0	0	0	0	0	0	0	0	0	0	0	0	0	0	0	0	0	0	0	0	0	0	0	0	0	0	0	0	0	0	0	0	0	0
d__Bacteria;k__norank_d__Bacteria;p__Planctomycetota;c__Planctomycetes;o__Gemmatales;f__Gemmataceae;g__norank_f__Gemmataceae	0.000993295	0.00526703	0.00539665	0.00850906	0.00196592	0.000189502	0.00460971	0.00443144	0.0106007	0.00450266	0.000858492	0.00170116	0.0038749	0.00928793	0.00202703	0.00404465	0.0019143	0.00141563	0.00164667	0.00654308	0.00692905	0.00158074	0.00699968	0.00574241	0.00181818	0.00409034	0.00261324	0.000772712	0.00401487	0.00551724	0.00620843	0.00218929	0.011975	0.0118806	0.0165925	0.00314465	0.0052356	0.00138552	0.00110351	0.00177384	0.00153081	0.00423131	0.00561185	0.000714967	0.000869565	0.008829	0.00251014	0.00324374	0.00358913
d__Bacteria;k__norank_d__Bacteria;p__Planctomycetota;c__Planctomycetes;o__Gemmatales;f__Gemmataceae;g__unclassified_f__Gemmataceae	0.00124162	0.000244978	0	0.00018498	0.000655308	0.000189502	0.000307314	0	0	0	0	0.000283527	0	0.000257998	0	0	0.000147254	0	0.000235239	0	0.000277162	0.000486381	0	0	0.000559441	0	0.00121951	0.0008831	0.000297398	0	0	0	0.000867754	0.000579542	0	0	0	0	0	0.000221729	0	0	0	0	0	0	0.000193087	0	0.000341822
d__Bacteria;k__norank_d__Bacteria;p__Planctomycetota;c__Planctomycetes;o__Isosphaerales;f__Isosphaeraceae;g__Aquisphaera	0.000248324	0.000367467	0.00107933	0	0.000327654	0.000758006	0	0.000752508	0.000353357	0.000409333	0	0.000283527	0.000276778	0.000257998	0.000675676	0.000161786	0.000147254	0.000141563	0.000470478	0	0	0.000486381	0	0.00123052	0.00027972	0.000711364	0.000174216	0.000110387	0.000594796	0.000877743	0	0.000757831	0.000347102	0.000289771	0.00161878	0	0.0008726	0.00011546	0.000220702	0.000221729	0.000382702	0	0.000155885	0	0.000434783	0.000464684	0.000386175	0.000695088	0.00102547
d__Bacteria;k__norank_d__Bacteria;p__Planctomycetota;c__Planctomycetes;o__Isosphaerales;f__Isosphaeraceae;g__Candidatus_Nostocoida	0	0	0	0	0	0	0	0	0	0	0	0	0	0	0.000675676	0	0.000294507	0	0	0.000272628	0	0.000364786	0	0	0	0	0.000174216	0.000220775	0.000148699	0.000376176	0	0	0	0	0	0.000285878	0	0.00011546	0	0.000221729	0.000255135	0	0	0	0	0.000464684	0	0	0
d__Bacteria;k__norank_d__Bacteria;p__Planctomycetota;c__Planctomycetes;o__Isosphaerales;f__Isosphaeraceae;g__Isosphaera	0	0	0	0	0	0	0	0	0	0	0	0	0	0	0	0	0	0.000141563	0	0	0	0	0	0	0	0	0	0	0	0	0	0	0	0	0	0	0	0	0	0	0	0	0	0	0	0	0	0	0
d__Bacteria;k__norank_d__Bacteria;p__Planctomycetota;c__Planctomycetes;o__Isosphaerales;f__Isosphaeraceae;g__Paludisphaera	0.000496648	0.000122489	0	0	0	0	0.000307314	0	0	0	0	0	0	0	0	0	0.000294507	0.000283126	0	0	0.000277162	0.000729572	0.000318167	0	0.00125874	0.000177841	0.000348432	0.000220775	0.000446097	0.000250784	0	0	0.000173551	0	0.000404694	0	0	0	0.000220702	0.000443459	0.000510269	0	0	0	0.000869565	0.000464684	0.000193087	0.000463392	0
d__Bacteria;k__norank_d__Bacteria;p__Planctomycetota;c__Planctomycetes;o__Isosphaerales;f__Isosphaeraceae;g__Singulisphaera	0.00173827	0.000734934	0.00269833	0.000554939	0.000982962	0.000189502	0.000307314	0.00117057	0.00106007	0.00286533	0.000429246	0.000567054	0.00221423	0.00154799	0	0.000647144	0.00103078	0.000707814	0.00211715	0.000817884	0.0036031	0.00158074	0.00159084	0.00205086	0.00111888	0.00106705	0.00348432	0.00143504	0.00327138	0.00100313	0.000886918	0.000421017	0.000520653	0.000579542	0.000404694	0.00171527	0.00232693	0.00023092	0.000441404	0.000443459	0.00140324	0.000402982	0.00218239	0.00119161	0.00391304	0.00139405	0.00251014	0.000926784	0.00170911
d__Bacteria;k__norank_d__Bacteria;p__Planctomycetota;c__Planctomycetes;o__Isosphaerales;f__Isosphaeraceae;g__Tundrisphaera	0.000496648	0.00146987	0.000539665	0.000554939	0.000327654	0.000379003	0	0.00133779	0.000883392	0.000409333	0.000429246	0.000283527	0.000553557	0	0	0.00145608	0.00103078	0.000424689	0	0	0	0.00170233	0	0.000820345	0.00013986	0.000533523	0.0010453	0.00198697	0.00163569	0.00250784	0	0.00025261	0	0.000289771	0.000404694	0	0.000290867	0.000577301	0.000662105	0	0.000510269	0.000201491	0	0.000953289	0.000434783	0.000464684	0.00077235	0.000463392	0
d__Bacteria;k__norank_d__Bacteria;p__Planctomycetota;c__Planctomycetes;o__Isosphaerales;f__Isosphaeraceae;g__norank_f__Isosphaeraceae	0.00322821	0.0011024	0.000539665	0.00277469	0.000982962	0.000568505	0.000307314	0.00175585	0.00371025	0.001228	0.000286164	0.000283527	0.000553557	0.00257998	0.00202703	0.000647144	0.00132528	0.0011325	0.00141143	0.000272628	0.00221729	0.00474222	0.00127267	0.00164069	0.00223776	0.0030233	0.00418118	0.00220775	0.00371747	0.00451411	0.000886918	0.000589424	0.00190906	0.00115908	0.000404694	0.000857633	0.00203607	0.00242466	0.00375193	0.00155211	0.00191351	0.00120895	0.00218239	0.00142993	0.00347826	0.0027881	0.00366866	0.00463392	0.000854555
d__Bacteria;k__norank_d__Bacteria;p__Planctomycetota;c__Planctomycetes;o__Isosphaerales;f__Isosphaeraceae;g__unclassified_f__Isosphaeraceae	0.000744971	0.000734934	0	0.000554939	0	0.000947508	0	0.00083612	0.00106007	0.000409333	0.000429246	0.000283527	0.000276778	0.000515996	0.00135135	0.000970717	0.000294507	0.00212344	0.000705716	0	0.00166297	0.000486381	0.000318167	0	0.000699301	0.000711364	0.00156794	0.000551937	0.00133829	0.000626959	0.000221729	0.00025261	0.000347102	0	0.000404694	0	0.00116347	0.00127006	0.000882807	0.00133038	0.00357188	0.00120895	0.00124708	0.000953289	0.00173913	0.00232342	0.00270322	0.000231696	0.000512733
d__Bacteria;k__norank_d__Bacteria;p__Planctomycetota;c__Planctomycetes;o__Pirellulales;f__Pirellulaceae;g__Blastopirellula	0	0	0	0	0	0	0	0	0	0.000409333	0	0	0	0	0	0	0	0	0.000235239	0	0.000277162	0	0	0	0	0	0	0	0	0	0.000221729	0	0.000694203	0.000579542	0.000809389	0	0	0	0	0	0	0	0	0	0	0	0	0	0
d__Bacteria;k__norank_d__Bacteria;p__Planctomycetota;c__Planctomycetes;o__Pirellulales;f__Pirellulaceae;g__Pir4_lineage	0.000496648	0	0	0	0.000327654	0	0.000307314	0	0	0.000818666	0.000143082	0	0.000276778	0.00438596	0.00135135	0	0	0.000141563	0.000940955	0	0	0	0	0	0	0	0	0	0	0	0	8.42034e-05	0.00451232	0.00289771	0.00161878	0.000285878	0	0	0	0	0	0.000201491	0	0	0.000434783	0	0	0	0.000341822
d__Bacteria;k__norank_d__Bacteria;p__Planctomycetota;c__Planctomycetes;o__Pirellulales;f__Pirellulaceae;g__Pirellula	0.0042215	0.000734934	0.00269833	0.00018498	0.00327654	0	0.00245851	0.000501672	0	0.003684	0.0015739	0.00283527	0.002491	0.00567595	0.00540541	0	0.000883522	0.00099094	0.00258763	0.00736096	0.00194013	0.000486381	0.00636335	0.00164069	0.000559441	0.000711364	0.0010453	0	0.000892193	0.000376176	0.00354767	0	0.0095453	0.0136192	0.00566572	0.0051458	0.00232693	0.00034638	0	0.000665188	0.00127567	0.00100746	0.00311769	0.00166826	0.000434783	0.00185874	0.000386175	0	0.00136729
d__Bacteria;k__norank_d__Bacteria;p__Planctomycetota;c__Planctomycetes;o__Pirellulales;f__Pirellulaceae;g__Rhodopirellula	0.0052148	0	0	0	0	0	0.000307314	0	0	0	0	0	0	0.000515996	0	0	0	0.000283126	0	0	0	0.000486381	0	0	0	0	0	0	0	0	0	0	0	0	0	0.000571755	0	0	0	0	0	0	0	0	0	0	0	0	0
d__Bacteria;k__norank_d__Bacteria;p__Planctomycetota;c__Planctomycetes;o__Pirellulales;f__Pirellulaceae;g__norank_f__Pirellulaceae	0.00173827	0.000122489	0.00377766	0.000554939	0.00229358	0.000947508	0.00184388	0.00100334	0.00194346	0.001228	0.000143082	0.00198469	0.00110711	0.00490196	0.00202703	0.000161786	0.00117803	0.00410532	0.000470478	0	0.00166297	0.000729572	0.00159084	0	0.0034965	0.00213409	0.00226481	0.0008831	0.00208178	0.00137931	0.00177384	0.000757831	0.00277681	0.00463634	0.000809389	0.00200114	0.00581734	0.00300196	0.00132421	0.00354767	0.00408215	0.00503728	0.000155885	0.000953289	0.00347826	0.00232342	0.00212396	0.00741427	0.000170911
d__Bacteria;k__norank_d__Bacteria;p__Planctomycetota;c__Planctomycetes;o__Pirellulales;f__Pirellulaceae;g__unclassified_f__Pirellulaceae	0	0	0	0	0	0	0.000307314	0	0	0	0	0	0	0.000515996	0.000675676	0	0	0	0	0	0	0	0	0	0	0	0	0	0	0	0	0	0.00121486	0.000869313	0.000404694	0	0	0.00011546	0	0	0	0	0	0	0	0	0	0	0
d__Bacteria;k__norank_d__Bacteria;p__Planctomycetota;c__Planctomycetes;o__Planctomycetales;f__Gimesiaceae;g__norank_f__Gimesiaceae	0	0	0	0	0	0	0	0	0	0	0	0	0	0	0	0	0	0.000141563	0	0.000272628	0	0	0	0	0.00013986	0	0	0	0	0	0	0	0	0	0	0	0	0.00011546	0	0	0	0	0	0	0	0	0	0	0
d__Bacteria;k__norank_d__Bacteria;p__Planctomycetota;c__Planctomycetes;o__Planctomycetales;f__Rubinisphaeraceae;g__Planctomicrobium	0	0	0	0	0	0	0	0	0	0.000409333	0	0.000283527	0	0.000515996	0	0	0	0.000424689	0	0	0	0	0	0	0	0	0	0	0	0	0	0	0.000694203	0.000579542	0.000404694	0	0	0	0	0	0	0	0	0	0	0	0	0	0
d__Bacteria;k__norank_d__Bacteria;p__Planctomycetota;c__Planctomycetes;o__Planctomycetales;f__Rubinisphaeraceae;g__SH-PL14	0.00198659	0	0.001619	0	0.00262123	0	0.0021512	0	0	0.00163733	0.000858492	0.000283527	0.000830335	0.00361197	0.00135135	0	0.000441761	0.000849377	0.000235239	0.000272628	0.000554324	0.000364786	0.000636335	0	0	0	0.000174216	0.000220775	0	0	0.000221729	0	0.00416522	0.00318748	0	0.00200114	0	0.00023092	0	0.000221729	0	0	0.000779423	0.000476644	0.000869565	0	0	0	0.000341822
d__Bacteria;k__norank_d__Bacteria;p__Planctomycetota;c__Planctomycetes;o__Planctomycetales;f__Rubinisphaeraceae;g__norank_f__Rubinisphaeraceae	0	0	0	0	0	0	0	0	0	0	0	0	0	0	0	0	0	0	0	0	0	0	0	0	0	0	0	0	0	0	0	0	0	0	0	0	0	0	0	0	0	0	0	0	0	0	0	0	0
d__Bacteria;k__norank_d__Bacteria;p__Planctomycetota;c__Planctomycetes;o__Planctomycetales;f__Rubinisphaeraceae;g__unclassified_f__Rubinisphaeraceae	0	0	0	0	0	0	0	0	0	0	0	0	0	0	0	0	0	0	0	0	0	0	0	0	0	0	0	0	0	0	0	0	0	0	0	0	0	0	0	0	0	0	0	0	0	0	0	0	0
d__Bacteria;k__norank_d__Bacteria;p__Planctomycetota;c__Planctomycetes;o__Planctomycetales;f__Schlesneriaceae;g__Planctopirus	0.00148994	0	0	0	0.000327654	0	0.00153657	8.3612e-05	0	0	0.000429246	0.000850581	0.000553557	0.00180599	0	0	0.000147254	0.000283126	0	0.000272628	0.000554324	0.000121595	0.000636335	0	0.00013986	0	0.000522648	0	0	0	0	0	0.00138841	0.000289771	0	0.000857633	0.000290867	0	0	0	0	0.000201491	0.000311769	0.000238322	0	0	0	0	0.000512733
d__Bacteria;k__norank_d__Bacteria;p__Planctomycetota;c__Planctomycetes;o__Planctomycetales;f__Schlesneriaceae;g__Schlesneria	0	0.000122489	0.000539665	0.00018498	0	0	0	0.000585284	0.000883392	0	0.000286164	0	0.00110711	0.00103199	0.000675676	0.000485358	0	0	0.000235239	0	0	0	0.00159084	0	0.00195804	0.00142273	0.000522648	0.000662325	0.000446097	0.000877743	0	0.000842034	0	0.000289771	0.000404694	0	0.000290867	0.000808221	0.000441404	0.00110865	0.000892971	0.000201491	0.000467654	0.000238322	0.000869565	0.000464684	0	0.000231696	0.000170911
d__Bacteria;k__norank_d__Bacteria;p__Planctomycetota;c__Planctomycetes;o__Planctomycetales;f__norank_o__Planctomycetales;g__norank_f__norank_o__Planctomycetales	0.00819469	0.00134738	0.00215866	0.00147984	0.0042595	0.000947508	0.00676091	0.00242475	0.00530035	0.00450266	0.00114466	0.00255174	0.00498201	0.00490196	0.0027027	0.000161786	0.00265057	0.00198188	0.00352858	0.00245365	0.00194013	0.00109436	0.00318167	0.00246103	0.00125874	0.00711364	0.00313589	0.00110387	0.00282528	0.00514107	0.00288248	0.00101044	0.00607428	0.00289771	0.00971267	0.000857633	0.0069808	0.00600393	0.00397263	0.00443459	0.00892971	0.00282087	0.00280592	0.00119161	0.0026087	0.00836431	0.00135161	0.00347544	0.000683644
d__Bacteria;k__norank_d__Bacteria;p__Planctomycetota;c__Planctomycetes;o__Planctomycetales;f__unclassified_o__Planctomycetales;g__unclassified_o__Planctomycetales	0	0	0	0	0	0	0	0	0	0	0	0	0	0	0	0	0	0	0	0	0	0	0	0	0	0.000177841	0	0	0	0.000125392	0	0.000168407	0	0	0	0	0	0.00011546	0	0	0	0	0	0	0	0	0	0	0
d__Bacteria;k__norank_d__Bacteria;p__Planctomycetota;c__Planctomycetes;o__norank_c__Planctomycetes;f__norank_o__norank_c__Planctomycetes;g__norank_f__norank_o__norank_c__Planctomycetes	0	0	0.00269833	0	0.000327654	0	0.000614628	0	0	0.000409333	0	0	0	0.000773994	0	0.000647144	0	0	0.00117619	0.000817884	0.00138581	0	0	0	0	0	0	0	0	0	0.000221729	0	0.000520653	0.000869313	0.000404694	0.000857633	0	0	0	0	0	0.000201491	0.000623539	0.000476644	0	0	0	0	0
d__Bacteria;k__norank_d__Bacteria;p__Planctomycetota;c__Planctomycetes;o__unclassified_c__Planctomycetes;f__unclassified_c__Planctomycetes;g__unclassified_c__Planctomycetes	0	0	0	0	0	0	0.000307314	0	0	0	0	0	0	0	0	0	0	0	0	0	0	0	0	0	0	0	0	0.000110387	0	0.000125392	0	0	0.000173551	0.000289771	0	0.000285878	0	0	0	0	0	0	0	0	0	0	0	0	0
d__Bacteria;k__norank_d__Bacteria;p__Planctomycetota;c__unclassified_p__Planctomycetota;o__unclassified_p__Planctomycetota;f__unclassified_p__Planctomycetota;g__unclassified_p__Planctomycetota	0	0	0	0	0	0	0	0	0	0	0.000143082	0	0	0.000257998	0	0.000161786	0	0	0	0	0	0	0	0	0	0.000177841	0	0	0.000148699	0	0.000221729	0	0.000173551	0	0	0	0	0	0	0	0.000382702	0	0	0	0	0	0	0	0
d__Bacteria;k__norank_d__Bacteria;p__Planctomycetota;c__vadinHA49;o__norank_c__vadinHA49;f__norank_o__norank_c__vadinHA49;g__norank_f__norank_o__norank_c__vadinHA49	0.000248324	0.000367467	0	0.000369959	0	0	0.000307314	0.000668896	0.000176678	0	0.000572328	0.00141764	0	0.00154799	0.00135135	0	0.000441761	0.00099094	0.000940955	0	0.000554324	0.000243191	0.000318167	0.000820345	0.00013986	0.000177841	0.000348432	0	0	0.000376176	0.000886918	8.42034e-05	0.000173551	0	0	0	0.000290867	0.000577301	0	0.000221729	0	0.000402982	0	0	0	0.000464684	0.000193087	0	0.000512733
d__Bacteria;k__norank_d__Bacteria;p__Proteobacteria;c__Alphaproteobacteria;o__Acetobacterales;f__Acetobacteraceae;g__Acidicaldus	0.00397318	0.0011024	0	0.000924898	0.000655308	0.000379003	0	0.000501672	0.000530035	0	0.000429246	0.000567054	0.00166067	0.000257998	0.00135135	0.000647144	0.00117803	0.00467157	0	0	0.000554324	0.00656615	0	0	0.000699301	0.000533523	0.000348432	0.00452589	0.000892193	0.00225705	0	0.00134725	0	0	0	0.00114351	0.000290867	0.00046184	0.00110351	0.000443459	0.000510269	0.00241789	0.00187062	0.00357483	0.000434783	0.000464684	0.00270322	0.00231696	0.000341822
d__Bacteria;k__norank_d__Bacteria;p__Proteobacteria;c__Alphaproteobacteria;o__Acetobacterales;f__Acetobacteraceae;g__Acidiphilium	0.000496648	0	0	0	0	0	0	0	0.000353357	0	0	0.000283527	0.00138389	0.000257998	0	0.000485358	0.000736269	0.00099094	0.000705716	0	0	0.000121595	0	0	0	0	0	0.000110387	0.000148699	0.000626959	0	8.42034e-05	0	0	0	0	0	0	0	0	0	0.00141044	0.000467654	0	0	0	0.000193087	0.000231696	0.000170911
d__Bacteria;k__norank_d__Bacteria;p__Proteobacteria;c__Alphaproteobacteria;o__Acetobacterales;f__Acetobacteraceae;g__Acidisoma	0	0	0	0	0	0.000379003	0	0	0	0	0	0.000567054	0	0	0	0.000323572	0	0	0.000235239	0	0	0	0	0	0.00013986	0.000355682	0	0	0	0	0	0	0	0	0	0.000285878	0.000290867	0.00011546	0	0	0.000127567	0.000604473	0.000155885	0	0.000434783	0	0.000386175	0.000231696	0
d__Bacteria;k__norank_d__Bacteria;p__Proteobacteria;c__Alphaproteobacteria;o__Acetobacterales;f__Acetobacteraceae;g__Acidisphaera	0	0	0	0.000369959	0	0	0	8.3612e-05	0	0	0	0	0	0	0	0.000323572	0.000294507	0	0.000470478	0	0	0.000121595	0	0	0	0.000177841	0	0	0.000148699	0.000250784	0	0	0	0	0	0	0	0	0	0	0	0	0	0	0	0	0	0	0
d__Bacteria;k__norank_d__Bacteria;p__Proteobacteria;c__Alphaproteobacteria;o__Acetobacterales;f__Acetobacteraceae;g__Acidocella	0	0	0	0	0	0	0	0	0	0	0	0	0	0	0	0	0	0	0	0	0	0	0	0	0	0	0	0	0	0	0	0.00159987	0	0	0	0	0	0	0	0	0	0	0	0	0	0	0	0	0
d__Bacteria;k__norank_d__Bacteria;p__Proteobacteria;c__Alphaproteobacteria;o__Acetobacterales;f__Acetobacteraceae;g__Belnapia	0	0	0	0	0	0	0.000614628	8.3612e-05	0	0	0	0	0	0	0	0	0	0	0	0	0	0	0	0	0	0	0	0	0	0	0	0	0	0	0	0	0	0	0	0	0	0	0	0	0	0	0	0	0
d__Bacteria;k__norank_d__Bacteria;p__Proteobacteria;c__Alphaproteobacteria;o__Acetobacterales;f__Acetobacteraceae;g__Craurococcus-Caldovatus	0	0	0	0	0	0	0	0	0	0	0	0	0	0.000257998	0	0	0	0	0	0	0	0	0	0	0	0	0.000174216	0	0	0	0	0	0	0	0	0	0	0	0	0	0	0.000201491	0	0.000238322	0	0	0	0	0
d__Bacteria;k__norank_d__Bacteria;p__Proteobacteria;c__Alphaproteobacteria;o__Acetobacterales;f__Acetobacteraceae;g__Rhodopila	0	0.000244978	0.000539665	0	0	0.000189502	0	8.3612e-05	0	0	0	0	0	0	0	0	0	0	0	0	0	0	0	0	0	0	0	0	0.000148699	0.000125392	0	0.00025261	0	0	0	0	0	0.000692761	0	0	0.000255135	0.000201491	0	0	0	0	0	0	0
d__Bacteria;k__norank_d__Bacteria;p__Proteobacteria;c__Alphaproteobacteria;o__Acetobacterales;f__Acetobacteraceae;g__Rhodovarius	0	0	0	0	0.000327654	0	0	0	0	0	0	0	0	0	0	0	0	0	0	0	0	0	0	0	0	0	0	0	0	0	0	0	0	0	0	0	0	0	0	0	0	0.000201491	0	0	0	0	0	0	0
d__Bacteria;k__norank_d__Bacteria;p__Proteobacteria;c__Alphaproteobacteria;o__Acetobacterales;f__Acetobacteraceae;g__Rhodovastum	0	0	0	0	0.000327654	0	0	0	0	0	0	0.000567054	0.000276778	0.000257998	0	0.000161786	0.000147254	0.000283126	0.000235239	0	0.000277162	0.000486381	0.000636335	0	0.00111888	0.000533523	0	0.000220775	0.000594796	0	0.000221729	0	0	0	0	0.000571755	0.00203607	0	0	0.00288248	0.000127567	0	0	0.000714967	0.000434783	0	0	0	0
d__Bacteria;k__norank_d__Bacteria;p__Proteobacteria;c__Alphaproteobacteria;o__Acetobacterales;f__Acetobacteraceae;g__Roseococcus	0	0	0	0	0	0	0	0	0	0	0	0	0	0	0	0	0	0	0.000235239	0	0	0	0	0	0	0	0	0	0	0	0	0	0	0	0	0	0	0	0	0	0	0	0	0	0	0	0	0	0
d__Bacteria;k__norank_d__Bacteria;p__Proteobacteria;c__Alphaproteobacteria;o__Acetobacterales;f__Acetobacteraceae;g__Roseomonas	0.000993295	0	0	0	0.000982962	0	0.00184388	0	0	0.000409333	0.00071541	0.000567054	0.00110711	0.000773994	0.00202703	0	0	0.000566251	0.000235239	0.000817884	0.000277162	0.000243191	0	0	0	0	0.000348432	0.000331162	0	0	0.000443459	0	0.000173551	0.000289771	0.000404694	0.000285878	0	0	0	0	0	0	0.000467654	0.000238322	0.000434783	0	0.000193087	0	0.000170911
d__Bacteria;k__norank_d__Bacteria;p__Proteobacteria;c__Alphaproteobacteria;o__Acetobacterales;f__Acetobacteraceae;g__Rubritepida	0	0	0	0	0	0	0.000307314	0	0	0	0	0	0	0	0	0	0	0	0	0	0	0	0	0	0	0	0	0	0	0	0	0	0	0	0	0	0	0	0	0	0	0	0	0	0	0	0	0	0
d__Bacteria;k__norank_d__Bacteria;p__Proteobacteria;c__Alphaproteobacteria;o__Acetobacterales;f__Acetobacteraceae;g__norank_f__Acetobacteraceae	0.00893966	0.00146987	0	0.00018498	0.00393185	0.00189502	0.000921942	0.00234114	0.000353357	0	0.00200315	0.00141764	0.00332134	0.000773994	0	0.00388287	0.00441761	0.00311438	0.00235239	0.000272628	0.00110865	0.0077821	0.000318167	0.00164069	0.0013986	0.00409034	0.00365854	0.00629209	0.00327138	0.00263323	0.000665188	0.00858875	0	0	0.000809389	0.00114351	0.00319953	0.00323288	0.00331053	0.00243902	0.00306162	0.00523877	0.000155885	0.00476644	0.00391304	0.00139405	0.0030894	0.00301205	0.00273458
d__Bacteria;k__norank_d__Bacteria;p__Proteobacteria;c__Alphaproteobacteria;o__Acetobacterales;f__Acetobacteraceae;g__unclassified_f__Acetobacteraceae	0.00571145	0.00747183	0.00215866	0.00332963	0.00622543	0.0147811	0.00184388	0.0100334	0.0040636	0.00286533	0.0040063	0.0110576	0.00774979	0.00257998	0.00472973	0.00598609	0.0100133	0.0218007	0.0112915	0.000545256	0.0036031	0.00766051	0.00222717	0.00656276	0.020979	0.0152943	0.00470383	0.0097141	0.010855	0.00952978	0.00266075	0.0148198	0.000173551	0	0.00323756	0.00800457	0.0113438	0.00981411	0.00662105	0.0150776	0.00995025	0.00826113	0.00779423	0.00571973	0.00347826	0.0153346	0.0115852	0.0229379	0.00512733
d__Bacteria;k__norank_d__Bacteria;p__Proteobacteria;c__Alphaproteobacteria;o__Acetobacterales;f__Elioraeaceae;g__Elioraea	0	0	0	0	0	0	0	0	0	0	0	0	0	0	0	0	0	0	0	0	0	0	0	0	0	0	0	0	0	0	0	0	0	0.000289771	0	0	0	0	0	0	0	0	0	0	0	0	0	0	0
d__Bacteria;k__norank_d__Bacteria;p__Proteobacteria;c__Alphaproteobacteria;o__Azospirillales;f__Azospirillaceae;g__Azospirillum	0	0	0	0	0	0	0	0	0	0	0	0	0	0	0	0	0	0	0	0	0	0	0	0	0	0	0	0.000110387	0	0	0	0	0	0	0	0	0	0	0	0	0	0	0	0	0.00173913	0	0	0	0
d__Bacteria;k__norank_d__Bacteria;p__Proteobacteria;c__Alphaproteobacteria;o__Azospirillales;f__Azospirillaceae;g__Skermanella	0	0	0.000539665	0	0.000982962	0	0.00153657	0	0	0.00450266	0.00114466	0	0	0.00103199	0	0	0	0	0	0	0.000554324	0.000121595	0.000318167	0.00123052	0	0	0.000174216	0	0	0	0	0	0	0.00144886	0	0.00228702	0	0	0	0	0	0	0.000311769	0.000714967	0	0	0	0	0.00170911
d__Bacteria;k__norank_d__Bacteria;p__Proteobacteria;c__Alphaproteobacteria;o__Azospirillales;f__Azospirillaceae;g__norank_f__Azospirillaceae	0	0	0	0	0	0	0	0	0	0	0	0.000567054	0	0.000773994	0	0	0.000147254	0	0	0	0	0	0	0	0	0	0	0	0	0	0.000221729	0	0	0	0	0	0	0	0	0	0	0.000201491	0	0.000238322	0	0	0	0	0.000170911
d__Bacteria;k__norank_d__Bacteria;p__Proteobacteria;c__Alphaproteobacteria;o__Azospirillales;f__Azospirillaceae;g__unclassified_f__Azospirillaceae	0	0	0	0	0	0	0	0	0	0	0	0	0	0.000257998	0.000675676	0	0	0	0	0	0	0	0	0	0	0	0	0	0	0	0	0	0	0	0	0	0	0	0	0	0	0	0	0	0	0	0	0	0.000170911
d__Bacteria;k__norank_d__Bacteria;p__Proteobacteria;c__Alphaproteobacteria;o__Azospirillales;f__Inquilinaceae;g__Inquilinus	0.000248324	0.000489956	0	0.000924898	0	0.00151601	0	0.000167224	0.000176678	0	0.00071541	0.00170116	0.000553557	0.000515996	0.00202703	0.00517716	0	0.000141563	0.000235239	0	0.000554324	0.000729572	0	0.000410172	0.00027972	0.000177841	0.000522648	0.000331162	0.000148699	0.000501567	0.00110865	0.000505221	0	0	0.000404694	0.000857633	0.000581734	0.00127006	0.000441404	0.00155211	0.00153081	0.00141044	0	0.000714967	0.0026087	0.000464684	0.00115852	0.000231696	0.000512733
d__Bacteria;k__norank_d__Bacteria;p__Proteobacteria;c__Alphaproteobacteria;o__Azospirillales;f__norank_o__Azospirillales;g__norank_f__norank_o__Azospirillales	0	0	0.00269833	0	0	0	0	0	0	0.001228	0.00171698	0	0	0.000515996	0.00608108	0	0	0	0	0.000272628	0.00194013	0	0.00890869	0.000410172	0.00153846	0.000533523	0.00121951	0	0.000743494	0	0.00554324	0	0.00173551	0.00144886	0.00161878	0.00571755	0.0017452	0.00046184	0	0.00266075	0.000637836	0	0.00233827	0.000238322	0.000434783	0.00232342	0.000193087	0	0.000683644
d__Bacteria;k__norank_d__Bacteria;p__Proteobacteria;c__Alphaproteobacteria;o__Azospirillales;f__unclassified_o__Azospirillales;g__unclassified_o__Azospirillales	0	0	0	0	0	0	0	0	0	0	0	0	0	0	0	0.000161786	0.000147254	0	0	0	0	0	0	0	0	0	0	0	0	0	0	0	0	0	0	0	0	0	0	0	0	0	0	0	0	0	0	0	0
d__Bacteria;k__norank_d__Bacteria;p__Proteobacteria;c__Alphaproteobacteria;o__Caedibacterales;f__Caedibacteraceae;g__Caedibacter	0	0	0	0	0	0	0	0	0	0	0	0	0	0	0	0	0	0	0	0	0	0	0	0	0	0	0	0	0	0	0	0	0	0	0	0	0	0	0.000220702	0	0	0	0	0	0	0	0	0	0
d__Bacteria;k__norank_d__Bacteria;p__Proteobacteria;c__Alphaproteobacteria;o__Caedibacterales;f__Caedibacteraceae;g__Candidatus_Nucleicultrix	0	0	0	0	0.000327654	0	0	0	0	0	0	0	0	0	0	0	0	0	0	0	0	0	0	0	0	0	0.000174216	0	0	0	0	8.42034e-05	0	0	0	0	0	0	0	0	0	0	0	0	0	0	0	0	0
d__Bacteria;k__norank_d__Bacteria;p__Proteobacteria;c__Alphaproteobacteria;o__Caulobacterales;f__Caulobacteraceae;g__Asticcacaulis	0.000248324	0	0.00215866	0.00018498	0.000327654	0	0.000614628	0	0.000176678	0.001228	0.000143082	0	0.00221423	0	0	0	0.000294507	0.000566251	0	0	0	0.00133755	0	0	0.00111888	0.000355682	0.000696864	0.00044155	0.000148699	0.000250784	0	0	0	0	0	0	0.000290867	0	0.000220702	0.000221729	0.000255135	0.000604473	0.000467654	0.00119161	0.000869565	0	0.000579262	0	0.000512733
d__Bacteria;k__norank_d__Bacteria;p__Proteobacteria;c__Alphaproteobacteria;o__Caulobacterales;f__Caulobacteraceae;g__Brevundimonas	0.000248324	0.000122489	0.000539665	0	0.000327654	0	0.00583897	0	0	0.000409333	0	0.000567054	0	0.00103199	0.00202703	0	0.000147254	0.000424689	0.000235239	0.000272628	0	0.000972763	0	0	0	0	0.000174216	0.000993487	0	0.000376176	0.000665188	0	0.000173551	0	0	0.000857633	0.000290867	0	0	0	0	0	0.000623539	0	0.000869565	0	0	0	0.000170911
d__Bacteria;k__norank_d__Bacteria;p__Proteobacteria;c__Alphaproteobacteria;o__Caulobacterales;f__Caulobacteraceae;g__Caulobacter	0.00198659	0.000612445	0.00269833	0	0.00131062	0.000379003	0.0021512	0.00083612	0.000706714	0.000818666	0.0015739	0.00226822	0.00221423	0.00361197	0.00135135	0.000485358	0.00176704	0.00226501	0.000470478	0.000272628	0	0.00158074	0.000318167	0.00164069	0.000699301	0.000533523	0.00087108	0.00143504	0.000446097	0.00112853	0.000221729	0.000842034	0.000173551	0	0.000809389	0.000285878	0	0.0023092	0.000662105	0.00310421	0.000892971	0.000805964	0.000935308	0.00262154	0.00652174	0.00185874	0.00212396	0.000695088	0.00119638
d__Bacteria;k__norank_d__Bacteria;p__Proteobacteria;c__Alphaproteobacteria;o__Caulobacterales;f__Caulobacteraceae;g__PMMR1	0	0	0	0	0	0	0	0	0	0	0	0	0	0	0	0	0	0	0	0	0	0	0	0	0	0	0	0	0	0	0	0	0	0	0	0	0	0	0	0	0	0	0	0	0	0	0	0	0
d__Bacteria;k__norank_d__Bacteria;p__Proteobacteria;c__Alphaproteobacteria;o__Caulobacterales;f__Caulobacteraceae;g__Phenylobacterium	0.00372486	0.000734934	0.000539665	0.000924898	0.00262123	0.000379003	0.00307314	0.00041806	0.000883392	0	0.00186007	0.00453643	0.00221423	0.00257998	0.000675676	0.0011325	0.00103078	0.00368063	0.00329334	0.00136314	0.00110865	0.00279669	0.00127267	0.00328138	0.000559441	0.00106705	0.00139373	0.00132465	0.000297398	0.00137931	0.000221729	0.000589424	0.000347102	0	0.00283286	0.00200114	0.000290867	0.00138552	0.000220702	0.00133038	0.00140324	0.00181342	0.000935308	0.00476644	0.00391304	0.00139405	0.00386175	0.000463392	0.00478551
d__Bacteria;k__norank_d__Bacteria;p__Proteobacteria;c__Alphaproteobacteria;o__Caulobacterales;f__Caulobacteraceae;g__norank_f__Caulobacteraceae	0.000248324	0.000122489	0	0.000369959	0.000327654	0	0	0.000167224	0.000353357	0	0.000286164	0.00141764	0.00110711	0.000515996	0.00135135	0.0058243	0.000294507	0.000707814	0.000470478	0	0	0.000486381	0	0	0	0.000533523	0.000174216	0.000220775	0.000148699	0	0	0.00673627	0	0	0	0.000571755	0.000581734	0.0011546	0.000441404	0.000443459	0.000510269	0.000402982	0	0	0	0.00185874	0.000965437	0.000695088	0.000854555
d__Bacteria;k__norank_d__Bacteria;p__Proteobacteria;c__Alphaproteobacteria;o__Caulobacterales;f__Caulobacteraceae;g__unclassified_f__Caulobacteraceae	0.000496648	0	0	0	0	0	0	8.3612e-05	0	0.000409333	0	0.000850581	0.000276778	0.000257998	0	0	0	0.000141563	0	0	0	0.000243191	0	0	0	0	0	0	0	0	0	0	0	0	0	0	0	0	0	0	0.000127567	0	0	0	0	0	0.000193087	0	0
d__Bacteria;k__norank_d__Bacteria;p__Proteobacteria;c__Alphaproteobacteria;o__Caulobacterales;f__Hyphomonadaceae;g__Hirschia	0.000496648	0	0.000539665	0	0.00196592	0	0.0021512	0	0	0	0.000143082	0.00170116	0.000830335	0.00567595	0	0.000161786	0	0	0.000705716	0.00136314	0	0.000121595	0.000318167	0	0	0	0	0.000220775	0	0	0	0	0.000694203	0	0	0.000571755	0	0	0	0.000221729	0	0	0	0	0	0	0	0	0.000170911
d__Bacteria;k__norank_d__Bacteria;p__Proteobacteria;c__Alphaproteobacteria;o__Caulobacterales;f__Hyphomonadaceae;g__SWB02	0	0	0.000539665	0	0.00589777	0	0.000921942	0	0	0.000409333	0.000143082	0.000283527	0.000276778	0.00928793	0.00135135	0.000323572	0	0	0	0.000545256	0	0	0.000318167	0	0.00013986	0	0	0	0	0	0.000665188	0	0.000347102	0.000289771	0.000809389	0.000285878	0.000290867	0	0	0.000443459	0	0.000402982	0.000935308	0.000953289	0	0	0	0	0.000512733
d__Bacteria;k__norank_d__Bacteria;p__Proteobacteria;c__Alphaproteobacteria;o__Caulobacterales;f__Hyphomonadaceae;g__norank_f__Hyphomonadaceae	0	0	0	0	0	0	0	0	0	0	0	0	0	0.000257998	0	0	0	0	0	0	0	0	0	0	0	0	0	0	0	0	0	0	0	0	0	0	0	0	0	0	0	0	0	0	0	0	0	0	0
d__Bacteria;k__norank_d__Bacteria;p__Proteobacteria;c__Alphaproteobacteria;o__Caulobacterales;f__Parvularculaceae;g__Amphiplicatus	0	0	0	0	0	0	0	0	0	0	0	0	0	0.000515996	0	0	0	0	0	0	0	0	0	0	0	0	0	0	0	0	0	0	0	0	0	0	0	0	0	0	0	0	0	0	0	0	0	0	0
d__Bacteria;k__norank_d__Bacteria;p__Proteobacteria;c__Alphaproteobacteria;o__Caulobacterales;f__unclassified_o__Caulobacterales;g__unclassified_o__Caulobacterales	0	0	0	0	0	0	0	0	0	0	0	0	0	0	0	0	0	0	0	0	0	0	0	0	0	0	0	0	0	0	0	0	0.000173551	0	0	0	0	0	0	0	0	0	0	0	0	0	0	0	0
d__Bacteria;k__norank_d__Bacteria;p__Proteobacteria;c__Alphaproteobacteria;o__Defluviicoccales;f__Defluviicoccaceae;g__Defluviicoccus	0	0	0.000539665	0	0	0	0	0	0	0	0.000143082	0	0	0.000257998	0	0	0	0	0	0.000272628	0	0	0	0	0	0	0	0.000110387	0	0	0	0	0.00104131	0	0.00161878	0	0	0	0	0	0	0.000201491	0	0.000953289	0	0	0	0	0.000683644
d__Bacteria;k__norank_d__Bacteria;p__Proteobacteria;c__Alphaproteobacteria;o__Defluviicoccales;f__norank_o__Defluviicoccales;g__norank_f__norank_o__Defluviicoccales	0.000248324	0	0	0	0	0	0	0	0	0	0.000143082	0.000283527	0	0	0	0	0.000147254	0	0	0	0	0	0	0	0	0	0.000174216	0	0	0	0	0	0	0	0	0.000571755	0	0	0	0	0	0	0.000155885	0	0	0	0	0	0
d__Bacteria;k__norank_d__Bacteria;p__Proteobacteria;c__Alphaproteobacteria;o__Defluviicoccales;f__unclassified_o__Defluviicoccales;g__unclassified_o__Defluviicoccales	0	0	0	0	0	0	0	0	0	0	0	0	0	0	0	0	0	0	0	0	0	0	0	0	0	0	0	0	0	0	0	0	0.000173551	0	0	0	0	0	0	0	0	0	0.000311769	0.000238322	0	0	0	0	0
d__Bacteria;k__norank_d__Bacteria;p__Proteobacteria;c__Alphaproteobacteria;o__Dongiales;f__Dongiaceae;g__Dongia	0.00173827	0.00122489	0.0102536	0.00018498	0.0226081	0.000189502	0.00184388	0.00125418	0.000883392	0.00818666	0.00672485	0.0133258	0.00858013	0.0154799	0.0135135	0.00161786	0.00279782	0.00424689	0.0119972	0.00899673	0.0036031	0.00328307	0.00413618	0.00287121	0.00377622	0.000711364	0.00470383	0.00132465	0.000892193	0.000501567	0.00798226	0.000757831	0.0100659	0.0141988	0.00161878	0.0100057	0.00378127	0.00138552	0.000662105	0.00288248	0.00102054	0.00705219	0.00701481	0.0135844	0.0073913	0.000929368	0.00482719	0.00324374	0.00957101
d__Bacteria;k__norank_d__Bacteria;p__Proteobacteria;c__Alphaproteobacteria;o__Elsterales;f__Elsteraceae;g__Aliidongia	0	0	0	0	0	0	0	0	0	0	0	0	0	0	0	0.00210322	0	0	0	0	0	0	0	0	0	0	0	0	0	0	0	0.000168407	0	0	0	0	0	0	0	0	0	0	0	0	0	0	0	0	0
d__Bacteria;k__norank_d__Bacteria;p__Proteobacteria;c__Alphaproteobacteria;o__Elsterales;f__Elsteraceae;g__norank_f__Elsteraceae	0	0.000979912	0	0.000369959	0.000655308	0.000379003	0	0.000501672	0.000883392	0	0.000429246	0.00198469	0	0.000773994	0.00135135	0.00145608	0.000294507	0.000141563	0	0	0.000277162	0.000243191	0	0	0.000699301	0.000177841	0.000348432	0.000110387	0.000892193	0.000125392	0	8.42034e-05	0	0	0	0	0.000581734	0.000577301	0	0	0.000255135	0.000805964	0	0.000953289	0.00130435	0	0.000386175	0.000231696	0.00102547
d__Bacteria;k__norank_d__Bacteria;p__Proteobacteria;c__Alphaproteobacteria;o__Elsterales;f__URHD0088;g__norank_f__URHD0088	0	0	0.000539665	0	0	0	0	0	0.000706714	0	0	0	0	0	0	0.000647144	0	0	0.000235239	0	0	0	0	0	0.00013986	0.000889205	0	0	0	0.000250784	0	8.42034e-05	0	0	0	0.000285878	0.0008726	0.00196282	0	0.00288248	0.00102054	0	0	0	0	0.000464684	0	0.000231696	0
d__Bacteria;k__norank_d__Bacteria;p__Proteobacteria;c__Alphaproteobacteria;o__Elsterales;f__norank_o__Elsterales;g__norank_f__norank_o__Elsterales	0.00695307	0.00747183	0.00215866	0.00517943	0.0078637	0.00701156	0.000614628	0.0069398	0.0090106	0.00613999	0.00386321	0.0150269	0.00332134	0.00386997	0.00608108	0.0702152	0.00736269	0.0137316	0.0174077	0.000272628	0.00332594	0.00474222	0.00763602	0.00369155	0.028951	0.0133381	0.00452962	0.00496744	0.00907063	0.0102821	0.00709534	0.013641	0.00104131	0.000869313	0.00242817	0.00714694	0.021815	0.0279413	0.0108144	0.0232816	0.0242378	0.0116865	0.00654716	0.00881792	0.0147826	0.0227695	0.0162193	0.0220111	0.0100837
d__Bacteria;k__norank_d__Bacteria;p__Proteobacteria;c__Alphaproteobacteria;o__Elsterales;f__unclassified_o__Elsterales;g__unclassified_o__Elsterales	0.000248324	0.000122489	0	0.000739919	0.000655308	0.00113701	0	8.3612e-05	0.000530035	0	0.000143082	0.00170116	0.000830335	0.000515996	0	0.00453001	0.000294507	0.000566251	0.000235239	0	0.000277162	0.000607977	0.000318167	0	0.00111888	0.000177841	0.000696864	0.000331162	0.000594796	0.000125392	0	0.000168407	0	0	0	0.000571755	0.00116347	0.000692761	0.000220702	0.00177384	0.000382702	0.00161193	0	0.000476644	0.000434783	0.000929368	0.000579262	0.00115848	0.00170911
d__Bacteria;k__norank_d__Bacteria;p__Proteobacteria;c__Alphaproteobacteria;o__Ferrovibrionales;f__Ferrovibrionaceae;g__Ferrovibrio	0	0	0	0	0	0	0.000307314	0	0	0	0	0	0.000553557	0	0	0	0	0	0	0	0	0	0	0	0	0	0	0	0	0.000125392	0	0	0	0	0	0.00200114	0	0	0	0	0	0	0	0	0	0	0	0	0
d__Bacteria;k__norank_d__Bacteria;p__Proteobacteria;c__Alphaproteobacteria;o__Holosporales;f__Holosporaceae;g__norank_f__Holosporaceae	0	0	0.000539665	0	0	0	0	0	0	0	0	0	0	0	0	0	0	0	0	0	0	0	0	0	0	0	0	0	0	0	0	0	0	0.000579542	0.000404694	0	0	0	0	0	0	0.00241789	0	0	0	0	0	0	0
d__Bacteria;k__norank_d__Bacteria;p__Proteobacteria;c__Alphaproteobacteria;o__Kiloniellales;f__Fodinicurvataceae;g__norank_f__Fodinicurvataceae	0	0	0	0	0.000327654	0	0	0	0	0	0	0	0	0	0	0	0	0	0	0	0	0	0	0	0	0	0	0	0	0	0	0	0	0	0	0	0	0	0	0	0	0	0	0	0	0	0	0	0
d__Bacteria;k__norank_d__Bacteria;p__Proteobacteria;c__Alphaproteobacteria;o__Kiloniellales;f__Kiloniellaceae;g__Pelagibius	0	0	0	0	0.000327654	0	0	0	0	0	0	0	0.000276778	0	0	0	0	0	0	0	0	0	0	0	0	0	0	0	0	0	0	0	0	0	0	0	0	0	0	0	0	0	0	0	0	0	0	0	0
d__Bacteria;k__norank_d__Bacteria;p__Proteobacteria;c__Alphaproteobacteria;o__Micavibrionales;f__Micavibrionaceae;g__Micavibrio	0	0	0	0	0	0	0	0	0	0	0	0	0	0	0	0	0	0	0	0	0	0	0	0	0.00013986	0	0	0	0	0	0	0	0	0	0	0	0	0	0	0	0	0	0	0	0	0	0	0	0
d__Bacteria;k__norank_d__Bacteria;p__Proteobacteria;c__Alphaproteobacteria;o__Micavibrionales;f__Micavibrionaceae;g__norank_f__Micavibrionaceae	0	0	0	0	0.000327654	0	0	0	0	0	0.000143082	0.000567054	0.00138389	0.000257998	0.000675676	0	0	0.000141563	0	0	0	0	0	0	0	0	0	0	0	0	0.000886918	0	0	0	0	0.000285878	0	0	0	0	0	0.000201491	0	0.000476644	0	0	0	0	0
d__Bacteria;k__norank_d__Bacteria;p__Proteobacteria;c__Alphaproteobacteria;o__Micavibrionales;f__Micavibrionaceae;g__unclassified_f__Micavibrionaceae	0	0	0	0	0	0	0	0	0	0	0	0.000567054	0	0	0	0	0	0	0	0	0	0	0	0	0	0	0	0	0	0	0	0	0	0	0	0	0	0	0	0	0	0	0	0	0	0	0	0	0
d__Bacteria;k__norank_d__Bacteria;p__Proteobacteria;c__Alphaproteobacteria;o__Micavibrionales;f__norank_o__Micavibrionales;g__norank_f__norank_o__Micavibrionales	0.000248324	0	0.000539665	0	0	0	0	0	0	0.000409333	0.000143082	0.00170116	0.00110711	0.00128999	0.00135135	0	0	0	0.000470478	0	0	0.000121595	0	0	0.00013986	0	0	0	0	0	0	0	0	0	0	0	0	0	0	0.000221729	0	0	0.000311769	0	0	0	0	0	0.000170911
d__Bacteria;k__norank_d__Bacteria;p__Proteobacteria;c__Alphaproteobacteria;o__Micavibrionales;f__unclassified_o__Micavibrionales;g__unclassified_o__Micavibrionales	0	0	0	0	0	0	0	0	0	0	0	0	0	0.000257998	0.000675676	0	0	0	0	0	0	0.000243191	0	0	0	0	0	0	0	0	0	0	0	0	0	0	0	0	0	0	0	0	0	0	0	0	0	0	0
d__Bacteria;k__norank_d__Bacteria;p__Proteobacteria;c__Alphaproteobacteria;o__Micropepsales;f__Micropepsaceae;g__Micropepsis	0	0	0	0	0	0	0	0	0	0	0	0	0.00442845	0	0	0	0	0.000707814	0	0	0.000277162	0.000121595	0.000318167	0	0.0013986	0.000533523	0.000174216	0.000662325	0.00104089	0.000125392	0	0.000168407	0	0	0	0	0.0008726	0	0	0.0119734	0.000255135	0	0	0.000953289	0.00130435	0	0.000386175	0.00115848	0
d__Bacteria;k__norank_d__Bacteria;p__Proteobacteria;c__Alphaproteobacteria;o__Micropepsales;f__Micropepsaceae;g__Rhizomicrobium	0	0	0.00269833	0	0	0	0	0	0	0	0	0	0	0	0	0	0	0	0	0	0	0	0	0	0	0	0	0	0	0	0	0	0	0	0	0	0	0	0	0	0	0.000805964	0	0.000953289	0	0	0.000965437	0	0
d__Bacteria;k__norank_d__Bacteria;p__Proteobacteria;c__Alphaproteobacteria;o__Micropepsales;f__Micropepsaceae;g__norank_f__Micropepsaceae	0.0052148	0.00159236	0.00107933	0.00221976	0.0078637	0.00568505	0.00122926	0.00225753	0.00459364	0.002456	0.00443554	0.0221151	0.0179906	0.00412797	0.00675676	0.0103543	0.00368134	0.00481314	0.00588097	0.000545256	0.00194013	0.00559339	0.00349984	0.00123052	0.00769231	0.00960341	0.00487805	0.00562976	0.00609665	0.00250784	0.00266075	0.0222297	0	0	0.00202347	0.0025729	0.0127981	0.010045	0.00375193	0.0223947	0.0113535	0.0207536	0.00218239	0.0131077	0.00869565	0.00650558	0.00965437	0.00973123	0.00324731
d__Bacteria;k__norank_d__Bacteria;p__Proteobacteria;c__Alphaproteobacteria;o__Micropepsales;f__Micropepsaceae;g__unclassified_f__Micropepsaceae	0	0	0	0	0.000655308	0	0	0	0	0	0	0	0	0	0.00135135	0	0.000147254	0.000566251	0	0	0	0	0	0	0.00195804	0	0.000348432	0	0	0	0	0	0	0	0.000404694	0.000285878	0	0	0.000220702	0.00155211	0	0.000201491	0	0	0	0	0	0	0
d__Bacteria;k__norank_d__Bacteria;p__Proteobacteria;c__Alphaproteobacteria;o__Paracaedibacterales;f__Paracaedibacteraceae;g__Candidatus_Captivus	0	0	0	0	0	0	0.000307314	0	0	0	0	0.000283527	0	0.000257998	0	0	0	0	0	0	0	0	0	0	0	0	0	0	0	0	0	0	0	0	0	0	0	0.00011546	0	0	0	0	0.000155885	0	0	0	0	0	0
d__Bacteria;k__norank_d__Bacteria;p__Proteobacteria;c__Alphaproteobacteria;o__Paracaedibacterales;f__Paracaedibacteraceae;g__Candidatus_Finniella	0	0	0	0	0	0	0	0	0	0	0	0.000283527	0	0	0	0	0	0	0	0	0	0	0	0	0	0	0	0	0	0	0	0	0	0	0	0	0	0	0	0	0	0	0	0	0	0	0	0	0
d__Bacteria;k__norank_d__Bacteria;p__Proteobacteria;c__Alphaproteobacteria;o__Paracaedibacterales;f__Paracaedibacteraceae;g__Candidatus_Paracaedibacter	0.000248324	0.000122489	0.00107933	0	0	0	0.000921942	0.000167224	0.000176678	0	0	0	0	0	0	0.000323572	0.000294507	0.000566251	0.000705716	0.000272628	0	0.000364786	0	0.00164069	0.00027972	0.000177841	0	0.000331162	0	0	0	0.000421017	0.000173551	0.000289771	0	0.000285878	0.000290867	0.00046184	0.000441404	0.000665188	0.000127567	0.000201491	0.000155885	0	0.000434783	0	0.000193087	0	0.000341822
d__Bacteria;k__norank_d__Bacteria;p__Proteobacteria;c__Alphaproteobacteria;o__Paracaedibacterales;f__Paracaedibacteraceae;g__norank_f__Paracaedibacteraceae	0	0	0	0	0	0	0	0	0	0	0	0.000567054	0	0	0	0	0	0.000141563	0.000235239	0.000272628	0	0	0	0.000410172	0	0	0	0	0	0	0	0	0	0	0	0	0	0	0	0	0	0	0.000311769	0	0	0	0	0	0
d__Bacteria;k__norank_d__Bacteria;p__Proteobacteria;c__Alphaproteobacteria;o__Paracaedibacterales;f__Paracaedibacteraceae;g__unclassified_f__Paracaedibacteraceae	0	0	0	0	0	0.000189502	0	0	0	0	0	0.000283527	0	0.000257998	0	0.000323572	0	0	0	0	0	0	0	0	0	0	0	0	0	0	0	0.000168407	0	0	0	0	0	0	0	0	0	0	0	0.000476644	0	0	0	0	0
d__Bacteria;k__norank_d__Bacteria;p__Proteobacteria;c__Alphaproteobacteria;o__Parvibaculales;f__Parvibaculaceae;g__Parvibaculum	0.000248324	0	0	0	0.000327654	0	0	0	0	0	0	0	0	0	0.000675676	0	0	0	0.000235239	0	0	0.000121595	0	0	0	0	0	0.000110387	0	0	0.000221729	0	0	0	0	0	0	0	0	0	0	0	0	0	0	0	0	0	0
d__Bacteria;k__norank_d__Bacteria;p__Proteobacteria;c__Alphaproteobacteria;o__Puniceispirillales;f__Puniceispirillales_Incertae_Sedis;g__Constrictibacter	0	0	0	0	0	0	0	0	0	0	0	0	0.000276778	0	0	0	0	0	0	0	0	0	0	0	0	0	0	0	0	0	0	0	0	0	0	0	0	0	0	0	0	0	0	0	0	0	0	0	0
d__Bacteria;k__norank_d__Bacteria;p__Proteobacteria;c__Alphaproteobacteria;o__Reyranellales;f__Reyranellaceae;g__Reyranella	0.00869133	0.0089417	0.00755532	0.00388457	0.0235911	0.00814857	0.00860479	0.00994983	0.0178445	0.011052	0.0207469	0.0124752	0.0238029	0.0144479	0.0128378	0.00679502	0.0347519	0.0212344	0.0294048	0.00627045	0.0260532	0.0215224	0.00986319	0.0131255	0.00937063	0.012271	0.0209059	0.00905177	0.0118959	0.0125392	0.0119734	0.00202088	0.00312392	0.00492611	0.00930797	0.0220126	0.0122164	0.00946773	0.010373	0.0223947	0.00803674	0.021761	0.0187062	0.0219256	0.0113043	0.00511152	0.00946129	0.00347544	0.0143565
d__Bacteria;k__norank_d__Bacteria;p__Proteobacteria;c__Alphaproteobacteria;o__Reyranellales;f__Reyranellaceae;g__norank_f__Reyranellaceae	0.000248324	0	0.00107933	0	0.0042595	0	0.00583897	8.3612e-05	0	0.00163733	0.00128774	0.00113411	0.00166067	0.00128999	0.000675676	0.000323572	0.000736269	0.000283126	0.00117619	0	0.000554324	0	0.000318167	0.000410172	0	0	0	0	0	0	0.000443459	0	0.000173551	0.000289771	0	0.00142939	0	0	0	0.000443459	0	0.000402982	0.00124708	0.000238322	0.000434783	0	0	0	0.000854555
d__Bacteria;k__norank_d__Bacteria;p__Proteobacteria;c__Alphaproteobacteria;o__Reyranellales;f__Reyranellaceae;g__unclassified_f__Reyranellaceae	0	0	0	0	0.000327654	0	0	0	0	0	0	0	0	0	0	0	0	0	0	0	0	0	0	0	0	0	0	0	0	0	0	0	0	0.000579542	0	0.000285878	0	0	0	0	0	0	0.000155885	0.000238322	0	0	0	0	0
d__Bacteria;k__norank_d__Bacteria;p__Proteobacteria;c__Alphaproteobacteria;o__Rhizobiales;f__A0839;g__norank_f__A0839	0	0.000122489	0	0	0.00294889	0	0	0	0	0	0.000429246	0	0	0.00851393	0.00135135	0.000485358	0	0.000849377	0.000235239	0.000272628	0	0	0.000318167	0	0	0	0	0	0	0	0.000886918	0	0.000520653	0.000289771	0	0.000285878	0	0	0	0	0	0.000604473	0.00171473	0.000714967	0.000869565	0	0	0	0.000170911
d__Bacteria;k__norank_d__Bacteria;p__Proteobacteria;c__Alphaproteobacteria;o__Rhizobiales;f__Amb-16S-1323;g__norank_f__Amb-16S-1323	0.000744971	0	0.00107933	0	0.00327654	0	0.000307314	0	0	0.000409333	0.000286164	0.00255174	0.00166067	0	0	0	0.000736269	0.000849377	0	0	0.000554324	0	0.000318167	0	0.000839161	0.000177841	0.000174216	0	0	0	0.00221729	0	0.000173551	0.000289771	0	0.00142939	0.00116347	0	0	0.00110865	0	0.000201491	0.000311769	0.00190658	0.000434783	0	0	0	0
d__Bacteria;k__norank_d__Bacteria;p__Proteobacteria;c__Alphaproteobacteria;o__Rhizobiales;f__Beijerinckiaceae;g__1174-901-12	0	0	0	0	0	0.000189502	0	0	0.000706714	0	0	0	0.000276778	0.000257998	0	0.000323572	0.000441761	0.000283126	0	0	0	0	0	0	0	0	0	0	0.000594796	0.000125392	0	0	0	0	0	0	0	0	0	0	0	0	0	0	0	0	0.000386175	0	0
d__Bacteria;k__norank_d__Bacteria;p__Proteobacteria;c__Alphaproteobacteria;o__Rhizobiales;f__Beijerinckiaceae;g__Beijerinckia	0	0	0	0.000369959	0	0	0	0	0	0	0	0	0.000276778	0	0	0	0	0	0	0	0	0	0	0	0	0	0.000174216	0	0	0	0	0	0	0	0	0	0.000290867	0	0	0	0	0.000201491	0	0	0.000434783	0.000464684	0	0	0
d__Bacteria;k__norank_d__Bacteria;p__Proteobacteria;c__Alphaproteobacteria;o__Rhizobiales;f__Beijerinckiaceae;g__Bosea	0.000248324	0	0.000539665	0	0.000655308	0	0.00122926	0	0.000530035	0	0.000143082	0.000283527	0	0.000515996	0.000675676	0	0	0.000141563	0.000470478	0.000272628	0	0.000121595	0.000636335	0.000820345	0.00013986	0	0.000522648	0.000551937	0	0.00100313	0	0	0.000173551	0.000289771	0	0.00114351	0.000581734	0.00034638	0	0.000886918	0.000892971	0.000604473	0.000623539	0	0.00173913	0	0	0.000231696	0.000854555
d__Bacteria;k__norank_d__Bacteria;p__Proteobacteria;c__Alphaproteobacteria;o__Rhizobiales;f__Beijerinckiaceae;g__Camelimonas	0	0	0	0	0.000327654	0	0	8.3612e-05	0	0	0	0	0	0	0	0	0	0	0	0	0	0	0	0	0	0	0	0	0	0	0	0	0	0	0	0	0	0	0	0	0	0	0	0	0.000434783	0	0	0	0
d__Bacteria;k__norank_d__Bacteria;p__Proteobacteria;c__Alphaproteobacteria;o__Rhizobiales;f__Beijerinckiaceae;g__FFCH5858	0	0	0	0	0	0	0	0	0.000353357	0	0	0	0	0.000257998	0	0	0	0	0	0	0	0	0	0	0	0	0	0	0	0	0.000665188	0	0	0	0	0	0	0	0	0	0	0	0	0	0	0	0	0	0
d__Bacteria;k__norank_d__Bacteria;p__Proteobacteria;c__Alphaproteobacteria;o__Rhizobiales;f__Beijerinckiaceae;g__Methylobacterium-Methylorubrum	0.000496648	0.000244978	0	0.00018498	0	0	0.00307314	0	0.000176678	0	0	0.000567054	0.000553557	0.000773994	0	0	0.000736269	0	0.000235239	0	0	0.000364786	0.000318167	0	0	0.000355682	0.000522648	0.000331162	0.000148699	0.000376176	0	0	0.000173551	0	0	0.000571755	0	0	0	0	0	0	0	0.000238322	0.000434783	0	0	0.000231696	0.000341822
d__Bacteria;k__norank_d__Bacteria;p__Proteobacteria;c__Alphaproteobacteria;o__Rhizobiales;f__Beijerinckiaceae;g__Methylorosula	0	0	0	0	0	0	0	8.3612e-05	0	0	0	0.000567054	0.000553557	0	0	0	0	0	0	0	0	0	0	0	0	0	0.000348432	0	0.000297398	0.000125392	0.000665188	0	0	0	0	0	0	0.00011546	0	0	0.000127567	0	0	0	0	0	0.000193087	0.000231696	0
d__Bacteria;k__norank_d__Bacteria;p__Proteobacteria;c__Alphaproteobacteria;o__Rhizobiales;f__Beijerinckiaceae;g__Methylovirgula	0	0	0	0.000369959	0.000327654	0	0	8.3612e-05	0.000176678	0	0.000143082	0	0.00221423	0	0	0	0.00161979	0.000566251	0	0	0.00110865	0.000729572	0	0	0.00377622	0.000889205	0.00121951	0.00287007	0.000297398	0	0.000221729	0.000505221	0	0	0	0.000285878	0.000581734	0.00011546	0	0.000221729	0.000382702	0.00241789	0.000155885	0	0.000434783	0	0.000386175	0.00139018	0
d__Bacteria;k__norank_d__Bacteria;p__Proteobacteria;c__Alphaproteobacteria;o__Rhizobiales;f__Beijerinckiaceae;g__Microvirga	0.000993295	0	0.00269833	0	0.00360419	0	0.00737554	8.3612e-05	0	0.00204666	0.00114466	0.00113411	0.000276778	0.00412797	0.000675676	0.000323572	0.000147254	0.00240657	0.000235239	0	0.00166297	0.000121595	0.000954502	0	0	0	0	0	0	0.000376176	0.000221729	0	0.000867754	0.0020284	0.000809389	0.00114351	0.000581734	0	0	0.000443459	0	0	0.00233827	0.00142993	0.00130435	0	0.000965437	0	0.000683644
d__Bacteria;k__norank_d__Bacteria;p__Proteobacteria;c__Alphaproteobacteria;o__Rhizobiales;f__Beijerinckiaceae;g__Neo-b11	0	0	0	0	0.000327654	0	0.00153657	0	0	0.000818666	0	0	0	0	0.00135135	0	0	0	0	0.000272628	0.000554324	0	0	0	0	0	0	0	0	0	0	0	0	0.000289771	0	0	0	0	0	0	0	0	0.000155885	0	0	0	0	0	0
d__Bacteria;k__norank_d__Bacteria;p__Proteobacteria;c__Alphaproteobacteria;o__Rhizobiales;f__Beijerinckiaceae;g__Psychroglaciecola	0	0	0	0.00129486	0	0	0	0	0.00176678	0	0	0	0	0	0	0	0	0	0	0	0	0	0	0	0	0	0	0	0	0	0	0	0	0	0	0	0	0	0	0	0	0.000201491	0	0	0	0	0	0	0
d__Bacteria;k__norank_d__Bacteria;p__Proteobacteria;c__Alphaproteobacteria;o__Rhizobiales;f__Beijerinckiaceae;g__Rhodoblastus	0	0	0	0	0	0	0	0	0	0	0	0	0	0	0	0	0	0	0	0	0	0	0	0	0	0	0	0	0	0	0	0	0	0	0.000404694	0	0	0	0	0	0	0	0	0	0	0	0	0	0
d__Bacteria;k__norank_d__Bacteria;p__Proteobacteria;c__Alphaproteobacteria;o__Rhizobiales;f__Beijerinckiaceae;g__Roseiarcus	0	0.000367467	0	0.000554939	0	0	0	0.000167224	0	0	0	0.00141764	0.000553557	0	0	0.01812	0.00117803	0.000424689	0.000705716	0	0	0.000729572	0	0	0.000699301	0.000355682	0	0.00253891	0.000743494	0.00188088	0	0.0110307	0	0	0.000809389	0.000857633	0	0.0017319	0.000441404	0.00133038	0.00114811	0.00141044	0	0	0.000434783	0.00232342	0	0.0057924	0
d__Bacteria;k__norank_d__Bacteria;p__Proteobacteria;c__Alphaproteobacteria;o__Rhizobiales;f__Beijerinckiaceae;g__alphaI_cluster	0	0	0.000539665	0	0.000327654	0	0.000307314	0	0.000176678	0	0	0.000567054	0.000276778	0	0	0	0	0	0.000470478	0.00136314	0	0	0.000318167	0.000410172	0	0	0.000174216	0	0	0	0.000443459	0	0.000520653	0	0.000404694	0.000571755	0	0.00011546	0	0	0	0	0	0.000238322	0.000434783	0	0	0	0
d__Bacteria;k__norank_d__Bacteria;p__Proteobacteria;c__Alphaproteobacteria;o__Rhizobiales;f__Beijerinckiaceae;g__norank_f__Beijerinckiaceae	0	0	0	0	0	0	0.000921942	0	0	0.000409333	0	0	0	0	0	0	0	0	0	0	0.000277162	0	0	0	0	0	0.000174216	0	0	0	0.000221729	0	0.000173551	0	0	0	0	0	0	0	0	0	0	0	0	0	0	0	0.000512733
d__Bacteria;k__norank_d__Bacteria;p__Proteobacteria;c__Alphaproteobacteria;o__Rhizobiales;f__Beijerinckiaceae;g__unclassified_f__Beijerinckiaceae	0	0.000489956	0.000539665	0.00018498	0.000327654	0	0.000307314	0	0	0	0.000143082	0.000567054	0.000553557	0.000257998	0	0.0011325	0.00176704	0	0	0	0	0.000972763	0	0.000820345	0	0.000355682	0	0.000331162	0.00104089	0.00100313	0	8.42034e-05	0	0.000289771	0.000404694	0.000285878	0	0.00011546	0.000220702	0.000665188	0	0.000201491	0.000155885	0	0	0	0.00115852	0	0
d__Bacteria;k__norank_d__Bacteria;p__Proteobacteria;c__Alphaproteobacteria;o__Rhizobiales;f__D05-2;g__norank_f__D05-2	0.000496648	0	0	0	0	0	0.000307314	0	0	0	0	0	0.000276778	0	0	0	0	0	0	0	0	0.000364786	0	0	0	0	0	0	0	0	0	0	0	0	0	0	0	0	0	0	0	0	0	0	0	0	0	0	0
d__Bacteria;k__norank_d__Bacteria;p__Proteobacteria;c__Alphaproteobacteria;o__Rhizobiales;f__Devosiaceae;g__Devosia	0.00993295	0.000122489	0	0.00018498	0.00262123	0.000379003	0.00676091	0.00041806	0.000530035	0.00327466	0.00114466	0.0104905	0.00553557	0.00257998	0.0027027	0	0.00161979	0.00353907	0.000705716	0.000545256	0.00166297	0.00376946	0.000318167	0.00123052	0.00195804	0.00106705	0.00226481	0.00408434	0.000594796	0.00137931	0.000443459	0.000168407	0.000173551	0	0	0.00228702	0.00116347	0.00127006	0.000441404	0.00509978	0.00140324	0.00181342	0.00140296	0.00738799	0.00695652	0	0.00810967	0.00162187	0.00427277
d__Bacteria;k__norank_d__Bacteria;p__Proteobacteria;c__Alphaproteobacteria;o__Rhizobiales;f__Devosiaceae;g__Pelagibacterium	0	0	0	0	0	0	0	0	0	0	0	0	0	0	0	0	0	0	0	0	0.000277162	0	0	0	0	0	0	0	0	0	0	0	0	0	0	0	0	0	0	0	0	0	0	0	0	0	0	0	0
d__Bacteria;k__norank_d__Bacteria;p__Proteobacteria;c__Alphaproteobacteria;o__Rhizobiales;f__Devosiaceae;g__norank_f__Devosiaceae	0.000496648	0.000122489	0.000539665	0	0.000327654	0	0.000921942	8.3612e-05	0	0	0	0.00198469	0.000553557	0.00257998	0.00337838	0	0	0.000707814	0	0	0	0.000121595	0	0	0	0	0	0	0	0	0	0	0	0	0	0.000285878	0	0	0	0.000221729	0	0.000201491	0	0.000953289	0	0	0	0	0.000170911
d__Bacteria;k__norank_d__Bacteria;p__Proteobacteria;c__Alphaproteobacteria;o__Rhizobiales;f__Devosiaceae;g__unclassified_f__Devosiaceae	0.000496648	0	0	0	0.000655308	0	0.000307314	0	0	0	0	0	0	0	0	0	0	0	0	0	0	0	0	0	0	0	0	0	0	0	0	0	0	0	0	0	0	0	0	0	0	0	0	0	0	0	0	0	0
d__Bacteria;k__norank_d__Bacteria;p__Proteobacteria;c__Alphaproteobacteria;o__Rhizobiales;f__Hyphomicrobiaceae;g__Hyphomicrobium	0.00670474	0.000244978	0.00377766	0.00018498	0.0104849	0.000568505	0.00737554	0.000585284	0.00229682	0.00204666	0.00200315	0.0175787	0.00941046	0.00644995	0.0114865	0.000323572	0.00147254	0.00438845	0.00188191	0.00245365	0.00304878	0.00182393	0.00159084	0.000820345	0.0020979	0.0039125	0.00348432	0.00298046	0.000148699	0.000626959	0.00243902	8.42034e-05	0.000520653	0	0.000404694	0.00457404	0.0052356	0.00311742	0.000441404	0.00931264	0.00484756	0.00866411	0.00452065	0.0104862	0.0104348	0.00232342	0.00521336	0.00440222	0.000854555
d__Bacteria;k__norank_d__Bacteria;p__Proteobacteria;c__Alphaproteobacteria;o__Rhizobiales;f__Hyphomicrobiaceae;g__Pedomicrobium	0.00124162	0.000122489	0	0.000369959	0.00393185	0	0.00614628	0.000167224	0	0.00163733	0.000572328	0.00141764	0.000830335	0.00386997	0.00202703	0.000485358	0.000147254	0.000566251	0.00211715	0.000817884	0.00110865	0	0	0.000820345	0	0	0	0	0.000148699	0.000250784	0.00110865	0	0.00173551	0.00115908	0.00161878	0.00114351	0	0	0	0.000443459	0	0.000805964	0.00124708	0.00119161	0	0	0	0	0.000341822
d__Bacteria;k__norank_d__Bacteria;p__Proteobacteria;c__Alphaproteobacteria;o__Rhizobiales;f__Hyphomicrobiaceae;g__norank_f__Hyphomicrobiaceae	0	0	0.000539665	0	0	0	0	0	0	0	0	0	0	0.000257998	0	0	0	0	0	0	0	0	0.000318167	0	0	0	0	0	0	0	0	0	0	0	0	0	0	0	0	0	0	0	0	0	0	0	0	0	0
d__Bacteria;k__norank_d__Bacteria;p__Proteobacteria;c__Alphaproteobacteria;o__Rhizobiales;f__Hyphomicrobiaceae;g__unclassified_f__Hyphomicrobiaceae	0.000496648	0	0	0	0.000327654	0	0	0	0	0	0.000143082	0.000567054	0	0	0	0	0	0.000141563	0	0.00136314	0	0	0	0	0	0	0	0	0	0	0	0	0.000520653	0.000289771	0.000404694	0	0	0	0	0	0	0	0.000155885	0	0	0	0	0	0
d__Bacteria;k__norank_d__Bacteria;p__Proteobacteria;c__Alphaproteobacteria;o__Rhizobiales;f__KF-JG30-B3;g__norank_f__KF-JG30-B3	0.000248324	0.000367467	0.00215866	0	0.0131062	0.000189502	0.00122926	0.000585284	0.000706714	0.003684	0.00114466	0.00538701	0.000830335	0.00593395	0.00135135	0.00275036	0.00132528	0.00099094	0.0159962	0.00572519	0.000277162	0.000486381	0.00127267	0.00164069	0.00125874	0.00942557	0.000174216	0.000331162	0.000297398	0.000376176	0.00399113	0.00656787	0.00329747	0.00376702	0.0149737	0.00171527	0.0017452	0.00196282	0.000662105	0.00221729	0.00242378	0.00302237	0.00155885	0.00381316	0.000434783	0.00557621	0.000386175	0.00486562	0.000854555
d__Bacteria;k__norank_d__Bacteria;p__Proteobacteria;c__Alphaproteobacteria;o__Rhizobiales;f__Kaistiaceae;g__Kaistia	0.00124162	0	0	0	0	0	0	8.3612e-05	0.000176678	0.000409333	0	0	0.00166067	0	0	0	0	0.00198188	0.000235239	0.000272628	0	0.000486381	0	0.000410172	0	0.000355682	0	0.000331162	0	0.000125392	0.000221729	0	0.000173551	0.000579542	0	0.000285878	0.000290867	0	0	0	0.000255135	0	0	0	0	0	0.000193087	0	0.000512733
d__Bacteria;k__norank_d__Bacteria;p__Proteobacteria;c__Alphaproteobacteria;o__Rhizobiales;f__Labraceae;g__Labrys	0	0.000122489	0	0	0	0.000568505	0.000307314	0	0.000176678	0	0.000143082	0.000567054	0.000276778	0.000773994	0	0.000161786	0	0	0.000470478	0	0.000277162	0.000243191	0	0.000820345	0	0	0.000174216	0.000551937	0	0.000125392	0.000221729	8.42034e-05	0	0.000579542	0.000404694	0	0	0	0.000220702	0.000886918	0.00153081	0	0.000311769	0.000238322	0.00173913	0.000464684	0	0	0.000512733
d__Bacteria;k__norank_d__Bacteria;p__Proteobacteria;c__Alphaproteobacteria;o__Rhizobiales;f__Methyloligellaceae;g__Methyloceanibacter	0	0	0.001619	0	0.00131062	0	0.000921942	0	0	0.00204666	0	0	0.000553557	0.000773994	0.00135135	0	0	0	0	0.00299891	0.000554324	0.000121595	0.00286351	0.00164069	0.00027972	0.000533523	0.000522648	0	0.000148699	0.000125392	0.000886918	8.42034e-05	0.00468587	0.00376702	0.00161878	0.00171527	0.000290867	0.00023092	0.000441404	0	0	0	0.000311769	0.000953289	0	0.000929368	0	0	0
d__Bacteria;k__norank_d__Bacteria;p__Proteobacteria;c__Alphaproteobacteria;o__Rhizobiales;f__Methyloligellaceae;g__norank_f__Methyloligellaceae	0	0	0.00215866	0	0.00163827	0	0	0	0	0.000818666	0.000143082	0.000567054	0	0.000257998	0	0	0	0.000141563	0.000940955	0.00408942	0.00110865	0.000364786	0.00222717	0.00123052	0.00027972	0.00177841	0.000522648	0	0.000148699	0	0.000665188	0.000168407	0.000867754	0.000869313	0.00121408	0.00171527	0.00116347	0.00127006	0	0.000665188	0.000637836	0	0.000467654	0.000953289	0	0.00139405	0	0.000231696	0.000170911
d__Bacteria;k__norank_d__Bacteria;p__Proteobacteria;c__Alphaproteobacteria;o__Rhizobiales;f__Methyloligellaceae;g__unclassified_f__Methyloligellaceae	0	0	0	0	0	0	0	0	0	0	0	0	0	0	0	0	0	0	0	0.00109051	0	0	0	0	0	0	0	0	0	0	0	0	0.000173551	0	0	0	0	0	0	0	0	0	0	0	0	0	0	0	0
d__Bacteria;k__norank_d__Bacteria;p__Proteobacteria;c__Alphaproteobacteria;o__Rhizobiales;f__Methylopilaceae;g__Hansschlegelia	0	0	0	0	0	0	0.000307314	0	0	0	0	0	0	0	0	0	0	0	0	0	0	0	0	0	0	0	0	0	0	0	0	0	0	0	0	0	0	0	0	0	0	0	0	0	0	0	0	0	0
d__Bacteria;k__norank_d__Bacteria;p__Proteobacteria;c__Alphaproteobacteria;o__Rhizobiales;f__Pleomorphomonadaceae;g__Prosthecomicrobium	0	0	0	0	0	0	0.000307314	0	0	0	0	0	0	0	0	0	0	0	0	0	0	0	0	0	0	0	0	0	0	0	0	0	0	0	0	0	0	0	0	0	0	0	0	0	0	0	0	0	0
d__Bacteria;k__norank_d__Bacteria;p__Proteobacteria;c__Alphaproteobacteria;o__Rhizobiales;f__Pleomorphomonadaceae;g__norank_f__Pleomorphomonadaceae	0	0	0	0	0	0	0	0	0	0	0	0	0	0	0	0	0	0	0	0	0	0	0	0	0	0	0	0	0	0	0	0	0	0	0	0	0	0.00011546	0	0	0	0	0	0	0	0	0	0	0
d__Bacteria;k__norank_d__Bacteria;p__Proteobacteria;c__Alphaproteobacteria;o__Rhizobiales;f__Pleomorphomonadaceae;g__unclassified_f__Pleomorphomonadaceae	0	0	0	0	0	0	0	0	0	0	0	0	0	0	0	0	0	0	0	0	0	0	0	0	0	0	0	0	0	0	0	0	0	0	0	0	0	0.00011546	0	0	0	0	0	0	0	0	0	0	0
d__Bacteria;k__norank_d__Bacteria;p__Proteobacteria;c__Alphaproteobacteria;o__Rhizobiales;f__Rhizobiaceae;g__Aliihoeflea	0	0	0	0	0	0	0	0	0	0	0	0	0	0	0	0	0	0	0	0	0	0.000364786	0	0	0	0	0	0	0	0	0	0	0	0	0	0	0	0	0	0	0	0	0	0	0	0	0	0	0
d__Bacteria;k__norank_d__Bacteria;p__Proteobacteria;c__Alphaproteobacteria;o__Rhizobiales;f__Rhizobiaceae;g__Allorhizobium-Neorhizobium-Pararhizobium-Rhizobium	0.00645642	0.00355218	0.011333	0.000554939	0.0196592	0.000568505	0.0248924	0.00434783	0.00424028	0.00900532	0.00786951	0.0223986	0.0157764	0.00619195	0.00337838	0.000647144	0.00206155	0.00155719	0.00282287	0.0087241	0.00415743	0.00474222	0.00286351	0.00615258	0.00167832	0.00586875	0.0033101	0.0199801	0.00178439	0.0120376	0.00465632	0	0.00156196	0.00347725	0.00202347	0.00886221	0.00407213	0.0176654	0.00419333	0.0195122	0.0884041	0.00161193	0.012159	0.0173975	0.0452174	0.0027881	0.00675806	0.00139018	0.0078619
d__Bacteria;k__norank_d__Bacteria;p__Proteobacteria;c__Alphaproteobacteria;o__Rhizobiales;f__Rhizobiaceae;g__Aminobacter	0.000248324	0	0	0	0.000327654	0	0	0	0	0	0	0	0	0	0	0	0	0.000141563	0	0	0	0	0	0	0.00013986	0	0	0	0	0	0	0	0.000347102	0.000289771	0	0	0	0	0	0.000221729	0	0	0.000155885	0	0	0	0	0	0
d__Bacteria;k__norank_d__Bacteria;p__Proteobacteria;c__Alphaproteobacteria;o__Rhizobiales;f__Rhizobiaceae;g__Aurantimonas	0	0	0	0	0	0	0.000307314	0	0	0	0	0	0	0	0	0	0	0	0	0	0	0	0	0	0	0	0	0	0	0	0	0	0	0	0	0	0	0	0	0	0	0	0	0	0	0	0	0	0
d__Bacteria;k__norank_d__Bacteria;p__Proteobacteria;c__Alphaproteobacteria;o__Rhizobiales;f__Rhizobiaceae;g__Aureimonas	0	0	0	0	0	0	0.000614628	0	0	0	0	0	0	0	0	0	0	0	0	0	0	0.000121595	0	0	0	0	0	0.000220775	0	0	0	0	0	0	0	0	0	0	0	0	0	0	0	0	0	0	0	0	0
d__Bacteria;k__norank_d__Bacteria;p__Proteobacteria;c__Alphaproteobacteria;o__Rhizobiales;f__Rhizobiaceae;g__Chelativorans	0	0	0	0	0	0	0	0	0	0	0	0	0	0	0	0	0	0	0.000235239	0	0	0	0	0	0	0	0	0	0	0	0	0	0	0	0	0	0	0	0	0	0	0	0	0	0	0	0	0	0
d__Bacteria;k__norank_d__Bacteria;p__Proteobacteria;c__Alphaproteobacteria;o__Rhizobiales;f__Rhizobiaceae;g__Ensifer	0	0	0	0	0.000982962	0	0	0	0	0	0	0	0	0	0	0	0	0	0	0.000272628	0	0	0	0	0	0	0	0	0	0	0	0	0.000173551	0	0	0	0	0	0	0	0	0	0	0	0.000869565	0	0	0	0
d__Bacteria;k__norank_d__Bacteria;p__Proteobacteria;c__Alphaproteobacteria;o__Rhizobiales;f__Rhizobiaceae;g__Hoeflea	0	0	0	0	0	0	0	0	0	0	0	0	0	0	0	0	0	0	0	0	0	0	0	0	0	0	0	0	0	0	0	0	0.000173551	0	0	0	0	0	0	0	0	0	0	0	0	0	0	0	0
d__Bacteria;k__norank_d__Bacteria;p__Proteobacteria;c__Alphaproteobacteria;o__Rhizobiales;f__Rhizobiaceae;g__Mesorhizobium	0.00297989	0.000122489	0	0.00018498	0.000655308	0.000568505	0.000921942	0.000167224	0.00335689	0.000818666	0.00128774	0.000850581	0.00166067	0.00103199	0.00202703	0.00177965	0.00132528	0	0.00117619	0	0	0.000972763	0.000636335	0.00164069	0.00013986	0.00160057	0	0.000772712	0	0.00137931	0	0	0	0.000579542	0	0.00114351	0.000581734	0.000923681	0.000882807	0.00199557	0.00216864	0	0.000935308	0.00190658	0.0026087	0.000929368	0.000386175	0	0.00170911
d__Bacteria;k__norank_d__Bacteria;p__Proteobacteria;c__Alphaproteobacteria;o__Rhizobiales;f__Rhizobiaceae;g__Neorhizobium	0	0	0	0	0	0	0	0	0	0	0	0	0	0	0	0	0	0	0	0	0	0	0	0	0	0	0	0	0	0	0	0	0	0	0	0.000285878	0	0	0	0	0	0	0	0	0	0	0	0	0
d__Bacteria;k__norank_d__Bacteria;p__Proteobacteria;c__Alphaproteobacteria;o__Rhizobiales;f__Rhizobiaceae;g__Ochrobactrum	0.000248324	0	0	0	0	0	0	0	0	0	0	0.000283527	0	0	0	0	0	0	0	0.000272628	0	0	0	0	0	0	0	0	0	0	0	0	0	0	0	0	0	0	0	0.000221729	0	0	0	0	0	0	0	0	0
d__Bacteria;k__norank_d__Bacteria;p__Proteobacteria;c__Alphaproteobacteria;o__Rhizobiales;f__Rhizobiaceae;g__Phyllobacterium	0	0	0	0	0	0	0	0	0	0	0	0.000567054	0	0	0	0	0	0	0	0.000272628	0	0.000972763	0	0	0	0	0	0.00044155	0	0	0	0	0	0	0	0.00228702	0	0	0	0	0	0	0	0	0	0	0.000193087	0	0.000170911
d__Bacteria;k__norank_d__Bacteria;p__Proteobacteria;c__Alphaproteobacteria;o__Rhizobiales;f__Rhizobiaceae;g__Pseudaminobacter	0.00645642	0	0	0	0.0042595	0.000189502	0.0021512	8.3612e-05	0.00123675	0.000818666	0.000286164	0.00141764	0.002491	0.00232198	0.0027027	0.000647144	0.000883522	0.000849377	0.000470478	0.00163577	0.00304878	0.000972763	0.00127267	0	0.00517483	0.00124489	0.00191638	0.00231814	0.000297398	0	0.00133038	0	0.000520653	0.00115908	0.000404694	0.0051458	0.00145433	0.00046184	0.00154491	0.00310421	0.00114811	0.000604473	0.000935308	0.00166826	0.00782609	0	0.00193087	0.000463392	0.00119638
d__Bacteria;k__norank_d__Bacteria;p__Proteobacteria;c__Alphaproteobacteria;o__Rhizobiales;f__Rhizobiaceae;g__Pseudorhizobium	0	0	0	0	0	0	0	0	0	0	0	0	0	0	0	0	0	0	0	0	0	0	0	0	0	0	0	0	0	0	0	0	0	0	0	0.000285878	0	0	0	0	0	0	0	0	0	0	0	0	0
d__Bacteria;k__norank_d__Bacteria;p__Proteobacteria;c__Alphaproteobacteria;o__Rhizobiales;f__Rhizobiaceae;g__Shinella	0	0	0	0	0	0	0.000307314	0	0	0	0	0	0	0	0	0	0	0	0	0	0	0	0	0	0	0	0	0	0	0	0	0	0	0	0	0	0	0	0	0	0	0	0	0	0	0	0	0	0
d__Bacteria;k__norank_d__Bacteria;p__Proteobacteria;c__Alphaproteobacteria;o__Rhizobiales;f__Rhizobiaceae;g__norank_f__Rhizobiaceae	0	0	0.000539665	0	0	0	0	0	0	0	0	0	0	0	0	0	0	0	0	0	0	0	0	0	0.00027972	0	0	0	0	0	0	0	0	0	0	0.000285878	0	0	0	0	0	0	0	0	0	0	0	0	0
d__Bacteria;k__norank_d__Bacteria;p__Proteobacteria;c__Alphaproteobacteria;o__Rhizobiales;f__Rhizobiaceae;g__unclassified_f__Rhizobiaceae	0.00148994	0.000122489	0	0	0.000327654	0	0.00184388	8.3612e-05	0	0	0.00071541	0.00141764	0	0.000773994	0.000675676	0	0.000147254	0.000141563	0	0.000272628	0.000554324	0.000364786	0	0	0.000839161	0	0.000696864	0.000331162	0.000148699	0	0	0	0.000347102	0	0.000404694	0.000857633	0	0.00011546	0	0.000221729	0.000255135	0	0.000623539	0.000714967	0.00130435	0	0	0.000231696	0
d__Bacteria;k__norank_d__Bacteria;p__Proteobacteria;c__Alphaproteobacteria;o__Rhizobiales;f__Rhizobiales_Incertae_Sedis;g__Alsobacter	0.000248324	0.000122489	0	0	0	0	0.000307314	0	0	0.000409333	0	0	0	0	0	0	0	0	0	0	0.000277162	0	0.000318167	0	0	0	0	0	0	0	0	0	0	0	0	0.000285878	0	0	0	0	0	0	0	0	0	0	0	0	0
d__Bacteria;k__norank_d__Bacteria;p__Proteobacteria;c__Alphaproteobacteria;o__Rhizobiales;f__Rhizobiales_Incertae_Sedis;g__Bauldia	0.00124162	0	0.001619	0.000369959	0.00229358	0.000568505	0.00122926	0	0.000353357	0	0.000143082	0.000567054	0.000276778	0.00154799	0.000675676	0	0.000441761	0	0.00141143	0.000817884	0	0	0.000318167	0.000820345	0	0	0.000174216	0	0	0.000125392	0.00110865	0.000168407	0.000347102	0.000289771	0.000809389	0.000571755	0.00116347	0.00023092	0	0.000221729	0.000382702	0.000604473	0.000623539	0.00142993	0.000434783	0	0.000193087	0.000231696	0.000512733
d__Bacteria;k__norank_d__Bacteria;p__Proteobacteria;c__Alphaproteobacteria;o__Rhizobiales;f__Rhizobiales_Incertae_Sedis;g__Nordella	0	0.000367467	0.00215866	0	0.00917431	0	0.00460971	0.000585284	0.000706714	0.00695866	0.00372013	0.00538701	0.00498201	0.00515996	0.00945946	0.000970717	0.000883522	0.000141563	0.0042343	0.00517993	0.00554324	0.00206712	0.00381801	0.00615258	0.000979021	0.000355682	0.00243902	0.000110387	0.00104089	0.000501567	0.0059867	0	0.000520653	0.00289771	0.00647511	0.00628931	0.00203607	0.00034638	0.000441404	0.00177384	0.000382702	0.00342535	0.00514419	0.00238322	0.00130435	0.00185874	0.000965437	0.000231696	0.00170911
d__Bacteria;k__norank_d__Bacteria;p__Proteobacteria;c__Alphaproteobacteria;o__Rhizobiales;f__Rhizobiales_Incertae_Sedis;g__norank_f__Rhizobiales_Incertae_Sedis	0.000248324	0	0.00485699	0	0.00131062	0	0.00460971	0	0.000353357	0.00163733	0	0.000283527	0.000276778	0.00515996	0.000675676	0.000323572	0	0	0.000940955	0.00218103	0.000554324	0	0.000318167	0.000820345	0.00027972	0.000355682	0.000174216	0	0	0	0.000443459	0	0.000694203	0.00115908	0.00283286	0.00200114	0	0	0	0	0	0	0.000467654	0	0	0.000464684	0	0.000231696	0.000170911
d__Bacteria;k__norank_d__Bacteria;p__Proteobacteria;c__Alphaproteobacteria;o__Rhizobiales;f__Rhizobiales_Incertae_Sedis;g__unclassified_f__Rhizobiales_Incertae_Sedis	0.000744971	0.000244978	0.001619	0	0.00589777	0	0.00153657	0.000250836	0.00123675	0.00163733	0.00071541	0.00141764	0.0038749	0.00103199	0.0027027	0	0.000736269	0.000283126	0.000705716	0.00163577	0.000831486	0.000364786	0.000636335	0	0	0.000711364	0.000348432	0.000220775	0.000148699	0.000376176	0.000886918	0	0.000173551	0.000579542	0.00283286	0	0.000290867	0.00011546	0.000220702	0	0	0.000604473	0.00171473	0.000953289	0.00130435	0.000464684	0	0	0.000341822
d__Bacteria;k__norank_d__Bacteria;p__Proteobacteria;c__Alphaproteobacteria;o__Rhizobiales;f__Rhodobiaceae;g__Tepidamorphus	0	0	0	0	0	0	0	0	0	0	0	0	0	0	0	0	0	0	0	0	0	0	0	0	0	0	0	0	0	0	0	0	0	0	0	0	0	0	0	0	0	0	0	0	0	0	0	0	0
d__Bacteria;k__norank_d__Bacteria;p__Proteobacteria;c__Alphaproteobacteria;o__Rhizobiales;f__Rhodomicrobiaceae;g__Rhodomicrobium	0	0	0.000539665	0	0.00229358	0	0.000307314	0	0	0.000409333	0	0.00368585	0.000276778	0.00154799	0.00202703	0	0	0	0	0	0	0	0	0	0	0.000355682	0	0	0	0	0	0.000421017	0.000173551	0	0	0	0	0	0	0	0	0	0	0	0	0	0	0	0
d__Bacteria;k__norank_d__Bacteria;p__Proteobacteria;c__Alphaproteobacteria;o__Rhizobiales;f__Xanthobacteraceae;g__Afipia	0	0.000122489	0	0	0.000327654	0	0.000307314	0	0	0	0	0.00113411	0	0.000773994	0	0	0.000147254	0	0	0	0	0.000243191	0	0	0	0	0.000174216	0	0	0	0	0	0.000347102	0	0.000404694	0	0	0.00011546	0	0.000221729	0	0.000604473	0.000311769	0	0.000869565	0	0	0	0.000170911
d__Bacteria;k__norank_d__Bacteria;p__Proteobacteria;c__Alphaproteobacteria;o__Rhizobiales;f__Xanthobacteraceae;g__Bradyrhizobium	0.0052148	0.00379716	0.00377766	0.00517943	0.0101573	0.00113701	0.00553165	0.00426421	0.00689046	0.00695866	0.00543712	0.0184293	0.0116247	0.0100619	0.00405405	0.0148843	0.00780445	0.0106172	0.0117619	0.00463468	0.0108093	0.00863327	0.00381801	0.00697293	0.00559441	0.00729148	0.00923345	0.0079479	0.00609665	0.00840125	0.00421286	0.0072415	0.00138841	0.00115908	0.00485633	0.00400229	0.0069808	0.00588847	0.00529684	0.0126386	0.00905728	0.0132984	0.0120031	0.0123928	0.00608696	0.00789963	0.00714424	0.00741427	0.00769099
d__Bacteria;k__norank_d__Bacteria;p__Proteobacteria;c__Alphaproteobacteria;o__Rhizobiales;f__Xanthobacteraceae;g__Pseudolabrys	0.00993295	0.00673689	0.0350783	0.000739919	0.051114	0.00303203	0.00921942	0.00585284	0.00106007	0.0200573	0.0183145	0.0238163	0.00885691	0.0165119	0.0310811	0.000485358	0.010455	0.0125991	0.0418725	0.046892	0.011918	0.0079037	0.0419981	0.0311731	0.0165035	0.0448159	0.0120209	0.0052986	0.0139777	0.00952978	0.0669623	0.00951499	0.00295036	0.0089829	0.0894375	0.0277301	0.0328679	0.0280568	0.00949018	0.0374723	0.0353361	0.00987306	0.0386594	0.0383699	0.0234783	0.0357807	0.0092682	0.0282669	0.0138438
d__Bacteria;k__norank_d__Bacteria;p__Proteobacteria;c__Alphaproteobacteria;o__Rhizobiales;f__Xanthobacteraceae;g__Pseudorhodoplanes	0.000248324	0	0	0	0.000982962	0	0.00122926	8.3612e-05	0	0	0.000143082	0.000283527	0	0.000773994	0.00202703	0	0	0.000141563	0.00117619	0.000545256	0.000831486	0	0	0	0	0.000177841	0	0	0	0	0.000886918	0	0.000867754	0.000289771	0.00161878	0	0	0	0	0	0	0	0.000623539	0	0	0	0	0	0
d__Bacteria;k__norank_d__Bacteria;p__Proteobacteria;c__Alphaproteobacteria;o__Rhizobiales;f__Xanthobacteraceae;g__Rhodoplanes	0.000496648	0.00232729	0.001619	0.000739919	0.00491481	0	0.00952674	0.00175585	0.00176678	0.002456	0.0031478	0.00396938	0.00193745	0.0100619	0.00540541	0.000485358	0.00161979	0	0.00258763	0.00163577	0.00415743	0.000729572	0.00286351	0.00328138	0.00027972	0.000355682	0.00191638	0.000110387	0.000892193	0.000626959	0.00199557	8.42034e-05	0.00138841	0.000869313	0.00202347	0.00314465	0.000290867	0.00011546	0	0.000443459	0.000255135	0.00423131	0.00576773	0.00333651	0	0.00139405	0.000193087	0.000463392	0.00273458
d__Bacteria;k__norank_d__Bacteria;p__Proteobacteria;c__Alphaproteobacteria;o__Rhizobiales;f__Xanthobacteraceae;g__Rhodopseudomonas	0.000744971	0.000122489	0.00107933	0.00018498	0.00163827	0	0.000614628	8.3612e-05	0.000176678	0.000818666	0.000143082	0.00198469	0.000553557	0.000515996	0	0	0.000883522	0.00099094	0	0	0.00332594	0.00231031	0.000636335	0.000410172	0.000979021	0.000533523	0.0010453	0.000331162	0.000446097	0.000250784	0.000665188	0.000168407	0.000347102	0.000579542	0.00121408	0.00314465	0.0008726	0.00011546	0.000882807	0.00288248	0.000382702	0.000201491	0.00109119	0.000953289	0.00130435	0.000464684	0	0.000231696	0.000683644
d__Bacteria;k__norank_d__Bacteria;p__Proteobacteria;c__Alphaproteobacteria;o__Rhizobiales;f__Xanthobacteraceae;g__Starkeya	0	0	0	0	0	0	0	0	0	0	0	0	0.000276778	0	0	0	0	0	0	0	0	0	0	0	0	0	0	0	0	0	0	0	0	0	0	0	0	0	0	0	0	0	0	0	0	0	0	0	0
d__Bacteria;k__norank_d__Bacteria;p__Proteobacteria;c__Alphaproteobacteria;o__Rhizobiales;f__Xanthobacteraceae;g__Tardiphaga	0	0	0	0	0	0	0	0	0.000176678	0.000409333	0	0.00198469	0	0.000257998	0	0	0	0	0	0	0	0	0	0	0	0	0	0	0	0	0	0	0	0	0	0.000285878	0	0.00011546	0	0	0.000127567	0	0.000311769	0	0	0	0	0	0
d__Bacteria;k__norank_d__Bacteria;p__Proteobacteria;c__Alphaproteobacteria;o__Rhizobiales;f__Xanthobacteraceae;g__norank_f__Xanthobacteraceae	0.00670474	0.00869672	0.00215866	0.0129486	0.0347313	0.00416904	0.010756	0.00777592	0.010424	0.00532133	0.0118758	0.0300539	0.00830335	0.0250258	0.0216216	0.0224883	0.0138418	0.0124575	0.0159962	0.00545256	0.0169069	0.0195768	0.00859052	0.0106645	0.00461538	0.0113818	0.0139373	0.0100453	0.00684015	0.0105329	0.0097561	0.0391546	0.00364457	0.00434657	0.0133549	0.00714694	0.0095986	0.00669669	0.00507614	0.00332594	0.00548539	0.0120895	0.0151208	0.0166826	0.00782609	0.0111524	0.00251014	0.0132067	0.0141856
d__Bacteria;k__norank_d__Bacteria;p__Proteobacteria;c__Alphaproteobacteria;o__Rhizobiales;f__Xanthobacteraceae;g__unclassified_f__Xanthobacteraceae	0.00471815	0.00306222	0.00323799	0.00258972	0.00196592	0.00170551	0.00245851	0.00284281	0.00689046	0.00204666	0.00243239	0.00765523	0.00608912	0.00361197	0.00540541	0.0100307	0.00544839	0.00353907	0.0042343	0.00245365	0.00388027	0.00425584	0.00159084	0.00451189	0.00223776	0.00231193	0.00679443	0.00275969	0.00237918	0.00438871	0.00133038	0.00404176	0.000694203	0.000869313	0.00364225	0.00228702	0.00407213	0.00254012	0.00176561	0.00487805	0.00242378	0.00705219	0.00249415	0.00571973	0.00478261	0.00418216	0.00077235	0.00301205	0.00188002
[truncated: 329 more rows]
[truncated: 10 more columns]
