# Supplementary material for: Root-knot nematode infections and soil characteristics significantly affected microbial community composition and assembly of tobacco soil microbiota: a large-scale comparison in tobacco-growing areas
Source: Front Microbiol. 2023 Dec 1;14:1282609. doi: 10.3389/fmicb.2023.1282609 (PMC10722292; doi:10.3389/fmicb.2023.1282609)
Supplement: Supplementary file 5 [file Table_5.xlsx]

## Sheet: Venn_Phylum_Statistics
Pylum_ID	Venn_Statistics
p__Thermotogota	Healthy_Tobacco
p__TX1A-33	Healthy_Tobacco
p__norank_k__norank	Healthy_Tobacco
p__Synergistota	Healthy_Tobacco
p__Calditrichota	Healthy_Tobacco
p__Deferribacterota	Healthy_Tobacco
p__Dadabacteria	Healthy_Tobacco
p__Sva0485	Healthy_Tobacco
p__Halanaerobiaeota	Infected_Tobacco
p__GAL15	All_Tobacco
p__NB1-j	All_Tobacco
p__Methylomirabilota	All_Tobacco
p__RCP2-54	All_Tobacco
p__Firmicutes	All_Tobacco
p__Planctomycetota	All_Tobacco
p__Acidobacteriota	All_Tobacco
p__Deinococcota	All_Tobacco
p__Latescibacterota	All_Tobacco
p__Hydrogenedentes	All_Tobacco
p__Elusimicrobiota	All_Tobacco
p__FCPU426	All_Tobacco
p__MBNT15	All_Tobacco
p__Actinobacteriota	All_Tobacco
p__Gemmatimonadota	All_Tobacco
p__Fusobacteriota	All_Tobacco
p__Cyanobacteria	All_Tobacco
p__Dependentiae	All_Tobacco
p__Verrucomicrobiota	All_Tobacco
p__Desulfobacterota	All_Tobacco
p__Bacteroidota	All_Tobacco
p__Sumerlaeota	All_Tobacco
p__Abditibacteriota	All_Tobacco
p__WPS-2	All_Tobacco
p__WS2	All_Tobacco
p__Patescibacteria	All_Tobacco
p__Bdellovibrionota	All_Tobacco
p__unclassified_k__norank_d__Bacteria	All_Tobacco
p__Myxococcota	All_Tobacco
p__Spirochaetota	All_Tobacco
p__Zixibacteria	All_Tobacco
p__Armatimonadota	All_Tobacco
p__Entotheonellaeota	All_Tobacco
p__Chloroflexi	All_Tobacco
p__SAR324_cladeMarine_group_B	All_Tobacco
p__Nitrospirota	All_Tobacco
p__Fibrobacterota	All_Tobacco
p__Proteobacteria	All_Tobacco

## Sheet: Venn_Genus_Statistics
Genus_ID	Venn_Statistics
g__Paralcaligenes	Healthy_Tobacco
g__norank_f__norank_o__vadinBA26	Healthy_Tobacco
g__Clostridium_sensu_stricto_11	Healthy_Tobacco
g__norank_f__Fodinicurvataceae	Healthy_Tobacco
g__Syntrophus	Healthy_Tobacco
g__Pelolinea	Healthy_Tobacco
g__GOUTA6	Healthy_Tobacco
g__Luteimicrobium	Healthy_Tobacco
g__Olivibacter	Healthy_Tobacco
g__Lachnospiraceae_NK4B4_group	Healthy_Tobacco
g__Alkalibaculum	Healthy_Tobacco
g__norank_f__Eel-36e1D6	Healthy_Tobacco
g__Dinghuibacter	Healthy_Tobacco
g__Desulfobulbus	Healthy_Tobacco
g__Aerococcus	Healthy_Tobacco
g__Pseudorhizobium	Healthy_Tobacco
g__norank_f__Ethanoligenenaceae	Healthy_Tobacco
g__CENA533	Healthy_Tobacco
g__Dermabacter	Healthy_Tobacco
g__norank_f__norank_o__norank_c__norank_p__norank	Healthy_Tobacco
g__Verruc-01	Healthy_Tobacco
g__unclassified_f__norank_o__Peptostreptococcales-Tissierellales	Healthy_Tobacco
g__Gracilibacter	Healthy_Tobacco
g__Vulgatibacter	Healthy_Tobacco
g__Thermovirga	Healthy_Tobacco
g__norank_f__Gimesiaceae	Healthy_Tobacco
g__Candidatus_Endoecteinascidia	Healthy_Tobacco
g__Sarcina	Healthy_Tobacco
g__Corynebacterium	Healthy_Tobacco
g__Pantalinema	Healthy_Tobacco
g__norank_f__norank_o__GOUTB8	Healthy_Tobacco
g__norank_f__Geobacteraceae	Healthy_Tobacco
g__norank_f__Hungateiclostridiaceae	Healthy_Tobacco
g__Lawsonella	Healthy_Tobacco
g__Enhydrobacter	Healthy_Tobacco
g__Perlucidibaca	Healthy_Tobacco
g__JCM_18997	Healthy_Tobacco
g__Cronobacter	Healthy_Tobacco
g__Syntrophorhabdus	Healthy_Tobacco
g__Telmatocola	Healthy_Tobacco
g__Rhizomicrobium	Healthy_Tobacco
g__unclassified_f__Geobacteraceae	Healthy_Tobacco
g__norank_f__SRB2	Healthy_Tobacco
g__norank_f__Dethiobacteraceae	Healthy_Tobacco
g__Cryptosporangium	Healthy_Tobacco
g__norank_f__norank_o__ADurb.Bin180	Healthy_Tobacco
g__Oxalicibacterium	Healthy_Tobacco
g__unclassified_f__Paracaedibacteraceae	Healthy_Tobacco
g__unclassified_f__Nannocystaceae	Healthy_Tobacco
g__norank_f__norank_o__OPB41	Healthy_Tobacco
g__Fischerella_PCC-9339	Healthy_Tobacco
g__Homoserinibacter	Healthy_Tobacco
g__Candidatus_Soleaferrea	Healthy_Tobacco
g__norank_f__SB-5	Healthy_Tobacco
g__norank_f__norank_o__Aminicenantales	Healthy_Tobacco
g__norank_f__Spirosomaceae	Healthy_Tobacco
g__norank_f__norank_o__norank_c__4-29-1	Healthy_Tobacco
g__norank_f__norank_o__Candidatus_Komeilibacteria	Healthy_Tobacco
g__norank_f__norank_o__Dadabacteriales	Healthy_Tobacco
g__Methylotenera	Healthy_Tobacco
g__Ignavibacterium	Healthy_Tobacco
g__Exiguobacterium	Healthy_Tobacco
g__norank_f__Sulfobacillaceae	Healthy_Tobacco
g__norank_f__norank_o__Dehalococcoidales	Healthy_Tobacco
g__norank_f__norank_o__norank_c__Thermodesulfovibrionia	Healthy_Tobacco
g__Levilinea	Healthy_Tobacco
g__unclassified_f__Methylomonadaceae	Healthy_Tobacco
g__norank_f__norank_o__Sh765B-TzT-20	Healthy_Tobacco
g__Rufibacter	Healthy_Tobacco
g__RBG-16-58-14	Healthy_Tobacco
g__Mesotoga	Healthy_Tobacco
g__Anoxybacillus	Healthy_Tobacco
g__Syntrophobacter	Healthy_Tobacco
g__Neorhizobium	Healthy_Tobacco
g__unclassified_f__Synergistaceae	Healthy_Tobacco
g__Thermaerobacter	Healthy_Tobacco
g__Sandaracinobacter	Healthy_Tobacco
g__Collimonas	Healthy_Tobacco
g__norank_f__Deinococcaceae	Healthy_Tobacco
g__Pelagibacterium	Healthy_Tobacco
g__norank_f__GWC2-45-44	Healthy_Tobacco
g__Aliihoeflea	Healthy_Tobacco
g__Diaminobutyricimonas	Healthy_Tobacco
g__norank_f__norank	Healthy_Tobacco
g__Immundisolibacter	Healthy_Tobacco
g__norank_f__norank_o__norank_c__AT-s3-28	Healthy_Tobacco
g__norank_f__Lachnospiraceae	Healthy_Tobacco
g__Parapedobacter	Healthy_Tobacco
g__Candidatus_Nucleicultrix	Healthy_Tobacco
g__unclassified_f__Syntrophobacteraceae	Healthy_Tobacco
g__BBMC-4	Healthy_Tobacco
g__unclassified_c__Clostridia	Healthy_Tobacco
g__Longispora	Healthy_Tobacco
g__Jiangella	Healthy_Tobacco
g__Geobacillus	Healthy_Tobacco
g__Williamsia	Healthy_Tobacco
g__Thiobacillus	Healthy_Tobacco
g__norank_f__Christensenellaceae	Healthy_Tobacco
g__norank_f__norank_o__1-20	Healthy_Tobacco
g__Ferribacterium	Healthy_Tobacco
g__norank_f__norank_o__Polyangiales	Healthy_Tobacco
g__Leptolinea	Healthy_Tobacco
g__Microcoleus_Es-Yyy1400	Healthy_Tobacco
g__Citrifermentans	Healthy_Tobacco
g__Planifilum	Healthy_Tobacco
g__CENA518	Healthy_Tobacco
g__Pseudosphingobacterium	Healthy_Tobacco
g__Galbitalea	Healthy_Tobacco
g__Aeribacillus	Healthy_Tobacco
g__Angiococcus	Healthy_Tobacco
g__norank_f__Rhizobiaceae	Healthy_Tobacco
g__Desulfuromonas	Healthy_Tobacco
g__Limnobacter	Healthy_Tobacco
g__OLB12	Healthy_Tobacco
g__Isosphaera	Healthy_Tobacco
g__Raoultibacter	Healthy_Tobacco
g__Lachnotalea	Healthy_Tobacco
g__norank_f__norank_o__norank_c__norank_p__Sva0485	Healthy_Tobacco
g__Calditerrivibrio	Healthy_Tobacco
g__Kroppenstedtia	Healthy_Tobacco
g__Salinispora	Healthy_Tobacco
g__Haloactinopolyspora	Healthy_Tobacco
g__Spirochaeta	Healthy_Tobacco
g__unclassified_f__Caloramatoraceae	Healthy_Tobacco
g__Saccharomonospora	Healthy_Tobacco
g__unclassified_f__Pleomorphomonadaceae	Healthy_Tobacco
g__norank_f__Magnetospirillaceae	Healthy_Tobacco
g__unclassified_o__Steroidobacterales	Healthy_Tobacco
g__JdFR-76	Healthy_Tobacco
g__norank_f__Xanthomonadaceae	Healthy_Tobacco
g__Sphaerobacter	Healthy_Tobacco
g__norank_f__Nannocystaceae	Healthy_Tobacco
g__norank_f__Holosporaceae	Healthy_Tobacco
g__Rickettsia	Healthy_Tobacco
g__Cerasibacillus	Healthy_Tobacco
g__Cryptanaerobacter	Healthy_Tobacco
g__norank_f__Leptospiraceae	Healthy_Tobacco
g__Chitinimonas	Healthy_Tobacco
g__Dehalogenimonas	Healthy_Tobacco
g__Neisseria	Healthy_Tobacco
g__norank_f__Limnochordaceae	Healthy_Tobacco
g__Heliimonas	Healthy_Tobacco
g__Pelotomaculum	Healthy_Tobacco
g__unclassified_o__Clostridiales	Healthy_Tobacco
g__Sporacetigenium	Healthy_Tobacco
g__Brevibacterium	Healthy_Tobacco
g__unclassified_f__norank_o__Oligoflexales	Healthy_Tobacco
g__CL500-3	Healthy_Tobacco
g__unclassified_f__Sandaracinaceae	Healthy_Tobacco
g__Thioalkalispira-Sulfurivermis	Healthy_Tobacco
g__Sneathiella	Healthy_Tobacco
g__Lutispora	Healthy_Tobacco
g__Brachybacterium	Healthy_Tobacco
g__norank_f__Moraxellaceae	Healthy_Tobacco
g__Aggregatibacter	Healthy_Tobacco
g__Sedimentibacter	Healthy_Tobacco
g__norank_f__norank_o__211ds20	Healthy_Tobacco
g__Ornatilinea	Healthy_Tobacco
g__Pricia	Healthy_Tobacco
g__Azovibrio	Healthy_Tobacco
g__Candidatus_Methylomirabilis	Healthy_Tobacco
g__Desulfosporosinus	Healthy_Tobacco
g__norank_f__norank_o__norank_c__NLS2-31	Healthy_Tobacco
g__Flexibacter	Healthy_Tobacco
g__Parapusillimonas	Healthy_Tobacco
g__Desulfatiglans	Healthy_Tobacco
g__ADurb.Bin120	Healthy_Tobacco
g__Cellulosimicrobium	Healthy_Tobacco
g__Acetivibrio	Healthy_Tobacco
g__Corallococcus	Healthy_Tobacco
g__DSSD61	Healthy_Tobacco
g__Termite_Treponema_cluster	Healthy_Tobacco
g__unclassified_f__Ruminococcaceae	Healthy_Tobacco
g__Myxococcus	Healthy_Tobacco
g__Candidatus_Megaira	Healthy_Tobacco
g__norank_f__Hyphomicrobiaceae	Healthy_Tobacco
g__Jeotgalibacillus	Healthy_Tobacco
g__unclassified_f__Bacteriovoracaceae	Healthy_Tobacco
g__norank_f__Propionibacteriaceae	Healthy_Tobacco
g__norank_f__norank_o__norank_c__BD2-11_terrestrial_group	Healthy_Tobacco
g__Aureibacillus	Healthy_Tobacco
g__norank_f__norank_o__AKIW659	Healthy_Tobacco
g__unclassified_p__Cyanobacteria	Healthy_Tobacco
g__norank_f__Bacteriovoracaceae	Healthy_Tobacco
g__unclassified_f__Gallionellaceae	Healthy_Tobacco
g__norank_f__Caloramatoraceae	Healthy_Tobacco
g__norank_f__norank_o__UA11	Healthy_Tobacco
g__norank_f__norank_o__Candidatus_Jorgensenbacteria	Healthy_Tobacco
g__Caenimonas	Healthy_Tobacco
g__norank_f__Desulfallas-Sporotomaculum	Healthy_Tobacco
g__Bellilinea	Healthy_Tobacco
g__norank_f__Peptostreptococcaceae	Healthy_Tobacco
g__Rummeliibacillus	Healthy_Tobacco
g__Silvimonas	Healthy_Tobacco
g__Hahella	Healthy_Tobacco
g__Branchiibius	Healthy_Tobacco
g__UTBCD1	Healthy_Tobacco
g__Leptolyngbya_VRUC_135	Infected_Tobacco
g__TG-45	Infected_Tobacco
g__Rubritepida	Infected_Tobacco
g__norank_f__unclassified_o__Oxyphotobacteria_Incertae_Sedis	Infected_Tobacco
g__norank_f__norank_o__M55-D21	Infected_Tobacco
g__Delftia	Infected_Tobacco
g__Gordonia	Infected_Tobacco
g__Phycisphaera	Infected_Tobacco
g__Synechococcus_IR11	Infected_Tobacco
g__Niveibacterium	Infected_Tobacco
g__Sphingoaurantiacus	Infected_Tobacco
g__Georgfuchsia	Infected_Tobacco
g__norank_f__norank_o__Thalassobaculales	Infected_Tobacco
g__norank_f__norank_o__Candidatus_Vogelbacteria	Infected_Tobacco
g__Filimonas	Infected_Tobacco
g__unclassified_f__Terrimicrobiaceae	Infected_Tobacco
g__Leptospirillum	Infected_Tobacco
g__norank_f__Symbiobacteraceae	Infected_Tobacco
g__Porticoccus	Infected_Tobacco
g__Cryobacterium	Infected_Tobacco
g__Amnibacterium	Infected_Tobacco
g__unclassified_p__Elusimicrobiota	Infected_Tobacco
g__norank_f__norank_o__Candidatus_Peregrinibacteria	Infected_Tobacco
g__norank_f__KD3-93	Infected_Tobacco
g__Paucisalibacillus	Infected_Tobacco
g__unclassified_o__Gammaproteobacteria_Incertae_Sedis	Infected_Tobacco
g__Hansschlegelia	Infected_Tobacco
g__Hydrogenophaga	Infected_Tobacco
g__Sphingorhabdus	Infected_Tobacco
g__EcFYyy-200	Infected_Tobacco
g__unclassified_f__Chitinibacteraceae	Infected_Tobacco
g__Candidatus_Finniella	Infected_Tobacco
g__Halomonas	Infected_Tobacco
g__Trichocoleus_SAG_26.92	Infected_Tobacco
g__norank_f__norank_o__S-70	Infected_Tobacco
g__Sediminibacterium	Infected_Tobacco
g__unclassified_f__Symbiobacteraceae	Infected_Tobacco
g__Geitlerinema	Infected_Tobacco
g__unclassified_p__Desulfobacterota	Infected_Tobacco
g__Methylorosula	Infected_Tobacco
g__Agrococcus	Infected_Tobacco
g__Aurantimonas	Infected_Tobacco
g__unclassified_f__Desulfitobacteriaceae	Infected_Tobacco
g__FFCH5858	Infected_Tobacco
g__Minicystis	Infected_Tobacco
g__norank_f__Oxalobacteraceae	Infected_Tobacco
g__norank_f__Ruminococcaceae	Infected_Tobacco
g__Streptococcus	Infected_Tobacco
g__Oxalophagus	Infected_Tobacco
g__Georgenia	Infected_Tobacco
g__Nibribacter	Infected_Tobacco
g__unclassified_f__Holophagaceae	Infected_Tobacco
g__Paraclostridium	Infected_Tobacco
g__unclassified_f__Saccharimonadaceae	Infected_Tobacco
g__Mycoavidus	Infected_Tobacco
g__Friedmanniella	Infected_Tobacco
g__Pandoraea	Infected_Tobacco
g__Crocinitomix	Infected_Tobacco
g__BacC-u-018	Infected_Tobacco
g__unclassified_f__Sporichthyaceae	Infected_Tobacco
g__Azohydromonas	Infected_Tobacco
g__norank_f__LiUU-11-161	Infected_Tobacco
g__unclassified_o__Vampirovibrionales	Infected_Tobacco
g__Chloronema	Infected_Tobacco
g__Oscillatoria_SAG_1459-8	Infected_Tobacco
g__norank_f__norank_o__norank_c__Negativicutes	Infected_Tobacco
g__Paludibacterium	Infected_Tobacco
g__Oerskovia	Infected_Tobacco
g__Tellurimicrobium	Infected_Tobacco
g__norank_f__Enterobacteriaceae	Infected_Tobacco
g__norank_f__norank_o__Proteinivoracales	Infected_Tobacco
g__Bryocella	Infected_Tobacco
g__Desulfotomaculum	Infected_Tobacco
g__Plantactinospora	Infected_Tobacco
g__Anaerocolumna	Infected_Tobacco
g__norank_f__norank_o__EPR3968-O8a-Bc78	Infected_Tobacco
g__Achromobacter	Infected_Tobacco
g__norank_f__Eubacterium_coprostanoligenes_group	Infected_Tobacco
g__AAP99	Infected_Tobacco
g__Baia	Infected_Tobacco
g__Tsukamurella	Infected_Tobacco
g__HN-HF0106	Infected_Tobacco
g__Prosthecomicrobium	Infected_Tobacco
g__Larkinella	Infected_Tobacco
g__Thermomonospora	Infected_Tobacco
g__unclassified_f__Amoebophilaceae	Infected_Tobacco
g__norank_f__norank_o__Veillonellales-Selenomonadales	Infected_Tobacco
g__Methylocaldum	Infected_Tobacco
g__unclassified_f__Cyclobacteriaceae	Infected_Tobacco
g__Alkanibacter	Infected_Tobacco
g__Caldicoprobacter	Infected_Tobacco
g__norank_f__norank_o__Clostridia_vadinBB60_group	Infected_Tobacco
g__Domibacillus	Infected_Tobacco
g__Cutibacterium	Infected_Tobacco
g__Papillibacter	Infected_Tobacco
g__Cavicella	Infected_Tobacco
g__Anaerosporomusa	Infected_Tobacco
g__unclassified_o__Flavobacteriales	Infected_Tobacco
g__unclassified_f__Rubinisphaeraceae	Infected_Tobacco
g__norank_f__norank_o__Candidatus_Shapirobacteria	Infected_Tobacco
g__Modestobacter	Infected_Tobacco
g__Lactococcus	Infected_Tobacco
g__Klebsiella	Infected_Tobacco
g__Limibaculum	Infected_Tobacco
g__norank_f__Rubinisphaeraceae	Infected_Tobacco
g__Phormidium_IAM_M-71	Infected_Tobacco
g__Limnohabitans	Infected_Tobacco
g__Nibrella	Infected_Tobacco
g__Candidatus_Captivus	Infected_Tobacco
g__norank_f__Zavarziniaceae	Infected_Tobacco
g__Motilibacter	Infected_Tobacco
g__norank_f__norank_o__norank_c__norank_p__Firmicutes	Infected_Tobacco
g__Vitiosangium	Infected_Tobacco
g__norank_f__37-13	Infected_Tobacco
g__Thermoactinomyces	Infected_Tobacco
g__unclassified_f__Nitrosococcaceae	Infected_Tobacco
g__Planosporangium	Infected_Tobacco
g__Halocella	Infected_Tobacco
g__Kluyvera	Infected_Tobacco
g__unclassified_f__Micavibrionaceae	Infected_Tobacco
g__Lachnospiraceae_NK4A136_group	Infected_Tobacco
g__Myceligenerans	Infected_Tobacco
g__Curvibacter	Infected_Tobacco
g__norank_f__Sphingomonadaceae	Infected_Tobacco
g__norank_f__norank_o__Candidatus_Abawacabacteria	Infected_Tobacco
g__unclassified_f__Oscillospiraceae	Infected_Tobacco
g__Ideonella	Infected_Tobacco
g__Pseudogracilibacillus	Infected_Tobacco
g__Labilithrix	Infected_Tobacco
g__unclassified_o__Enterobacterales	Infected_Tobacco
g__norank_f__norank_o__norank_c__BRH-c20a	Infected_Tobacco
g__norank_f__Fokiniaceae	Infected_Tobacco
g__unclassified_f__Geminicoccaceae	Infected_Tobacco
g__Calothrix_KVSF5	Infected_Tobacco
g__Shinella	Infected_Tobacco
g__Enterococcus	Infected_Tobacco
g__norank_f__MWH-CFBk5	Infected_Tobacco
g__GKS98_freshwater_group	Infected_Tobacco
g__Yonghaparkia	Infected_Tobacco
g__Verrucosispora	Infected_Tobacco
g__Salinispira	Infected_Tobacco
g__Leptotrichia	Infected_Tobacco
g__UCG-012	Infected_Tobacco
g__Dysgonomonas	Infected_Tobacco
g__Cnuella	Infected_Tobacco
g__norank_f__Heliobacteriaceae	Infected_Tobacco
g__Arenibacter	Infected_Tobacco
g__Telmatospirillum	Infected_Tobacco
g__unclassified_f__Cellulomonadaceae	Infected_Tobacco
g__Amaricoccus	Infected_Tobacco
g__Saccharibacillus	Infected_Tobacco
g__Pectobacterium	Infected_Tobacco
g__Aliterella	Infected_Tobacco
g__Aquabacterium	Infected_Tobacco
g__Marinobacter	Infected_Tobacco
g__norank_f__Phormidiaceae	Infected_Tobacco
g__norank_f__norank_o__Candidatus_Ryanbacteria	Infected_Tobacco
g__unclassified_f__Cytophagaceae	Infected_Tobacco
g__unclassified_f__Promicromonosporaceae	Infected_Tobacco
g__norank_f__Opitutaceae	Infected_Tobacco
g__Cedecea	Infected_Tobacco
g__unclassified_o__Cellvibrionales	Infected_Tobacco
g__Caedibacter	Infected_Tobacco
g__Aurantisolimonas	Infected_Tobacco
g__Rurimicrobium	Infected_Tobacco
g__Polyangium_brachysporum_group	Infected_Tobacco
g__Desmonostoc_PCC-7422	Infected_Tobacco
g__Nubsella	Infected_Tobacco
g__MM1	Infected_Tobacco
g__norank_f__Cyanobacteriales_Incertae_Sedis	Infected_Tobacco
g__norank_f__norank_o__Cytophagales	Infected_Tobacco
g__Planktothrix_NIVA-CYA_15	Infected_Tobacco
g__norank_f__Thermoactinomycetaceae	Infected_Tobacco
g__Clostridium_sensu_stricto_5	Infected_Tobacco
g__Haloplasma	Infected_Tobacco
g__unclassified_f__Vampirovibrionaceae	Infected_Tobacco
g__unclassified_f__Spirosomaceae	Infected_Tobacco
g__Escherichia-Shigella	Infected_Tobacco
g__norank_f__norank_o__Absconditabacteriales_SR1	Infected_Tobacco
g__Fimbriimonas	Infected_Tobacco
g__norank_f__norank_o__Candidatus_Terrybacteria	Infected_Tobacco
g__Aggregicoccus	Infected_Tobacco
g__DEV114	Infected_Tobacco
g__Tepidamorphus	Infected_Tobacco
g__unclassified_o__Armatimonadales	Infected_Tobacco
g__Methylibium	Infected_Tobacco
g__norank_f__Nitrosomonadaceae	Infected_Tobacco
g__Ellin516	All_Tobacco
g__norank_f__LWQ8	All_Tobacco
g__norank_f__NS11-12_marine_group	All_Tobacco
g__unclassified_f__Rhodanobacteraceae	All_Tobacco
g__Ottowia	All_Tobacco
g__Massilia	All_Tobacco
g__unclassified_c__Acidobacteriae	All_Tobacco
g__norank_f__Methylococcaceae	All_Tobacco
g__unclassified_c__Alphaproteobacteria	All_Tobacco
g__Pseudonocardia	All_Tobacco
g__unclassified_o__Planctomycetales	All_Tobacco
g__Nitrosomonas	All_Tobacco
g__norank_f__Vermiphilaceae	All_Tobacco
g__norank_f__Intrasporangiaceae	All_Tobacco
g__norank_f__Microbacteriaceae	All_Tobacco
g__norank_f__Methylacidiphilaceae	All_Tobacco
g__norank_f__norank_o__GWA2-38-13b	All_Tobacco
g__Clostridium_sensu_stricto_10	All_Tobacco
g__Clostridium_sensu_stricto_13	All_Tobacco
g__Clostridium_sensu_stricto_12	All_Tobacco
g__Camelimonas	All_Tobacco
g__unclassified_f__Verrucomicrobiaceae	All_Tobacco
g__Thermopolyspora	All_Tobacco
g__Sphingomonas	All_Tobacco
g__Paracoccus	All_Tobacco
g__unclassified_f__Solimonadaceae	All_Tobacco
g__TM7	All_Tobacco
g__norank_f__norank_o__Candidatus_Woykebacteria	All_Tobacco
g__unclassified_o__Chthonomonadales	All_Tobacco
g__Pedobacter	All_Tobacco
g__unclassified_c__Actinobacteria	All_Tobacco
g__unclassified_f__Polyangiaceae	All_Tobacco
g__norank_f__norank_o__Candidatus_Zambryskibacteria	All_Tobacco
g__Luteimonas	All_Tobacco
g__Rudaibacter	All_Tobacco
g__Diaphorobacter	All_Tobacco
g__unclassified_o__Elsterales	All_Tobacco
g__unclassified_f__Micropepsaceae	All_Tobacco
g__Glycomyces	All_Tobacco
g__Reyranella	All_Tobacco
g__norank_f__Latescibacteraceae	All_Tobacco
g__Frateuria	All_Tobacco
g__Alsobacter	All_Tobacco
g__norank_f__norank_o__Vicinamibacterales	All_Tobacco
g__unclassified_p__Proteobacteria	All_Tobacco
g__norank_f__norank_o__RBG-13-54-9	All_Tobacco
g__norank_f__norank_o__norank_c__Subgroup_5	All_Tobacco
g__Smaragdicoccus	All_Tobacco
g__unclassified_f__Geodermatophilaceae	All_Tobacco
g__unclassified_f__Phycisphaeraceae	All_Tobacco
g__Fonticella	All_Tobacco
g__JTB255_marine_benthic_group	All_Tobacco
g__norank_f__norank_o__MVP-88	All_Tobacco
g__Roseomonas	All_Tobacco
g__Luteibacter	All_Tobacco
g__Rhodomicrobium	All_Tobacco
g__norank_f__norank_o__Burkholderiales	All_Tobacco
g__unclassified_f__Diplorickettsiaceae	All_Tobacco
g__LD29	All_Tobacco
g__norank_f__norank_o__norank_c__norank_p__GAL15	All_Tobacco
g__Nannocystis	All_Tobacco
g__Singulisphaera	All_Tobacco
g__Hoeflea	All_Tobacco
g__norank_f__Gemmatimonadaceae	All_Tobacco
g__norank_f__Geminicoccaceae	All_Tobacco
g__unclassified_c__Blastocatellia	All_Tobacco
g__unclassified_c__Parcubacteria	All_Tobacco
g__Uliginosibacterium	All_Tobacco
g__Candidatus_Udaeobacter	All_Tobacco
g__unclassified_f__Steroidobacteraceae	All_Tobacco
g__Microlunatus	All_Tobacco
g__IMCC26134	All_Tobacco
g__Phycicoccus	All_Tobacco
g__norank_f__Sporichthyaceae	All_Tobacco
g__Terrabacter	All_Tobacco
g__norank_f__Roseiflexaceae	All_Tobacco
g__Citrobacter	All_Tobacco
g__Micromonospora	All_Tobacco
g__Herbaspirillum	All_Tobacco
g__Bacillus	All_Tobacco
g__unclassified_f__Frankiaceae	All_Tobacco
g__Azospirillum	All_Tobacco
g__norank_f__norank_o__norank_c__AKAU4049	All_Tobacco
g__Chthonomonas	All_Tobacco
g__unclassified_o__Streptosporangiales	All_Tobacco
g__RB41	All_Tobacco
g__unclassified_f__Enterobacteriaceae	All_Tobacco
g__norank_f__norank_o__PLTA13	All_Tobacco
g__norank_f__norank_o__Subgroup_7	All_Tobacco
g__norank_f__Solimonadaceae	All_Tobacco
g__Thermomonas	All_Tobacco
g__norank_f__unclassified	All_Tobacco
g__mle1-7	All_Tobacco
g__norank_f__norank_o__Lineage_IV	All_Tobacco
g__Agromyces	All_Tobacco
g__Knoellia	All_Tobacco
g__unclassified_f__Moraxellaceae	All_Tobacco
g__Aquisphaera	All_Tobacco
g__norank_f__norank_o__S-BQ2-57_soil_group	All_Tobacco
g__Thermosporothrix	All_Tobacco
g__Gemmatimonas	All_Tobacco
g__Siphonobacter	All_Tobacco
g__norank_f__env.OPS_17	All_Tobacco
g__Lachnospiraceae_UCG-007	All_Tobacco
g__Turicibacter	All_Tobacco
g__norank_f__norank_o__Microtrichales	All_Tobacco
g__norank_f__norank_o__Candidatus_Nomurabacteria	All_Tobacco
g__Azospira	All_Tobacco
g__Rhizocola	All_Tobacco
g__norank_f__Myxococcaceae	All_Tobacco
g__unclassified_f__Myxococcaceae	All_Tobacco
g__unclassified_o__Gaiellales	All_Tobacco
g__norank_f__67-14	All_Tobacco
g__Niastella	All_Tobacco
g__unclassified_f__Acidobacteriaceae_Subgroup_1	All_Tobacco
g__Pajaroellobacter	All_Tobacco
g__Ellin6067	All_Tobacco
g__Fusobacterium	All_Tobacco
g__norank_f__norank_o__norank_c__vadinHA49	All_Tobacco
g__Defluviicoccus	All_Tobacco
g__Kitasatospora	All_Tobacco
g__Afipia	All_Tobacco
g__Fimbriiglobus	All_Tobacco
g__Qipengyuania	All_Tobacco
g__unclassified_p__Acidobacteriota	All_Tobacco
g__Alkanindiges	All_Tobacco
g__norank_f__Rhizobiales_Incertae_Sedis	All_Tobacco
g__norank_f__URHD0088	All_Tobacco
g__Castellaniella	All_Tobacco
g__unclassified_f__Kineosporiaceae	All_Tobacco
g__norank_f__norank_o__MSB-4B10	All_Tobacco
g__unclassified_p__Actinobacteriota	All_Tobacco
g__norank_f__Rhodothermaceae	All_Tobacco
g__norank_f__norank_o__norank_c__Lineage_IIb	All_Tobacco
g__Neo-b11	All_Tobacco
g__Microvirga	All_Tobacco
g__Brevibacillus	All_Tobacco
g__norank_f__norank_o__SJA-15	All_Tobacco
g__Rhodanobacter	All_Tobacco
g__unclassified_f__Fimbriimonadaceae	All_Tobacco
g__norank_f__norank_o__11-24	All_Tobacco
g__unclassified_f__Azospirillaceae	All_Tobacco
g__Phenylobacterium	All_Tobacco
g__Solimonas	All_Tobacco
g__norank_f__Acidobacteriaceae_Subgroup_1	All_Tobacco
g__unclassified_f__Intrasporangiaceae	All_Tobacco
g__Candidatus_Jidaibacter	All_Tobacco
g__norank_f__norank_o__Elev-16S-1166	All_Tobacco
g__norank_f__Elsteraceae	All_Tobacco
g__Rudaea	All_Tobacco
g__unclassified_o__Xanthomonadales	All_Tobacco
g__Arachidicoccus	All_Tobacco
g__norank_f__norank_o__norank_c__P2-11E	All_Tobacco
g__Sumerlaea	All_Tobacco
g__unclassified_f__Longimicrobiaceae	All_Tobacco
g__norank_f__norank_o__Saccharimonadales	All_Tobacco
g__unclassified_o__Micavibrionales	All_Tobacco
g__Anaeromyxobacter	All_Tobacco
g__norank_f__norank_o__Rhodospirillales	All_Tobacco
g__norank_f__Vicinamibacteraceae	All_Tobacco
g__Candidatus_Koribacter	All_Tobacco
g__Methylobacterium-Methylorubrum	All_Tobacco
g__Peredibacter	All_Tobacco
g__unclassified_p__Patescibacteria	All_Tobacco
g__unclassified_o__Oxyphotobacteria_Incertae_Sedis	All_Tobacco
g__Streptomyces	All_Tobacco
g__norank_f__Beijerinckiaceae	All_Tobacco
g__Pseudoxanthomonas	All_Tobacco
g__norank_f__norank_o__0319-6G20	All_Tobacco
g__PMMR1	All_Tobacco
g__Cellvibrio	All_Tobacco
g__unclassified_o__Chloroflexales	All_Tobacco
g__norank_f__norank_o__norank_c__OLB14	All_Tobacco
g__Woeseia	All_Tobacco
g__Cytophaga	All_Tobacco
g__Microbispora	All_Tobacco
g__Lapillicoccus	All_Tobacco
g__norank_f__Planococcaceae	All_Tobacco
g__Stenotrophomonas	All_Tobacco
g__TM7a	All_Tobacco
g__Sulfurifustis	All_Tobacco
g__norank_f__norank_o__Micavibrionales	All_Tobacco
g__Enterobacter	All_Tobacco
g__unclassified_f__Anaerolineaceae	All_Tobacco
g__Tychonema_CCAP_1459-11B	All_Tobacco
g__OM27_clade	All_Tobacco
g__Rubrobacter	All_Tobacco
g__Kouleothrix	All_Tobacco
g__Acidothermus	All_Tobacco
g__norank_f__norank_o__norank_c__Alphaproteobacteria	All_Tobacco
g__Kutzneria	All_Tobacco
g__norank_f__Gemmataceae	All_Tobacco
g__Herpetosiphon	All_Tobacco
g__Vampirovibrio	All_Tobacco
g__Pelosinus	All_Tobacco
g__Paenarthrobacter	All_Tobacco
g__norank_f__norank_o__norank_c__Pla4_lineage	All_Tobacco
g__Pelomonas	All_Tobacco
g__norank_f__norank_o__Defluviicoccales	All_Tobacco
g__Truepera	All_Tobacco
g__norank_f__norank_o__Candidatus_Kaiserbacteria	All_Tobacco
g__Sinomonas	All_Tobacco
g__norank_f__norank_o__norank_c__Subgroup_21	All_Tobacco
g__norank_f__norank_o__norank_c__Subgroup_20	All_Tobacco
g__norank_f__norank_o__norank_c__Subgroup_22	All_Tobacco
g__norank_f__WX65	All_Tobacco
g__unclassified_k__norank_d__Bacteria	All_Tobacco
g__unclassified_f__Chloroflexaceae	All_Tobacco
g__Phytomonospora	All_Tobacco
g__unclassified_f__Peptostreptococcaceae	All_Tobacco
g__Longivirga	All_Tobacco
g__norank_f__norank_o__WD260	All_Tobacco
g__norank_f__SC-I-84	All_Tobacco
g__norank_f__UBA12409	All_Tobacco
g__norank_f__Micromonosporaceae	All_Tobacco
g__Candidatus_Amoebophilus	All_Tobacco
g__norank_f__Polyangiaceae	All_Tobacco
g__Microcoleus_PCC-7113	All_Tobacco
g__Lachnoclostridium	All_Tobacco
g__Brevifollis	All_Tobacco
g__Pelagibius	All_Tobacco
g__Antricoccus	All_Tobacco
g__Paludisphaera	All_Tobacco
g__unclassified_f__Nostocaceae	All_Tobacco
g__norank_f__norank_o__Fimbriimonadales	All_Tobacco
g__Pseudoduganella	All_Tobacco
g__Jatrophihabitans	All_Tobacco
g__Candidatus_Ovatusbacter	All_Tobacco
g__norank_f__norank_o__Candidatus_Levybacteria	All_Tobacco
g__Haliangium	All_Tobacco
g__Xanthomonas	All_Tobacco
g__norank_f__norank_o__norank_c__OM190	All_Tobacco
g__BIyi10	All_Tobacco
g__Candidatus_Entotheonella	All_Tobacco
g__norank_f__Bacillaceae	All_Tobacco
g__Catellatospora	All_Tobacco
g__norank_f__norank_o__Planctomycetales	All_Tobacco
g__Devosia	All_Tobacco
g__Nevskia	All_Tobacco
g__Mitsuaria	All_Tobacco
g__Phyllobacterium	All_Tobacco
g__unclassified_f__Blastocatellaceae	All_Tobacco
g__Demequina	All_Tobacco
g__Shimazuella	All_Tobacco
g__Nakamurella	All_Tobacco
g__Geminicoccus	All_Tobacco
g__unclassified_f__Gemmataceae	All_Tobacco
g__unclassified_o__Micrococcales	All_Tobacco
g__norank_f__norank_o__norank_c__KD4-96	All_Tobacco
g__BD1-7_clade	All_Tobacco
g__Azotobacter	All_Tobacco
g__norank_f__Caulobacteraceae	All_Tobacco
g__unclassified_f__Caulobacteraceae	All_Tobacco
g__Paenisporosarcina	All_Tobacco
g__norank_f__norank_o__Elsterales	All_Tobacco
g__Azoarcus	All_Tobacco
g__norank_f__Xanthobacteraceae	All_Tobacco
g__unclassified_c__Chloroflexia	All_Tobacco
g__norank_f__norank_o__norank_c__norank_p__Armatimonadota	All_Tobacco
g__Iamia	All_Tobacco
g__norank_f__Pirellulaceae	All_Tobacco
g__norank_f__Devosiaceae	All_Tobacco
g__Mucilaginibacter	All_Tobacco
g__Pontibacter	All_Tobacco
g__unclassified_f__Propionibacteriaceae	All_Tobacco
g__norank_f__A4b	All_Tobacco
g__Pseudolabrys	All_Tobacco
g__unclassified_o__Sphingobacteriales	All_Tobacco
g__norank_f__norank_o__C0119	All_Tobacco
g__norank_f__norank_o__norank_c__Subgroup_25	All_Tobacco
g__Variovorax	All_Tobacco
g__Siccibacter	All_Tobacco
g__norank_f__norank_o__norank_c__JG30-KF-CM66	All_Tobacco
g__norank_f__norank_o__B12-WMSP1	All_Tobacco
g__Actinomycetospora	All_Tobacco
g__norank_f__norank_o__Actinomarinales	All_Tobacco
g__Planctomicrobium	All_Tobacco
g__Solirubrobacter	All_Tobacco
g__norank_f__Microtrichaceae	All_Tobacco
g__norank_f__Hydrogenedensaceae	All_Tobacco
g__Parasegetibacter	All_Tobacco
g__norank_f__norank_o__Chitinophagales	All_Tobacco
g__Marmoricola	All_Tobacco
g__norank_f__Pseudonocardiaceae	All_Tobacco
g__norank_f__norank_o__norank_c__SHA-26	All_Tobacco
g__unclassified_f__Clostridiaceae	All_Tobacco
g__Pedosphaera	All_Tobacco
g__Roseiarcus	All_Tobacco
g__Pseudogulbenkiania	All_Tobacco
g__Krasilnikovia	All_Tobacco
g__Ferrovibrio	All_Tobacco
g__unclassified_c__Vicinamibacteria	All_Tobacco
g__norank_f__norank_o__Armatimonadales	All_Tobacco
g__Dyella	All_Tobacco
g__KD3-10	All_Tobacco
g__norank_f__norank_o__norank_c__norank_p__FCPU426	All_Tobacco
g__norank_f__norank_o__Candidatus_Peribacteria	All_Tobacco
g__MND1	All_Tobacco
g__unclassified_p__Chloroflexi	All_Tobacco
g__norank_f__TRA3-20	All_Tobacco
g__norank_f__Ktedonobacteraceae	All_Tobacco
g__Quadrisphaera	All_Tobacco
g__Streptacidiphilus	All_Tobacco
g__Virgisporangium	All_Tobacco
g__unclassified_f__Comamonadaceae	All_Tobacco
g__Caulobacter	All_Tobacco
g__norank_f__norank_o__S085	All_Tobacco
g__norank_f__norank_o__Chthonomonadales	All_Tobacco
g__DEV008	All_Tobacco
g__unclassified_c__Microgenomatia	All_Tobacco
g__Arthrobacter	All_Tobacco
g__Amycolatopsis	All_Tobacco
g__norank_f__norank_o__DS-100	All_Tobacco
g__unclassified_f__Sphingobacteriaceae	All_Tobacco
g__Nitrolancea	All_Tobacco
g__unclassified_f__Nocardiaceae	All_Tobacco
g__unclassified_f__Hungateiclostridiaceae	All_Tobacco
g__Allorhizobium-Neorhizobium-Pararhizobium-Rhizobium	All_Tobacco
g__Ahniella	All_Tobacco
g__Polyangium	All_Tobacco
g__Subgroup_10	All_Tobacco
g__Ilumatobacter	All_Tobacco
g__Parafrigoribacterium	All_Tobacco
g__norank_f__norank_o__norank_c__Subgroup_18	All_Tobacco
g__unclassified_c__Bacilli	All_Tobacco
g__Spirochaeta_2	All_Tobacco
g__unclassified_f__Micromonosporaceae	All_Tobacco
g__norank_f__norank_o__CCM11a	All_Tobacco
g__norank_f__norank_o__Rhizobiales	All_Tobacco
g__norank_f__type_III	All_Tobacco
g__Actinocorallia	All_Tobacco
g__Vicinamibacter	All_Tobacco
g__norank_f__JG30-KF-AS9	All_Tobacco
g__Mesorhizobium	All_Tobacco
g__norank_f__Babeliaceae	All_Tobacco
g__Nocardia	All_Tobacco
g__Candidatus_Nostocoida	All_Tobacco
g__norank_f__norank_o__norank_c__Subgroup_11	All_Tobacco
g__norank_f__norank_o__SAR202_clade	All_Tobacco
g__unclassified_c__Ktedonobacteria	All_Tobacco
g__norank_f__norank_o__norank_c__Parcubacteria	All_Tobacco
g__norank_f__AB1	All_Tobacco
g__norank_f__Saprospiraceae	All_Tobacco
g__norank_f__Rhodanobacteraceae	All_Tobacco
g__unclassified_p__Firmicutes	All_Tobacco
g__norank_f__Steroidobacteraceae	All_Tobacco
g__Phytohabitans	All_Tobacco
g__norank_f__norank_o__norank_c__norank_p__Latescibacterota	All_Tobacco
g__norank_f__norank_o__Candidatus_Amesbacteria	All_Tobacco
g__norank_f__WWH38	All_Tobacco
g__Cystobacter	All_Tobacco
g__norank_f__norank_o__Candidatus_Pacebacteria	All_Tobacco
g__Duganella	All_Tobacco
g__norank_f__norank_o__Kapabacteriales	All_Tobacco
g__Dokdonella	All_Tobacco
g__norank_f__norank_o__norank_c__norank_p__WS2	All_Tobacco
g__Hirschia	All_Tobacco
g__Flavitalea	All_Tobacco
g__Rhodococcus	All_Tobacco
g__norank_f__norank_o__CCD24	All_Tobacco
g__Pirellula	All_Tobacco
g__Methylovirgula	All_Tobacco
g__Intrasporangium	All_Tobacco
g__norank_f__Isosphaeraceae	All_Tobacco
g__Methylobacter	All_Tobacco
g__norank_f__norank_o__norank_c__norank_p__Patescibacteria	All_Tobacco
g__norank_f__BSV26	All_Tobacco
g__norank_f__norank_o__Candidatus_Uhrbacteria	All_Tobacco
g__unclassified_f__A4b	All_Tobacco
g__norank_f__Fimbriimonadaceae	All_Tobacco
g__Comamonas	All_Tobacco
g__Rhodovarius	All_Tobacco
g__Edaphobaculum	All_Tobacco
g__norank_f__Chitinophagaceae	All_Tobacco
g__norank_f__norank_o__Cyanobacteriales	All_Tobacco
g__unclassified_o__Frankiales	All_Tobacco
g__unclassified_f__Rhodocyclaceae	All_Tobacco
g__unclassified_o__Defluviicoccales	All_Tobacco
g__IMCC26207	All_Tobacco
g__unclassified_f__Silvanigrellaceae	All_Tobacco
g__norank_f__Obscuribacteraceae	All_Tobacco
g__unclassified_f__Opitutaceae	All_Tobacco
g__unclassified_f__Nitrosomonadaceae	All_Tobacco
g__unclassified_o__Polyangiales	All_Tobacco
g__Inquilinus	All_Tobacco
g__unclassified_f__Paenibacillaceae	All_Tobacco
g__Ramlibacter	All_Tobacco
g__Leptolyngbya_EcFYyyy-00	All_Tobacco
g__norank_f__Solirubrobacteraceae	All_Tobacco
g__Acidovorax	All_Tobacco
g__Rhodoferax	All_Tobacco
g__Terrimicrobium	All_Tobacco
g__norank_f__KF-JG30-B3	All_Tobacco
g__norank_f__Acidimicrobiaceae	All_Tobacco
g__CL500-29_marine_group	All_Tobacco
g__norank_f__norank_o__Chloroplast	All_Tobacco
g__Alterococcus	All_Tobacco
g__Beijerinckia	All_Tobacco
g__Flavisolibacter	All_Tobacco
g__possible_genus_04	All_Tobacco
g__Pseudomonas	All_Tobacco
g__Belnapia	All_Tobacco
g__norank_f__norank_o__Vampirovibrionales	All_Tobacco
g__unclassified_f__Pseudomonadaceae	All_Tobacco
g__Solibacillus	All_Tobacco
g__norank_f__norank_o__Oligoflexales	All_Tobacco
g__unclassified_o__Bacillales	All_Tobacco
g__unclassified_f__Beijerinckiaceae	All_Tobacco
g__Anaerovorax	All_Tobacco
g__unclassified_f__Pseudonocardiaceae	All_Tobacco
g__Jahnella	All_Tobacco
g__norank_f__Paracaedibacteraceae	All_Tobacco
g__unclassified_o__Acidobacteriales	All_Tobacco
g__Micropepsis	All_Tobacco
g__Candidatus_Chloroploca	All_Tobacco
g__Aminobacter	All_Tobacco
g__Oceanobacillus	All_Tobacco
g__Blastococcus	All_Tobacco
g__Hamadaea	All_Tobacco
g__Xylophilus	All_Tobacco
g__unclassified_o__Chitinophagales	All_Tobacco
g__P3OB-42	All_Tobacco
g__unclassified_f__Microbacteriaceae	All_Tobacco
g__unclassified_f__Ilumatobacteraceae	All_Tobacco
g__Ellin6055	All_Tobacco
g__1921-2	All_Tobacco
g__unclassified_o__Babeliales	All_Tobacco
g__norank_f__A0839	All_Tobacco
g__norank_f__norank_o__Subgroup_17	All_Tobacco
g__Abditibacterium	All_Tobacco
g__norank_f__norank_o__Subgroup_15	All_Tobacco
g__norank_f__norank_o__Subgroup_13	All_Tobacco
g__norank_f__norank_o__Subgroup_12	All_Tobacco
g__Cupriavidus	All_Tobacco
g__unclassified_c__Cyanobacteriia	All_Tobacco
g__Rhodopila	All_Tobacco
g__norank_f__norank_o__mle1-8	All_Tobacco
g__unclassified_f__Hymenobacteraceae	All_Tobacco
g__unclassified_p__Myxococcota	All_Tobacco
g__1921-3	All_Tobacco
g__Sphingobium	All_Tobacco
g__norank_f__norank_o__norank_c__TK10	All_Tobacco
g__Dactylosporangium	All_Tobacco
g__Psychroglaciecola	All_Tobacco
g__Leucobacter	All_Tobacco
g__unclassified_f__Oxalobacteraceae	All_Tobacco
g__unclassified_c__Dehalococcoidia	All_Tobacco
g__Fictibacillus	All_Tobacco
g__norank_f__Sandaracinaceae	All_Tobacco
g__Mycobacterium	All_Tobacco
g__unclassified_f__Devosiaceae	All_Tobacco
g__Luedemannella	All_Tobacco
g__Kibdelosporangium	All_Tobacco
g__unclassified_c__Oligoflexia	All_Tobacco
g__Craurococcus-Caldovatus	All_Tobacco
g__unclassified_o__Burkholderiales	All_Tobacco
g__norank_f__norank_o__norank_c__BD7-11	All_Tobacco
g__Occallatibacter	All_Tobacco
g__Altererythrobacter	All_Tobacco
g__norank_f__Thermomonosporaceae	All_Tobacco
g__Romboutsia	All_Tobacco
g__Polaromonas	All_Tobacco
g__Candidatus_Omnitrophus	All_Tobacco
g__Candidatus_Solibacter	All_Tobacco
g__norank_f__Amb-16S-1323	All_Tobacco
g__Humibacter	All_Tobacco
g__Parafilimonas	All_Tobacco
g__norank_f__norank_o__Subgroup_2	All_Tobacco
g__norank_f__Magnetospiraceae	All_Tobacco
g__Roseisolibacter	All_Tobacco
g__norank_f__norank_o__Subgroup_9	All_Tobacco
g__norank_f__norank_o__C10-SB1A	All_Tobacco
g__Nitrosospira	All_Tobacco
g__Conexibacter	All_Tobacco
g__Pseudenhygromyxa	All_Tobacco
g__Sandaracinus	All_Tobacco
g__unclassified_f__Streptosporangiaceae	All_Tobacco
g__Geothrix	All_Tobacco
g__norank_f__SM2D12	All_Tobacco
g__Rubellimicrobium	All_Tobacco
g__JGI_0001001-H03	All_Tobacco
g__Brevundimonas	All_Tobacco
g__Holophaga	All_Tobacco
g__Saccharothrix	All_Tobacco
g__Aneurinibacillus	All_Tobacco
g__MM2	All_Tobacco
g__Lysinibacillus	All_Tobacco
g__norank_f__norank_o__norank	All_Tobacco
g__Pseudaminobacter	All_Tobacco
g__Labrys	All_Tobacco
g__norank_f__norank_o__Candidatus_Adlerbacteria	All_Tobacco
g__norank_f__norank_o__Candidatus_Staskawiczbacteria	All_Tobacco
g__Segetibacter	All_Tobacco
g__Dongia	All_Tobacco
g__unclassified_o__Solirubrobacterales	All_Tobacco
g__Tumebacillus	All_Tobacco
g__Actinophytocola	All_Tobacco
g__1174-901-12	All_Tobacco
g__Candidatus_Spiroplasma	All_Tobacco
g__Rhizobacter	All_Tobacco
g__Litorilinea	All_Tobacco
g__norank_f__CWT_CU03-E12	All_Tobacco
g__Rhodopirellula	All_Tobacco
g__norank_f__Acetobacteraceae	All_Tobacco
g__unclassified_o__Ktedonobacterales	All_Tobacco
g__Kaistia	All_Tobacco
g__norank_f__norank_o__Candidatus_Azambacteria	All_Tobacco
g__norank_f__norank_o__mle1-27	All_Tobacco
g__norank_f__Paenibacillaceae	All_Tobacco
g__norank_f__norank_o__Gaiellales	All_Tobacco
g__norank_f__Mitochondria	All_Tobacco
g__Hyphomicrobium	All_Tobacco
g__Thermincola	All_Tobacco
g__unclassified_f__Magnetospirillaceae	All_Tobacco
g__unclassified_o__Saccharimonadales	All_Tobacco
g__norank_f__norank_o__Elev-1554	All_Tobacco
g__norank_f__Microscillaceae	All_Tobacco
g__unclassified_o__Myxococcales	All_Tobacco
g__Tundrisphaera	All_Tobacco
g__norank_f__norank_o__norank_c__Gammaproteobacteria	All_Tobacco
g__FFCH7168	All_Tobacco
g__unclassified_f__Chthoniobacteraceae	All_Tobacco
g__norank_f__norank_o__norank_c__norank_p__Zixibacteria	All_Tobacco
g__Deinococcus	All_Tobacco
g__norank_f__norank_o__norank_c__Anaerolineae	All_Tobacco
g__Candidatus_Berkiella	All_Tobacco
g__norank_f__Fibrobacteraceae	All_Tobacco
g__unclassified_f__Xanthomonadaceae	All_Tobacco
g__norank_f__Alcaligenaceae	All_Tobacco
g__Coxiella	All_Tobacco
g__Catenulispora	All_Tobacco
g__YC-ZSS-LKJ147	All_Tobacco
g__unclassified_f__Reyranellaceae	All_Tobacco
g__Asticcacaulis	All_Tobacco
g__unclassified_o__Tepidisphaerales	All_Tobacco
g__Pseudorhodoplanes	All_Tobacco
g__Cohnella	All_Tobacco
g__Ralstonia	All_Tobacco
g__OLB15	All_Tobacco
g__norank_f__norank_o__Candidatus_Kerfeldbacteria	All_Tobacco
g__Actinoplanes	All_Tobacco
g__norank_f__norank_o__Candidatus_Kuenenbacteria	All_Tobacco
g__unclassified_c__ABY1	All_Tobacco
g__OLB13	All_Tobacco
g__unclassified_o__Vicinamibacterales	All_Tobacco
g__norank_f__Blastocatellaceae	All_Tobacco
g__Pir4_lineage	All_Tobacco
g__unclassified_o__Thermomicrobiales	All_Tobacco
g__norank_f__norank_o__FFCH16767	All_Tobacco
g__Actinospica	All_Tobacco
g__unclassified_c__Acidimicrobiia	All_Tobacco
g__norank_f__norank_o__norank_c__norank_p__SAR324_cladeMarine_group_B	All_Tobacco
g__unclassified_f__Coleofasciculaceae	All_Tobacco
g__Aquicella	All_Tobacco
g__norank_f__FFCH9454	All_Tobacco
g__norank_f__norank_o__norank_c__norank_p__RCP2-54	All_Tobacco
g__Tepidisphaera	All_Tobacco
g__AKYG587	All_Tobacco
g__unclassified_f__Fibrobacteraceae	All_Tobacco
g__norank_f__27F-1492R	All_Tobacco
g__norank_f__Vampirovibrionaceae	All_Tobacco
g__Streptosporangium	All_Tobacco
g__Silvanigrella	All_Tobacco
g__Geobacter	All_Tobacco
g__Lysobacter	All_Tobacco
g__unclassified_o__Chthoniobacterales	All_Tobacco
g__Acidisoma	All_Tobacco
g__Panacagrimonas	All_Tobacco
g__Cellulosilyticum	All_Tobacco
g__norank_f__norank_o__Acidobacteriales	All_Tobacco
g__Parvibaculum	All_Tobacco
g__norank_f__Euzebyaceae	All_Tobacco
g__Skermanella	All_Tobacco
g__norank_f__D05-2	All_Tobacco
g__Nocardiopsis	All_Tobacco
g__Steroidobacter	All_Tobacco
g__OM60NOR5_clade	All_Tobacco
g__Actinoallomurus	All_Tobacco
g__norank_f__norank_o__Candidatus_Campbellbacteria	All_Tobacco
g__UTCFX1	All_Tobacco
g__norank_f__norank_o__Candidatus_Curtissbacteria	All_Tobacco
g__unclassified_f__Acetobacteraceae	All_Tobacco
g__norank_f__norank_o__KF-JG30-C25	All_Tobacco
g__norank_f__norank_o__norank_c__norank_p__WPS-2	All_Tobacco
g__norank_f__Entotheonellaceae	All_Tobacco
g__Sporosarcina	All_Tobacco
g__Asanoa	All_Tobacco
g__Rhodocytophaga	All_Tobacco
g__Chujaibacter	All_Tobacco
g__unclassified_f__Streptomycetaceae	All_Tobacco
g__norank_f__Ilumatobacteraceae	All_Tobacco
g__Arcticibacter	All_Tobacco
g__unclassified_f__Pirellulaceae	All_Tobacco
g__norank_f__Rhodospirillaceae	All_Tobacco
g__unclassified_f__Isosphaeraceae	All_Tobacco
g__Paenibacillus	All_Tobacco
g__SWB02	All_Tobacco
g__Flexivirga	All_Tobacco
g__norank_f__norank_o__R7C24	All_Tobacco
g__Methyloceanibacter	All_Tobacco
g__norank_f__Coleofasciculaceae	All_Tobacco
g__norank_f__norank_o__0319-7L14	All_Tobacco
g__Ammoniphilus	All_Tobacco
g__norank_f__Ardenticatenaceae	All_Tobacco
g__norank_f__norank_o__Tepidisphaerales	All_Tobacco
g__unclassified_c__Phycisphaerae	All_Tobacco
g__Schlesneria	All_Tobacco
g__unclassified_f__Rhizobiaceae	All_Tobacco
g__Ensifer	All_Tobacco
g__Bauldia	All_Tobacco
g__Edaphobacter	All_Tobacco
g__Pseudoflavitalea	All_Tobacco
g__Aridibacter	All_Tobacco
g__norank_f__B1-7BS	All_Tobacco
g__Acidipila	All_Tobacco
g__unclassified_o__Cytophagales	All_Tobacco
g__unclassified_f__Solirubrobacteraceae	All_Tobacco
g__Polycyclovorans	All_Tobacco
g__unclassified_p__Planctomycetota	All_Tobacco
g__unclassified_f__Xanthobacteraceae	All_Tobacco
g__norank_f__norank_o__norank_c__bacteriap25	All_Tobacco
g__Flaviaesturariibacter	All_Tobacco
g__Kineosporia	All_Tobacco
g__Starkeya	All_Tobacco
g__Kribbella	All_Tobacco
g__Sporichthya	All_Tobacco
g__Candidatus_Paracaedibacter	All_Tobacco
g__Patulibacter	All_Tobacco
g__unclassified_o__Fimbriimonadales	All_Tobacco
g__Lacunisphaera	All_Tobacco
g__norank_f__norank_o__Candidatus_Yanofskybacteria	All_Tobacco
g__unclassified_o__Cyanobacteriales	All_Tobacco
g__Turneriella	All_Tobacco
g__1959-1	All_Tobacco
g__unclassified_f__Burkholderiaceae	All_Tobacco
g__norank_f__norank_o__Candidatus_Daviesbacteria	All_Tobacco
g__Chryseobacterium	All_Tobacco
g__norank_f__Micropepsaceae	All_Tobacco
g__Staphylococcus	All_Tobacco
g__Chryseolinea	All_Tobacco
g__unclassified_f__Planococcaceae	All_Tobacco
g__norank_f__norank_o__norank_c__FFCH5909	All_Tobacco
g__Ellin517	All_Tobacco
g__norank_f__norank_o__norank_c__WWE3	All_Tobacco
g__alphaI_cluster	All_Tobacco
g__unclassified_f__Micrococcaceae	All_Tobacco
g__Acinetobacter	All_Tobacco
g__Ktedonobacter	All_Tobacco
g__norank_f__Tepidisphaeraceae	All_Tobacco
g__Cellulomonas	All_Tobacco
g__Cerasicoccus	All_Tobacco
g__Roseimicrobium	All_Tobacco
g__G12-WMSP1	All_Tobacco
g__Rhodoplanes	All_Tobacco
g__Hymenobacter	All_Tobacco
g__Acidibacter	All_Tobacco
g__Puia	All_Tobacco
g__Novosphingobium	All_Tobacco
g__Terriglobus	All_Tobacco
g__Rubrivivax	All_Tobacco
g__Paludibaculum	All_Tobacco
g__norank_f__Longimicrobiaceae	All_Tobacco
g__norank_f__norank_o__FCPU453	All_Tobacco
g__norank_f__norank_o__norank_c__Pla3_lineage	All_Tobacco
g__norank_f__norank_o__Candidatus_Gottesmanbacteria	All_Tobacco
g__unclassified_p__Armatimonadota	All_Tobacco
g__Ohtaekwangia	All_Tobacco
g__IS-44	All_Tobacco
g__Adhaeribacter	All_Tobacco
g__Gaiella	All_Tobacco
g__Rhodobacter	All_Tobacco
g__Aeromicrobium	All_Tobacco
g__Burkholderia-Caballeronia-Paraburkholderia	All_Tobacco
g__norank_f__Phycisphaeraceae	All_Tobacco
g__norank_f__norank_o__Candidatus_Magasanikbacteria	All_Tobacco
g__Hydrogenispora	All_Tobacco
g__Acidicaldus	All_Tobacco
g__norank_f__norank_o__Elev-16S-573	All_Tobacco
g__Rhodovastum	All_Tobacco
g__Sorangium	All_Tobacco
g__Candidatus_Alysiosphaera	All_Tobacco
g__norank_f__WD2101_soil_group	All_Tobacco
g__norank_f__norank_o__Micrococcales	All_Tobacco
g__norank_f__Beggiatoaceae	All_Tobacco
g__unclassified_c__Verrucomicrobiae	All_Tobacco
g__norank_f__norank_o__norank_c__AD3	All_Tobacco
g__Terrisporobacter	All_Tobacco
g__Mizugakiibacter	All_Tobacco
g__norank_f__norank_o__norank_c__Gracilibacteria	All_Tobacco
g__SH-PL14	All_Tobacco
g__unclassified_f__Rhizobiales_Incertae_Sedis	All_Tobacco
g__Opitutus	All_Tobacco
g__unclassified_c__Bacteroidia	All_Tobacco
g__Sphingobacterium	All_Tobacco
g__norank_f__Azospirillaceae	All_Tobacco
g__unclassified_f__Rhodobacteraceae	All_Tobacco
g__Aeromonas	All_Tobacco
g__Prosthecobacter	All_Tobacco
g__Emticicia	All_Tobacco
g__Archangium	All_Tobacco
g__Ruminiclostridium	All_Tobacco
g__Flavobacterium	All_Tobacco
g__norank_f__AKYH767	All_Tobacco
g__norank_f__norank_o__Omnitrophales	All_Tobacco
g__Crossiella	All_Tobacco
g__Nocardioides	All_Tobacco
g__norank_f__norank_o__AMGG11	All_Tobacco
g__norank_f__Rickettsiaceae	All_Tobacco
g__Ferruginibacter	All_Tobacco
g__Oligoflexus	All_Tobacco
g__norank_f__norank_o__norank_c__norank_p__MBNT15	All_Tobacco
g__Leptolyngbya_Es-Yyy1000	All_Tobacco
g__Stenotrophobacter	All_Tobacco
g__Legionella	All_Tobacco
g__Chthoniobacter	All_Tobacco
g__norank_f__norank_o__Candidatus_Woesebacteria	All_Tobacco
g__norank_f__norank_o__Frankiales	All_Tobacco
g__Fibrisoma	All_Tobacco
g__Nodosilinea_PCC-7104	All_Tobacco
g__unclassified_f__Thermomicrobiaceae	All_Tobacco
g__norank_f__norank_o__norank_c__SJA-28	All_Tobacco
g__norank_f__norank_o__Azospirillales	All_Tobacco
g__norank_f__norank_o__norank_c__Acidimicrobiia	All_Tobacco
g__unclassified_f__Vicinamibacteraceae	All_Tobacco
g__norank_f__A21b	All_Tobacco
g__norank_f__Rhodocyclaceae	All_Tobacco
g__Tahibacter	All_Tobacco
g__Sphingopyxis	All_Tobacco
g__unclassified_f__Caldilineaceae	All_Tobacco
g__norank_f__norank_o__IMCC26256	All_Tobacco
g__Lechevalieria	All_Tobacco
g__unclassified_f__Rickettsiaceae	All_Tobacco
g__Acidiphilium	All_Tobacco
g__Clostridium_sensu_stricto_9	All_Tobacco
g__Clostridium_sensu_stricto_8	All_Tobacco
g__Bacteriovorax	All_Tobacco
g__unclassified_o__Omnitrophales	All_Tobacco
g__norank_f__AKYG1722	All_Tobacco
g__unclassified_p__Gemmatimonadota	All_Tobacco
g__Clostridium_sensu_stricto_1	All_Tobacco
g__Clostridium_sensu_stricto_3	All_Tobacco
g__Lysinimonas	All_Tobacco
g__Tardiphaga	All_Tobacco
g__Planctopirus	All_Tobacco
g__unclassified_f__Thermomonosporaceae	All_Tobacco
g__norank_f__norank_o__Bacteroidetes_VC2.1_Bac22	All_Tobacco
g__norank_f__norank_o__B10-SB3A	All_Tobacco
g__unclassified_c__Thermoleophilia	All_Tobacco
g__Ureibacillus	All_Tobacco
g__Candidatus_Xiphinematobacter	All_Tobacco
g__norank_f__norank_o__norank_c__MB-A2-108	All_Tobacco
g__Aetherobacter	All_Tobacco
g__Nitrospira	All_Tobacco
g__unclassified_f__Lachnospiraceae	All_Tobacco
g__unclassified_f__Ktedonobacteraceae	All_Tobacco
g__Actinotalea	All_Tobacco
g__Arenimonas	All_Tobacco
g__Actinomadura	All_Tobacco
g__Oryzihumus	All_Tobacco
g__ADurb.Bin063-1	All_Tobacco
g__unclassified_c__Planctomycetes	All_Tobacco
g__Nordella	All_Tobacco
g__norank_f__Kineosporiaceae	All_Tobacco
g__unclassified_f__Chitinophagaceae	All_Tobacco
g__Kineococcus	All_Tobacco
g__norank_f__norank_o__norank_c__Thermoleophilia	All_Tobacco
g__norank_f__norank_o__norank_c__Lineage_IIa	All_Tobacco
g__norank_f__norank_o__norank_c__Lineage_IIc	All_Tobacco
g__Rickettsiella	All_Tobacco
g__Luteolibacter	All_Tobacco
g__Solitalea	All_Tobacco
g__norank_f__norank_o__SBR1031	All_Tobacco
g__unclassified_c__Gammaproteobacteria	All_Tobacco
g__Nonomuraea	All_Tobacco
g__Thermobacillus	All_Tobacco
g__Bradyrhizobium	All_Tobacco
g__unclassified_f__Bacillaceae	All_Tobacco
g__Noviherbaspirillum	All_Tobacco
g__norank_f__norank_o__Blfdi19	All_Tobacco
g__Bdellovibrio	All_Tobacco
g__Terrimonas	All_Tobacco
g__norank_f__Pedosphaeraceae	All_Tobacco
g__unclassified_f__Roseiflexaceae	All_Tobacco
g__unclassified_f__Methyloligellaceae	All_Tobacco
g__norank_f__Diplorickettsiaceae	All_Tobacco
g__norank_f__Anaerolineaceae	All_Tobacco
g__norank_f__Sutterellaceae	All_Tobacco
g__norank_f__Micavibrionaceae	All_Tobacco
g__unclassified_f__Pedosphaeraceae	All_Tobacco
g__Longimicrobium	All_Tobacco
g__norank_f__norank_o__Babeliales	All_Tobacco
g__norank_f__norank_o__norank_c__Berkelbacteria	All_Tobacco
g__norank_f__norank_o__EV818SWSAP88	All_Tobacco
g__Angustibacter	All_Tobacco
g__norank_f__Comamonadaceae	All_Tobacco
g__norank_f__Neisseriaceae	All_Tobacco
g__SM1A02	All_Tobacco
g__norank_f__JG30-KF-CM45	All_Tobacco
g__I-8	All_Tobacco
g__Microbacterium	All_Tobacco
g__norank_f__norank_o__norank_c__Microgenomatia	All_Tobacco
g__norank_f__norank_o__norank_c__S0134_terrestrial_group	All_Tobacco
g__Ochrobactrum	All_Tobacco
g__Lacibacter	All_Tobacco
g__norank_f__norank_o__PAUC26f	All_Tobacco
g__Sporomusa	All_Tobacco
g__Methylophilus	All_Tobacco
g__Aureimonas	All_Tobacco
g__unclassified_o__Microtrichales	All_Tobacco
g__norank_f__BIrii41	All_Tobacco
g__unclassified_c__Polyangia	All_Tobacco
g__HSB_OF53-F07	All_Tobacco
g__Spirosoma	All_Tobacco
g__unclassified_o__SBR1031	All_Tobacco
g__Aestuariimicrobium	All_Tobacco
g__Dyadobacter	All_Tobacco
g__Pantoea	All_Tobacco
g__norank_f__norank_o__PB19	All_Tobacco
g__unclassified_p__Bacteroidota	All_Tobacco
g__norank_f__norank_o__norank_c__norank_p__Desulfobacterota	All_Tobacco
g__Sphaerisporangium	All_Tobacco
g__norank_f__norank_o__norank_c__Gitt-GS-136	All_Tobacco
g__Bosea	All_Tobacco
g__norank_f__Methylophilaceae	All_Tobacco
g__Constrictibacter	All_Tobacco
g__unclassified_f__Sphingomonadaceae	All_Tobacco
g__Bryobacter	All_Tobacco
g__norank_f__Methyloligellaceae	All_Tobacco
g__unclassified_f__Nocardioidaceae	All_Tobacco
g__unclassified_f__Gemmatimonadaceae	All_Tobacco
g__Blastocatella	All_Tobacco
g__Anaerolinea	All_Tobacco
g__unclassified_o__Rickettsiales	All_Tobacco
g__Gemmata	All_Tobacco
g__Promicromonospora	All_Tobacco
g__Pedomicrobium	All_Tobacco
g__norank_f__norank_o__Ardenticatenales	All_Tobacco
g__norank_f__norank_o__norank_c__Kazania	All_Tobacco
g__norank_f__norank_o__norank_c__norank_p__NB1-j	All_Tobacco
g__Clostridium_sensu_stricto_6	All_Tobacco
g__unclassified_f__Alcaligenaceae	All_Tobacco
g__Herbinix	All_Tobacco
g__Verrucomicrobium	All_Tobacco
g__norank_f__norank_o__Rokubacteriales	All_Tobacco
g__norank_f__Verrucomicrobiaceae	All_Tobacco
g__norank_f__Caldilineaceae	All_Tobacco
g__Symbiobacterium	All_Tobacco
g__norank_f__norank_o__norank_c__Planctomycetes	All_Tobacco
g__Geodermatophilus	All_Tobacco
g__unclassified_f__Microscillaceae	All_Tobacco
g__Niabella	All_Tobacco
g__norank_f__norank_o__CCM19a	All_Tobacco
g__Taibaiella	All_Tobacco
g__Sporocytophaga	All_Tobacco
g__unclassified_c__Anaerolineae	All_Tobacco
g__Thermobifida	All_Tobacco
g__unclassified_f__Gracilibacteraceae	All_Tobacco
g__Allokutzneria	All_Tobacco
g__norank_f__NS9_marine_group	All_Tobacco
g__Catelliglobosispora	All_Tobacco
g__norank_f__norank_o__Caenarcaniphilales	All_Tobacco
g__norank_f__Reyranellaceae	All_Tobacco
g__Fluviicola	All_Tobacco
g__unclassified_f__Methylophilaceae	All_Tobacco
g__unclassified_o__Rhizobiales	All_Tobacco
g__Pseudarthrobacter	All_Tobacco
g__Granulicella	All_Tobacco
g__Leifsonia	All_Tobacco
g__norank_f__norank_o__JG36-TzT-191	All_Tobacco
g__Mycetocola	All_Tobacco
g__norank_f__norank_o__norank_c__Sericytochromatia	All_Tobacco
g__JG30a-KF-32	All_Tobacco
g__unclassified_f__Hyphomicrobiaceae	All_Tobacco
g__Blastopirellula	All_Tobacco
g__FCPS473	All_Tobacco
g__Chitinophaga	All_Tobacco
g__Acidisphaera	All_Tobacco
g__norank_f__AKIW781	All_Tobacco
g__Rhodopseudomonas	All_Tobacco
g__Bordetella	All_Tobacco
g__Phaselicystis	All_Tobacco
g__Sporolactobacillus	All_Tobacco
g__Luteitalea	All_Tobacco
g__Alicyclobacillus	All_Tobacco
