# Supplementary material for: Root-knot nematode infections and soil characteristics significantly affected microbial community composition and assembly of tobacco soil microbiota: a large-scale comparison in tobacco-growing areas
Source: Front Microbiol. 2023 Dec 1;14:1282609. doi: 10.3389/fmicb.2023.1282609 (PMC10722292; doi:10.3389/fmicb.2023.1282609)
Supplement: Supplementary file 6 [file Table_6.xlsx]

## Sheet: Relationship_of_group1
Source	Target	Correlation	P_value	Note
g__unclassified_f__Enterobacteriaceae	g__unclassified_f__Streptomycetaceae	1	0	Positive
g__unclassified_o__Microtrichales	g__Glycomyces	0.99615	9.6e-10	Positive
g__Sandaracinus	g__Acinetobacter	0.99615	9.6e-10	Positive
g__Blastopirellula	g__norank_f__Hydrogenedensaceae	0.98165	4.85e-07	Positive
g__norank_f__norank_o__norank_c__norank_p__Desulfobacterota	g__MND1	0.97533	1.57e-06	Positive
g__Pseudaminobacter	g__Altererythrobacter	0.96341	7.5e-06	Positive
g__Roseisolibacter	g__Adhaeribacter	0.96275	8.05e-06	Positive
g__unclassified_f__Xanthomonadaceae	g__Polycyclovorans	0.96092	9.74e-06	Positive
g__unclassified_o__Polyangiales	g__norank_f__norank_o__norank_c__Thermoleophilia	-0.95513	1.68e-05	Negative
g__unclassified_o__Gaiellales	g__Ohtaekwangia	0.95494	1.71e-05	Positive
g__norank_f__norank_o__norank_c__BD7-11	g__Fimbriiglobus	0.95127	2.33e-05	Positive
g__norank_f__Euzebyaceae	g__Adhaeribacter	0.95016	2.54e-05	Positive
g__Nocardia	g__Tumebacillus	-0.9487	2.85e-05	Negative
g__unclassified_p__Chloroflexi	g__SH-PL14	0.94833	2.93e-05	Positive
g__norank_f__norank_o__norank_c__norank_p__Desulfobacterota	g__Rubrobacter	-0.94514	3.71e-05	Negative
g__norank_f__Rhodothermaceae	g__norank_f__norank_o__norank_c__Sericytochromatia	0.94357	4.14e-05	Positive
g__norank_f__norank_o__Chthonomonadales	g__norank_f__norank_o__Gaiellales	0.94244	4.48e-05	Positive
g__norank_f__norank_o__0319-6G20	g__unclassified_f__Xanthomonadaceae	0.94137	4.81e-05	Positive
g__Variovorax	g__Ferrovibrio	0.94118	4.88e-05	Positive
g__norank_f__norank_o__0319-6G20	g__Polycyclovorans	0.94118	4.88e-05	Positive
g__Nitrospira	g__norank_f__norank_o__norank_c__Subgroup_11	0.93904	5.61e-05	Positive
g__norank_f__norank_o__S085	g__Methyloceanibacter	0.93872	5.73e-05	Positive
g__Acidibacter	g__norank_f__Beijerinckiaceae	-0.93843	5.83e-05	Negative
g__unclassified_f__Xanthobacteraceae	g__unclassified_o__Polyangiales	0.93779	6.07e-05	Positive
g__Microbacterium	g__unclassified_f__Pseudomonadaceae	0.9375	6.19e-05	Positive
g__Pseudolabrys	g__Paludibaculum	0.93704	6.37e-05	Positive
g__norank_f__Pirellulaceae	g__Ramlibacter	-0.93617	6.72e-05	Negative
g__norank_f__norank_o__norank_c__OLB14	g__Bryobacter	-0.93558	6.97e-05	Negative
g__Luteolibacter	g__Lysobacter	0.93454	7.42e-05	Positive
g__norank_f__norank_o__norank_c__AKAU4049	g__norank_f__norank_o__CCM11a	0.93437	7.49e-05	Positive
g__Candidatus_Alysiosphaera	g__norank_f__Rhodanobacteraceae	0.93426	7.55e-05	Positive
g__norank_f__norank_o__Acidobacteriales	g__Adhaeribacter	-0.93193	8.65e-05	Negative
g__Neo-b11	g__PMMR1	0.93066	9.3e-05	Positive
g__norank_f__Steroidobacteraceae	g__norank_f__norank_o__norank_c__norank_p__WS2	0.93019	9.55e-05	Positive
g__Roseimicrobium	g__Pirellula	-0.92892	0.000102437	Negative
g__Pir4_lineage	g__Massilia	-0.92883	0.000102925	Negative
g__norank_f__norank_o__norank_c__Subgroup_11	g__unclassified_o__Acidobacteriales	0.92883	0.000102925	Positive
g__Iamia	g__norank_f__norank_o__Candidatus_Azambacteria	0.92791	0.000108222	Positive
g__norank_f__norank_o__Subgroup_9	g__norank_f__norank_o__norank_c__Subgroup_5	0.92732	0.000111744	Positive
g__norank_f__67-14	g__Sphingobium	-0.92727	0.000112035	Negative
g__norank_f__norank_o__norank_c__bacteriap25	g__norank_f__norank_o__S085	0.92727	0.000112035	Positive
g__unclassified_k__norank_d__Bacteria	g__norank_f__norank_o__norank_c__Lineage_IIa	0.92645	0.000117071	Positive
g__norank_f__norank_o__Rokubacteriales	g__norank_f__norank_o__norank_c__norank_p__Latescibacterota	0.926	0.000119919	Positive
g__Fimbriiglobus	g__Iamia	0.92583	0.000121004	Positive
g__norank_f__norank_o__Subgroup_17	g__Ferruginibacter	-0.92519	0.000125126	Negative
g__Massilia	g__unclassified_f__Pseudonocardiaceae	0.925	0.000126354	Positive
g__MND1	g__Polycyclovorans	0.92387	0.000133978	Positive
g__unclassified_o__Acidobacteriales	g__norank_f__WD2101_soil_group	-0.92319	0.000138717	Negative
g__norank_f__norank_o__SBR1031	g__norank_f__norank_o__Frankiales	-0.92291	0.000140676	Negative
g__norank_f__norank_o__KF-JG30-C25	g__Adhaeribacter	-0.92233	0.000144846	Negative
g__TM7	g__norank_f__norank_o__Candidatus_Magasanikbacteria	0.92195	0.000147666	Positive
g__norank_f__norank_o__norank_c__AKAU4049	g__norank_f__norank_o__norank_c__norank_p__WS2	0.92128	0.000152647	Positive
g__Fimbriiglobus	g__unclassified_o__Rhizobiales	0.92125	0.000152873	Positive
g__Flavobacterium	g__unclassified_o__SBR1031	0.92091	0.00015546	Positive
g__unclassified_c__Anaerolineae	g__Nonomuraea	0.92068	0.000157264	Positive
g__unclassified_o__Burkholderiales	g__unclassified_f__Anaerolineaceae	0.91904	0.000170279	Positive
g__norank_f__Anaerolineaceae	g__norank_f__norank_o__Frankiales	-0.91645	0.000192566	Negative
g__unclassified_o__Acidobacteriales	g__Sumerlaea	0.91589	0.000197606	Positive
g__Intrasporangium	g__norank_f__norank_o__CCM11a	0.91568	0.000199598	Positive
g__Micromonospora	g__Nocardia	0.91551	0.000201109	Positive
g__unclassified_o__SBR1031	g__Acidibacter	0.91474	0.000208398	Positive
g__unclassified_f__Microscillaceae	g__norank_f__norank_o__Subgroup_9	0.91435	0.000212083	Positive
g__norank_f__norank_o__Acidobacteriales	g__Roseisolibacter	-0.91385	0.000216955	Negative
g__norank_f__norank_o__norank_c__Subgroup_22	g__norank_f__Beijerinckiaceae	-0.91363	0.00021912	Negative
g__unclassified_c__Gammaproteobacteria	g__norank_f__Anaerolineaceae	0.91335	0.000221882	Positive
g__Sumerlaea	g__norank_f__Beijerinckiaceae	-0.91252	0.000230314	Negative
g__norank_f__norank_o__norank_c__OM190	g__unclassified_c__Actinobacteria	-0.91106	0.000245608	Negative
g__Nitrospira	g__unclassified_o__Acidobacteriales	0.91088	0.00024758	Positive
g__norank_f__norank_o__Acidobacteriales	g__norank_f__Euzebyaceae	-0.91051	0.000251557	Negative
g__norank_f__A0839	g__norank_f__norank_o__Planctomycetales	0.91033	0.000253589	Positive
g__Phaselicystis	g__unclassified_f__Sphingomonadaceae	-0.90996	0.000257686	Negative
g__unclassified_o__SBR1031	g__norank_f__norank_o__norank_c__Subgroup_22	0.90951	0.000262694	Positive
g__unclassified_c__Parcubacteria	g__norank_f__norank_o__norank_c__TK10	-0.90855	0.000273637	Negative
g__norank_f__norank_o__Subgroup_17	g__norank_f__norank_o__PLTA13	0.90855	0.000273637	Positive
g__norank_f__norank_o__11-24	g__unclassified_f__Comamonadaceae	-0.90854	0.000273833	Negative
g__MND1	g__unclassified_f__Xanthomonadaceae	0.90816	0.000278232	Positive
g__unclassified_f__Solirubrobacteraceae	g__Flavobacterium	0.90803	0.000279769	Positive
g__Planctomicrobium	g__norank_f__norank_o__norank_c__BD7-11	0.90791	0.000281143	Positive
g__UTCFX1	g__unclassified_f__Pedosphaeraceae	0.90756	0.000285334	Positive
g__unclassified_c__Gammaproteobacteria	g__norank_f__norank_o__norank_c__Subgroup_5	0.90748	0.000286373	Positive
g__norank_f__norank_o__norank_c__OM190	g__unclassified_o__Acidobacteriales	0.90748	0.000286373	Positive
g__Lacibacter	g__unclassified_o__Vicinamibacterales	0.90729	0.000288652	Positive
g__norank_f__norank_o__norank_c__JG30-KF-CM66	g__unclassified_f__Azospirillaceae	-0.90716	0.0002902	Negative
g__Luteolibacter	g__unclassified_f__Xanthomonadaceae	0.90615	0.000302609	Positive
g__norank_f__norank_o__Subgroup_9	g__norank_f__norank_o__Actinomarinales	0.90601	0.000304356	Positive
g__norank_f__BIrii41	g__norank_f__A4b	0.90578	0.000307323	Positive
g__norank_f__norank_o__SBR1031	g__Ramlibacter	-0.90549	0.00031103	Negative
g__Bauldia	g__norank_f__norank_o__norank_c__norank_p__SAR324_cladeMarine_group_B	0.90464	0.000321944	Positive
g__Ramlibacter	g__norank_f__norank_o__Frankiales	0.90439	0.000325292	Positive
g__norank_f__norank_o__norank_c__Pla3_lineage	g__norank_f__SC-I-84	0.90392	0.0003316	Positive
g__norank_f__norank_o__norank_c__norank_p__Latescibacterota	g__Kribbella	-0.90343	0.000338134	Negative
g__norank_f__norank_o__Subgroup_9	g__norank_f__norank_o__CCM11a	0.90316	0.000341795	Positive
g__norank_f__Mitochondria	g__Adhaeribacter	0.90253	0.00035049	Positive
g__norank_f__Blastocatellaceae	g__norank_f__norank_o__norank_c__Subgroup_11	0.90246	0.000351576	Positive
g__norank_f__norank_o__norank_c__bacteriap25	g__Methyloceanibacter	0.90191	0.00035929	Positive
g__MND1	g__Rubrobacter	-0.90191	0.00035929	Negative
g__norank_f__norank_o__Subgroup_17	g__Kribbella	-0.90191	0.00035929	Negative
g__norank_f__norank_o__11-24	g__unclassified_c__Actinobacteria	-0.90186	0.000360014	Negative
g__norank_f__norank_o__norank_c__Subgroup_5	g__norank_f__norank_o__Actinomarinales	0.9013	0.000367961	Positive
g__Ellin6067	g__unclassified_o__Frankiales	-0.90123	0.000368955	Negative
g__Paludibaculum	g__norank_f__norank_o__PLTA13	0.90075	0.00037603	Positive
g__norank_f__norank_o__KF-JG30-C25	g__Roseisolibacter	-0.90025	0.000383393	Negative
g__norank_f__norank_o__norank_c__Subgroup_5	g__norank_f__norank_o__norank_c__bacteriap25	0.8997	0.000391674	Positive
g__norank_f__norank_o__norank_c__BD7-11	g__Vicinamibacter	-0.89875	0.000406313	Negative
g__norank_f__norank_o__Actinomarinales	g__unclassified_o__Vicinamibacterales	0.89822	0.0004146	Positive
g__Aridibacter	g__norank_f__A0839	0.89758	0.000424656	Positive
g__unclassified_f__Xanthomonadaceae	g__Rubrobacter	-0.89709	0.000432733	Negative
g__Bdellovibrio	g__Microbacterium	0.89698	0.00043448	Positive
g__Blastococcus	g__Roseisolibacter	0.89666	0.000439665	Positive
g__Devosia	g__norank_f__Verrucomicrobiaceae	-0.89665	0.000439805	Negative
g__norank_f__Chitinophagaceae	g__norank_f__Microscillaceae	-0.89636	0.000444689	Negative
g__norank_f__Anaerolineaceae	g__Steroidobacter	0.89636	0.000444689	Positive
g__unclassified_o__Solirubrobacterales	g__norank_f__norank_o__norank_c__Gitt-GS-136	0.89626	0.000446315	Positive
g__norank_f__Methyloligellaceae	g__Chthonomonas	0.89535	0.000461684	Positive
g__norank_f__A4b	g__unclassified_o__SBR1031	0.89527	0.000462966	Positive
g__norank_f__norank_o__MVP-88	g__SWB02	0.89513	0.000465431	Positive
g__norank_f__Anaerolineaceae	g__Noviherbaspirillum	-0.89363	0.000491677	Negative
g__Planctomicrobium	g__Fimbriiglobus	0.89325	0.000498615	Positive
g__Rhodococcus	g__Phenylobacterium	0.89324	0.000498709	Positive
g__unclassified_o__Rhizobiales	g__Iamia	0.89228	0.000516214	Positive
g__Variovorax	g__Brevundimonas	0.89203	0.000520874	Positive
g__norank_f__WD2101_soil_group	g__norank_f__Mitochondria	0.89185	0.000524291	Positive
g__unclassified_c__Actinobacteria	g__norank_f__Euzebyaceae	0.89165	0.000528146	Positive
g__norank_f__norank_o__KF-JG30-C25	g__Ellin6055	-0.89149	0.000531038	Negative
g__norank_f__norank_o__Vampirovibrionales	g__Pseudaminobacter	0.89094	0.000541576	Positive
g__norank_f__Blastocatellaceae	g__Nitrospira	0.89091	0.000542144	Positive
g__norank_f__norank_o__Subgroup_15	g__Chthonomonas	0.89089	0.000542573	Positive
g__unclassified_f__Chitinophagaceae	g__norank_f__Solimonadaceae	0.89049	0.000550181	Positive
g__Paludibaculum	g__unclassified_c__Actinobacteria	-0.89043	0.000551386	Negative
g__norank_f__norank_o__Rokubacteriales	g__Pseudaminobacter	-0.89024	0.000555027	Negative
g__norank_f__norank_o__SBR1031	g__Ferruginibacter	-0.89013	0.000557334	Negative
g__Allorhizobium-Neorhizobium-Pararhizobium-Rhizobium	g__Chitinophaga	0.88964	0.000566965	Positive
g__MND1	g__norank_f__WD2101_soil_group	-0.88964	0.000566965	Negative
g__norank_f__Micropepsaceae	g__norank_f__norank_o__norank_c__vadinHA49	-0.8893	0.000573744	Negative
g__Microvirga	g__mle1-7	-0.88879	0.000584038	Negative
g__unclassified_f__Microbacteriaceae	g__Microbacterium	0.88851	0.000589718	Positive
g__Arenimonas	g__Candidatus_Berkiella	0.88783	0.000603616	Positive
g__OLB13	g__norank_f__norank_o__DS-100	0.88783	0.00060363	Positive
g__norank_f__norank_o__norank_c__bacteriap25	g__Ramlibacter	-0.88754	0.000609666	Negative
g__norank_f__norank_o__S085	g__Ramlibacter	-0.88754	0.000609666	Negative
g__norank_f__norank_o__norank_c__Subgroup_22	g__Acidibacter	0.88742	0.000612129	Positive
g__norank_f__norank_o__11-24	g__Ramlibacter	-0.8872	0.000616957	Negative
g__Aquicella	g__unclassified_c__Gammaproteobacteria	0.88715	0.000617874	Positive
g__OM27_clade	g__Stenotrophomonas	0.88686	0.000624071	Positive
g__norank_f__norank_o__norank_c__norank_p__Desulfobacterota	g__unclassified_f__Xanthomonadaceae	0.88679	0.000625491	Positive
g__unclassified_f__Micromonosporaceae	g__norank_f__Verrucomicrobiaceae	-0.88672	0.000627139	Negative
g__norank_f__Pirellulaceae	g__norank_f__norank_o__Frankiales	-0.88626	0.000636952	Negative
g__norank_f__norank_o__norank_c__Subgroup_11	g__Sumerlaea	0.88582	0.000646496	Positive
g__norank_f__norank_o__Subgroup_9	g__SH-PL14	0.88572	0.000648751	Positive
g__Anaeromyxobacter	g__Pseudolabrys	0.88557	0.000651993	Positive
g__unclassified_c__Gammaproteobacteria	g__norank_f__AKIW781	-0.88549	0.000653781	Negative
g__Kaistia	g__Candidatus_Alysiosphaera	0.88548	0.000653828	Positive
g__norank_f__norank_o__KF-JG30-C25	g__Paludibaculum	0.88542	0.000655333	Positive
g__norank_f__norank_o__norank_c__Subgroup_11	g__norank_f__Beijerinckiaceae	-0.88516	0.00066098	Negative
g__norank_f__norank_o__Rhodospirillales	g__Herpetosiphon	-0.88508	0.000662803	Negative
g__norank_f__Ardenticatenaceae	g__OLB13	0.88507	0.00066301	Positive
g__unclassified_f__Microbacteriaceae	g__unclassified_f__Pseudomonadaceae	0.88502	0.000664063	Positive
g__unclassified_f__Vicinamibacteraceae	g__Ellin517	-0.8848	0.000669083	Negative
g__norank_f__Solimonadaceae	g__norank_f__Mitochondria	-0.88437	0.000678633	Negative
g__unclassified_f__Microscillaceae	g__norank_f__norank_o__norank_c__Subgroup_5	0.88415	0.000683793	Positive
g__norank_f__KF-JG30-B3	g__norank_f__norank_o__norank_c__Acidimicrobiia	-0.88415	0.000683793	Negative
g__norank_f__norank_o__11-24	g__norank_f__norank_o__norank_c__OM190	0.88415	0.000683793	Positive
g__norank_f__Mitochondria	g__norank_f__Euzebyaceae	0.88405	0.00068595	Positive
g__norank_f__norank_o__norank_c__BD7-11	g__norank_f__env.OPS_17	0.88329	0.000703428	Positive
g__Paludibaculum	g__Adhaeribacter	-0.8828	0.00071487	Negative
g__Massilia	g__unclassified_f__Comamonadaceae	0.88278	0.000715321	Positive
g__Pseudonocardia	g__norank_f__norank_o__norank_c__Planctomycetes	-0.88273	0.000716508	Negative
g__unclassified_c__Actinobacteria	g__possible_genus_04	0.88272	0.000716904	Positive
g__norank_f__norank_o__SBR1031	g__Arthrobacter	-0.88246	0.000722985	Negative
g__norank_f__Solimonadaceae	g__unclassified_f__Thermomonosporaceae	-0.88221	0.000728824	Negative
g__norank_f__norank_o__Subgroup_9	g__unclassified_p__Chloroflexi	0.88193	0.000735647	Positive
g__Stenotrophobacter	g__norank_f__norank_o__Chthonomonadales	0.88154	0.000744906	Positive
g__norank_f__norank_o__norank_c__OM190	g__norank_f__WD2101_soil_group	-0.88146	0.000746861	Negative
g__Polycyclovorans	g__Rubrobacter	-0.88113	0.000754956	Negative
g__Streptomyces	g__Ferruginibacter	0.88113	0.000754956	Positive
g__AKYG587	g__norank_f__norank_o__norank_c__norank_p__WS2	0.88083	0.00076233	Positive
g__norank_f__67-14	g__Pseudorhodoplanes	-0.88077	0.000763792	Negative
g__Acidibacter	g__Abditibacterium	-0.88077	0.000763792	Negative
g__Anaeromyxobacter	g__YC-ZSS-LKJ147	-0.88027	0.000776263	Negative
g__norank_f__norank_o__norank_c__Subgroup_18	g__Lacibacter	0.87973	0.000789764	Positive
g__unclassified_f__Gemmataceae	g__unclassified_f__Rhizobiaceae	0.8796	0.000793191	Positive
g__norank_f__norank_o__Subgroup_15	g__UTCFX1	0.87887	0.000811787	Positive
g__norank_f__AKYH767	g__UTCFX1	0.87885	0.000812254	Positive
g__norank_f__norank_o__norank_c__bacteriap25	g__SH-PL14	0.87879	0.000813862	Positive
g__unclassified_o__Acidobacteriales	g__Kribbella	-0.87851	0.000821092	Negative
g__Roseimicrobium	g__norank_f__norank_o__Chloroplast	0.87848	0.000821912	Positive
g__norank_f__Devosiaceae	g__Devosia	0.87827	0.000827446	Positive
g__norank_f__KF-JG30-B3	g__unclassified_f__Comamonadaceae	-0.87805	0.000833121	Negative
g__norank_f__norank_o__norank_c__Acidimicrobiia	g__norank_f__Longimicrobiaceae	0.87805	0.000833121	Positive
g__Bdellovibrio	g__unclassified_f__Microbacteriaceae	0.87711	0.000857969	Positive
g__Nonomuraea	g__norank_f__Ardenticatenaceae	0.87708	0.000858847	Positive
g__Glycomyces	g__unclassified_f__Sphingomonadaceae	-0.87703	0.000860142	Negative
g__norank_f__norank_o__norank_c__bacteriap25	g__unclassified_c__Anaerolineae	0.87669	0.000869296	Positive
g__Marmoricola	g__Tumebacillus	-0.87669	0.000869296	Negative
g__Luteolibacter	g__norank_f__norank_o__0319-6G20	0.87664	0.000870697	Positive
g__Longimicrobium	g__norank_f__Longimicrobiaceae	0.87663	0.000871017	Positive
g__norank_f__Devosiaceae	g__Roseimicrobium	0.87633	0.000879123	Positive
g__unclassified_c__Anaerolineae	g__norank_f__norank_o__norank_c__AKAU4049	0.87629	0.000880149	Positive
g__Aquicella	g__Noviherbaspirillum	-0.87623	0.000881921	Negative
g__unclassified_c__Actinobacteria	g__Adhaeribacter	0.87579	0.00089395	Positive
g__norank_f__norank_o__norank_c__KD4-96	g__Novosphingobium	-0.87544	0.000903681	Negative
g__norank_f__norank_o__norank_c__norank_p__SAR324_cladeMarine_group_B	g__norank_f__Solimonadaceae	0.87543	0.000904133	Positive
g__unclassified_o__Saccharimonadales	g__TM7a	0.87538	0.000905326	Positive
g__norank_f__norank_o__Vicinamibacterales	g__Altererythrobacter	-0.87538	0.000905326	Negative
g__norank_f__norank_o__norank_c__Alphaproteobacteria	g__Lysobacter	0.87538	0.000905326	Positive
g__norank_f__Mitochondria	g__Roseisolibacter	0.87507	0.00091417	Positive
g__norank_f__norank_o__norank_c__Berkelbacteria	g__norank_f__norank_o__Microtrichales	0.87502	0.000915612	Positive
g__Puia	g__Mycobacterium	0.87434	0.000934897	Positive
g__unclassified_p__Acidobacteriota	g__Niastella	-0.87425	0.000937406	Negative
g__norank_f__Diplorickettsiaceae	g__Vicinamibacter	-0.87423	0.000937877	Negative
g__norank_f__Rhodanobacteraceae	g__Amycolatopsis	-0.87421	0.000938501	Negative
g__Puia	g__Nocardia	0.87413	0.000940808	Positive
g__Agromyces	g__unclassified_p__Patescibacteria	-0.87413	0.000940954	Negative
g__Nonomuraea	g__unclassified_o__Cytophagales	-0.87411	0.0009415	Negative
g__norank_f__norank_o__Vicinamibacterales	g__Sandaracinus	-0.87397	0.00094545	Negative
g__norank_f__norank_o__norank_c__bacteriap25	g__norank_f__norank_o__Actinomarinales	0.87395	0.000946026	Positive
g__Methyloceanibacter	g__Ramlibacter	-0.87388	0.000947936	Negative
g__Sporosarcina	g__norank_f__norank_o__Subgroup_7	-0.87386	0.000948528	Negative
g__unclassified_c__Thermoleophilia	g__Nonomuraea	0.87383	0.000949548	Positive
g__Afipia	g__Niastella	0.8737	0.000953307	Positive
g__unclassified_o__Microtrichales	g__unclassified_f__Sphingomonadaceae	-0.87365	0.000954611	Negative
g__Massilia	g__Flaviaesturariibacter	0.87365	0.000954611	Positive
g__Aquicella	g__norank_f__norank_o__norank_c__OM190	0.87317	0.000968708	Positive
g__unclassified_f__Hyphomicrobiaceae	g__norank_f__norank_o__norank_c__MB-A2-108	-0.87279	0.000980007	Negative
g__norank_f__norank_o__Subgroup_9	g__norank_f__norank_o__S085	0.87279	0.000980007	Positive
g__norank_f__norank_o__Subgroup_9	g__norank_f__Pirellulaceae	0.87279	0.000980007	Positive
g__norank_f__Roseiflexaceae	g__norank_f__norank_o__R7C24	0.87279	0.000980007	Positive
g__Massilia	g__Sporichthya	0.87277	0.000980458	Positive
g__Romboutsia	g__unclassified_f__Myxococcaceae	-0.87245	0.000990123	Negative
g__Arenimonas	g__Massilia	-0.87242	0.000990799	Negative
g__norank_f__norank_o__norank_c__Subgroup_22	g__unclassified_o__Acidobacteriales	0.87242	0.000990799	Positive
g__norank_f__BIrii41	g__unclassified_o__SBR1031	0.87197	0.00100436	Positive
g__I-8	g__Sphingobium	-0.87197	0.00100445	Negative
g__norank_f__Solimonadaceae	g__norank_f__WD2101_soil_group	-0.87197	0.00100445	Negative
g__norank_f__Vicinamibacteraceae	g__Pseudaminobacter	-0.87195	0.00100493	Negative
g__norank_f__norank_o__norank_c__OM190	g__Ellin6055	-0.87195	0.00100493	Negative
g__unclassified_o__Acidobacteriales	g__norank_f__norank_o__norank_c__norank_p__Latescibacterota	0.87188	0.00100723	Positive
g__norank_f__norank_o__Acidobacteriales	g__Pseudolabrys	0.87156	0.00101665	Positive
g__norank_f__Rhodospirillaceae	g__norank_f__Ardenticatenaceae	-0.87151	0.00101823	Negative
g__unclassified_o__Vicinamibacterales	g__norank_f__Steroidobacteraceae	0.8715	0.00101859	Positive
g__Planctomicrobium	g__norank_f__BIrii41	0.87119	0.00102814	Positive
g__Ferruginibacter	g__Ellin6055	0.87119	0.00102814	Positive
g__norank_f__norank_o__Vampirovibrionales	g__Altererythrobacter	0.87114	0.00102958	Positive
g__norank_f__norank_o__Subgroup_15	g__Actinomadura	-0.87109	0.00103126	Negative
g__unclassified_o__Polyangiales	g__Pontibacter	-0.87101	0.00103346	Negative
g__unclassified_o__Saccharimonadales	g__Ellin517	-0.87083	0.00103915	Negative
g__norank_f__norank_o__Chloroplast	g__Pirellula	-0.87044	0.00105132	Negative
g__norank_f__norank_o__norank_c__OM190	g__Adhaeribacter	-0.87044	0.00105132	Negative
g__Nordella	g__unclassified_f__Streptosporangiaceae	-0.87007	0.00106268	Negative
g__Ferrovibrio	g__Ensifer	0.87003	0.00106418	Positive
g__norank_f__JG30-KF-CM45	g__Pseudarthrobacter	0.87001	0.00106477	Positive
g__norank_f__norank_o__Candidatus_Yanofskybacteria	g__Sporichthya	-0.86971	0.00107407	Negative
g__Arthrobacter	g__Actinoplanes	0.86963	0.00107658	Positive
g__norank_f__Devosiaceae	g__Pirellula	-0.86959	0.00107806	Negative
g__norank_f__norank_o__GWA2-38-13b	g__Romboutsia	0.86931	0.00108693	Positive
g__norank_f__norank_o__SBR1031	g__norank_f__norank_o__S085	0.8693	0.00108698	Positive
g__norank_f__TRA3-20	g__norank_f__Vicinamibacteraceae	0.8689	0.00109988	Positive
g__norank_f__norank_o__norank_c__BD7-11	g__Iamia	0.86889	0.00110013	Positive
g__Aquicella	g__unclassified_f__Pedosphaeraceae	0.86792	0.00113167	Positive
g__norank_f__norank_o__norank_c__bacteriap25	g__norank_f__norank_o__Candidatus_Gottesmanbacteria	0.8678	0.00113593	Positive
g__norank_f__norank_o__S085	g__norank_f__norank_o__Actinomarinales	0.8678	0.00113593	Positive
g__norank_f__norank_o__norank_c__Alphaproteobacteria	g__norank_f__norank_o__Frankiales	-0.8678	0.00113593	Negative
g__norank_f__WD2101_soil_group	g__Adhaeribacter	0.8678	0.00113593	Positive
g__Lacibacter	g__norank_f__norank_o__Actinomarinales	0.86753	0.00114476	Positive
g__norank_f__norank_o__norank_c__norank_p__Desulfobacterota	g__Polycyclovorans	0.86752	0.00114491	Positive
g__unclassified_o__SBR1031	g__Abditibacterium	-0.86752	0.00114517	Negative
g__Pseudolabrys	g__Adhaeribacter	-0.86735	0.00115065	Negative
g__P3OB-42	g__Caulobacter	-0.86735	0.00115065	Negative
g__norank_f__norank_o__Ardenticatenales	g__norank_f__norank_o__S085	0.86667	0.00117354	Positive
g__Steroidobacter	g__norank_f__Pirellulaceae	0.86667	0.00117354	Positive
g__Mesorhizobium	g__Aridibacter	-0.86653	0.00117827	Negative
g__norank_f__norank_o__norank_c__norank_p__SAR324_cladeMarine_group_B	g__unclassified_f__Azospirillaceae	-0.8664	0.00118255	Negative
g__norank_f__norank_o__CCM11a	g__norank_f__norank_o__norank_c__P2-11E	-0.86636	0.00118401	Negative
g__norank_f__norank_o__Microtrichales	g__Phyllobacterium	-0.86605	0.00119454	Negative
g__unclassified_f__Chitinophagaceae	g__norank_f__WD2101_soil_group	-0.86587	0.00120064	Negative
g__unclassified_o__Solirubrobacterales	g__Mycetocola	0.86557	0.00121078	Positive
g__OM27_clade	g__unclassified_o__Gaiellales	-0.86546	0.0012149	Negative
g__Hirschia	g__Vicinamibacter	-0.86541	0.00121641	Negative
g__norank_f__norank_o__Candidatus_Gottesmanbacteria	g__unclassified_c__Anaerolineae	0.86521	0.00122349	Positive
g__norank_f__norank_o__KF-JG30-C25	g__norank_f__Mitochondria	-0.86517	0.00122486	Negative
g__norank_f__67-14	g__Nitrosospira	-0.8651	0.00122739	Negative
g__norank_f__norank_o__Ardenticatenales	g__Methyloceanibacter	0.8651	0.00122739	Positive
g__Luteitalea	g__Bryobacter	-0.86503	0.00122966	Negative
g__norank_f__norank_o__AMGG11	g__possible_genus_04	-0.8648	0.00123781	Negative
g__norank_f__Vermiphilaceae	g__norank_f__norank_o__norank_c__vadinHA49	0.86459	0.00124518	Positive
g__Ellin6055	g__Adhaeribacter	0.86426	0.00125665	Positive
g__norank_f__Euzebyaceae	g__Roseisolibacter	0.86378	0.00127382	Positive
g__norank_f__norank_o__Vicinamibacterales	g__Acinetobacter	-0.86364	0.00127881	Negative
g__Iamia	g__norank_f__Micromonosporaceae	0.86364	0.00127902	Positive
g__norank_f__norank_o__Elsterales	g__Ellin6067	0.86337	0.00128858	Positive
g__norank_f__norank_o__Vicinamibacterales	g__Pseudaminobacter	-0.86323	0.00129382	Negative
g__norank_f__norank_o__norank_c__Subgroup_5	g__norank_f__norank_o__S085	0.86323	0.00129382	Positive
g__norank_f__norank_o__norank_c__bacteriap25	g__unclassified_p__Chloroflexi	0.86323	0.00129382	Positive
g__P3OB-42	g__Streptomyces	-0.86323	0.00129382	Negative
g__unclassified_f__Comamonadaceae	g__Flaviaesturariibacter	0.86293	0.00130446	Positive
g__norank_f__norank_o__norank_c__WWE3	g__Luteolibacter	0.86278	0.0013101	Positive
g__Glycomyces	g__Ellin517	-0.86266	0.00131434	Negative
g__Methyloceanibacter	g__unclassified_c__Anaerolineae	0.86252	0.00131967	Positive
g__Flaviaesturariibacter	g__Microbacterium	0.86244	0.00132248	Positive
g__unclassified_o__Frankiales	g__norank_f__Caldilineaceae	0.86242	0.00132317	Positive
g__Ferrovibrio	g__Brevundimonas	0.86211	0.00133474	Positive
g__norank_f__norank_o__Frankiales	g__Arthrobacter	0.86207	0.00133604	Positive
g__norank_f__norank_o__Subgroup_9	g__norank_f__norank_o__norank_c__norank_p__WS2	0.86207	0.00133619	Positive
g__Intrasporangium	g__Nocardiopsis	0.86204	0.00133713	Positive
g__norank_f__norank_o__norank_c__norank_p__GAL15	g__norank_f__norank_o__Subgroup_12	0.86204	0.00133713	Positive
g__Pseudolabrys	g__norank_f__Euzebyaceae	-0.86158	0.00135459	Negative
g__norank_f__norank_o__11-24	g__Sumerlaea	0.86158	0.00135459	Positive
g__Bdellovibrio	g__unclassified_f__Pseudomonadaceae	0.86097	0.00137745	Positive
g__norank_f__norank_o__norank_c__Thermoleophilia	g__unclassified_f__Sphingomonadaceae	0.86083	0.00138275	Positive
g__Sphingopyxis	g__Gemmata	-0.86072	0.00138694	Negative
g__Paludibaculum	g__norank_f__Euzebyaceae	-0.86035	0.00140086	Negative
g__norank_f__norank_o__norank_c__Subgroup_22	g__MND1	0.86015	0.00140863	Positive
g__unclassified_o__Vicinamibacterales	g__Blastococcus	-0.86002	0.0014138	Negative
g__norank_f__norank_o__Subgroup_9	g__norank_f__norank_o__norank_c__bacteriap25	0.85986	0.00142006	Positive
g__Methyloceanibacter	g__norank_f__norank_o__Candidatus_Gottesmanbacteria	0.85982	0.00142155	Positive
g__MND1	g__unclassified_o__Acidobacteriales	0.85982	0.00142155	Positive
g__unclassified_o__Cytophagales	g__OLB13	-0.8598	0.00142219	Negative
g__unclassified_o__Microtrichales	g__Ellin517	-0.85934	0.00144023	Negative
g__Ellin6055	g__Microbacterium	0.85896	0.00145524	Positive
g__norank_f__norank_o__Acidobacteriales	g__Amycolatopsis	-0.85861	0.0014689	Negative
g__Sporichthya	g__Actinoplanes	0.85839	0.00147766	Positive
g__norank_f__norank_o__Candidatus_Yanofskybacteria	g__Candidatus_Ovatusbacter	0.85796	0.00149481	Positive
g__unclassified_f__Pseudonocardiaceae	g__Actinoplanes	0.85762	0.00150851	Positive
g__norank_f__norank_o__Subgroup_9	g__Methyloceanibacter	0.85738	0.00151826	Positive
g__Aquicella	g__norank_f__AKIW781	-0.85721	0.0015253	Negative
g__Haliangium	g__unclassified_f__Micrococcaceae	-0.85721	0.0015253	Negative
g__Smaragdicoccus	g__norank_f__Verrucomicrobiaceae	-0.85697	0.00153516	Negative
g__norank_f__norank_o__norank_c__Subgroup_5	g__unclassified_o__Vicinamibacterales	0.85671	0.00154587	Positive
g__Steroidobacter	g__AKYG587	0.85631	0.0015625	Positive
g__norank_f__norank_o__norank_c__Pla4_lineage	g__norank_f__Mitochondria	-0.85627	0.00156399	Negative
g__Pajaroellobacter	g__TM7	0.85623	0.00156544	Positive
g__unclassified_f__Roseiflexaceae	g__Polycyclovorans	0.85621	0.00156649	Positive
g__Hirschia	g__norank_f__Entotheonellaceae	0.85601	0.00157498	Positive
g__norank_f__norank_o__11-24	g__possible_genus_04	-0.85584	0.00158172	Negative
g__Lacibacter	g__unclassified_c__Thermoleophilia	0.85584	0.0015819	Positive
g__Micromonospora	g__Tumebacillus	-0.85583	0.00158212	Negative
g__Pir4_lineage	g__norank_f__Anaerolineaceae	0.85583	0.00158239	Positive
g__unclassified_o__Acidobacteriales	g__norank_f__Beijerinckiaceae	-0.8558	0.00158343	Negative
g__norank_f__Rhodothermaceae	g__norank_f__Longimicrobiaceae	0.85577	0.00158487	Positive
g__Luteitalea	g__Luteolibacter	0.85562	0.00159127	Positive
g__unclassified_f__Microbacteriaceae	g__unclassified_f__Streptosporangiaceae	0.85551	0.00159593	Positive
g__Streptomyces	g__Caulobacter	0.85549	0.00159678	Positive
g__norank_f__norank_o__norank_c__OM190	g__Sumerlaea	0.85542	0.00159952	Positive
g__Kribbella	g__Ellin6055	0.85542	0.00159952	Positive
g__norank_f__Methyloligellaceae	g__unclassified_f__Streptosporangiaceae	-0.85535	0.00160262	Negative
g__Candidatus_Alysiosphaera	g__unclassified_c__Anaerolineae	0.85535	0.00160262	Positive
g__Puia	g__Tumebacillus	-0.85535	0.00160262	Negative
g__norank_f__norank_o__KF-JG30-C25	g__norank_f__norank_o__Acidobacteriales	0.85506	0.00161485	Positive
g__Ferruginibacter	g__unclassified_f__Micrococcaceae	0.85486	0.0016234	Positive
g__norank_f__norank_o__Ardenticatenales	g__norank_f__norank_o__norank_c__bacteriap25	0.85455	0.0016368	Positive
g__Sumerlaea	g__unclassified_c__Actinobacteria	-0.85449	0.00163905	Negative
g__norank_f__norank_o__norank_c__AKAU4049	g__AKYG587	0.85431	0.00164701	Positive
g__unclassified_c__Thermoleophilia	g__unclassified_o__Cytophagales	-0.85416	0.00165329	Negative
g__norank_f__norank_o__Subgroup_12	g__Paludibaculum	0.85406	0.00165767	Positive
g__norank_f__Anaerolineaceae	g__norank_f__Pirellulaceae	0.85367	0.00167451	Positive
g__norank_f__norank_o__norank_c__norank_p__Desulfobacterota	g__norank_f__WD2101_soil_group	-0.85367	0.00167451	Negative
g__Nitrospira	g__unclassified_f__Micrococcaceae	-0.85367	0.00167451	Negative
g__norank_f__norank_o__norank_c__Subgroup_5	g__Ramlibacter	-0.85366	0.00167521	Negative
g__Lacibacter	g__unclassified_c__Anaerolineae	0.85319	0.00169586	Positive
g__Paludibaculum	g__unclassified_o__Acidobacteriales	0.85316	0.00169725	Positive
g__norank_f__norank_o__norank_c__Subgroup_22	g__Polycyclovorans	0.85294	0.00170674	Positive
g__MM2	g__Aridibacter	-0.85287	0.0017099	Negative
g__Candidatus_Omnitrophus	g__norank_f__norank_o__AMGG11	0.85285	0.00171072	Positive
g__norank_f__norank_o__Actinomarinales	g__norank_f__norank_o__CCM11a	0.85285	0.00171072	Positive
g__norank_f__norank_o__Armatimonadales	g__Longimicrobium	0.85285	0.00171072	Positive
g__norank_f__norank_o__Ardenticatenales	g__Sumerlaea	0.85282	0.00171189	Positive
g__Methyloceanibacter	g__SH-PL14	0.85282	0.00171189	Positive
g__norank_f__Entotheonellaceae	g__Vicinamibacter	-0.85276	0.00171474	Negative
g__Pedomicrobium	g__unclassified_f__Streptosporangiaceae	-0.85267	0.00171883	Negative
g__Lysobacter	g__unclassified_f__Xanthomonadaceae	0.85262	0.00172087	Positive
g__norank_f__norank_o__Fimbriimonadales	g__Micromonospora	-0.85245	0.00172865	Negative
g__norank_f__norank_o__Vampirovibrionales	g__Longimicrobium	0.85244	0.00172918	Positive
g__Solirubrobacter	g__norank_f__norank_o__norank_c__Planctomycetes	-0.85231	0.00173477	Negative
g__Anaeromyxobacter	g__Paludibaculum	0.85228	0.00173624	Positive
g__norank_f__norank_o__norank_c__Sericytochromatia	g__Longimicrobium	0.85218	0.00174078	Positive
g__unclassified_f__Hyphomicrobiaceae	g__norank_f__norank_o__IMCC26256	-0.85211	0.00174401	Negative
g__unclassified_f__Streptosporangiaceae	g__norank_f__Microscillaceae	0.852	0.00174886	Positive
g__norank_f__norank_o__PLTA13	g__Kribbella	-0.85187	0.00175472	Negative
g__SM1A02	g__Singulisphaera	0.85143	0.00177459	Positive
g__norank_f__norank_o__PLTA13	g__unclassified_o__Acidobacteriales	0.85143	0.00177459	Positive
g__norank_f__norank_o__PLTA13	g__norank_f__norank_o__norank_c__norank_p__Latescibacterota	0.85143	0.00177459	Positive
g__Singulisphaera	g__Rhodopirellula	-0.85133	0.00177896	Negative
g__Arenimonas	g__Hirschia	0.85117	0.00178632	Positive
g__Pontibacter	g__Ensifer	0.85111	0.00178912	Positive
g__norank_f__norank_o__Vicinamibacterales	g__norank_f__Vicinamibacteraceae	0.85107	0.00179113	Positive
g__norank_f__norank_o__norank_c__bacteriap25	g__norank_f__norank_o__11-24	0.85107	0.00179113	Positive
g__norank_f__norank_o__Azospirillales	g__norank_f__Caldilineaceae	-0.85107	0.00179113	Negative
g__Bacillus	g__norank_f__Gemmataceae	0.85107	0.00179113	Positive
g__Methyloceanibacter	g__norank_f__Steroidobacteraceae	0.851	0.00179406	Positive
g__norank_f__Vicinamibacteraceae	g__norank_f__norank_o__Rokubacteriales	0.85061	0.00181221	Positive
g__norank_f__norank_o__Saccharimonadales	g__TM7a	0.85061	0.00181221	Positive
g__SM1A02	g__unclassified_f__A4b	0.85057	0.00181386	Positive
g__Planctomicrobium	g__Iamia	0.85017	0.00183274	Positive
g__norank_f__env.OPS_17	g__Vicinamibacter	-0.85016	0.00183323	Negative
g__norank_f__norank_o__SBR1031	g__norank_f__Anaerolineaceae	0.85016	0.00183323	Positive
g__norank_f__norank_o__Candidatus_Yanofskybacteria	g__Massilia	-0.85005	0.00183808	Negative
g__unclassified_o__Acidobacteriales	g__Ferruginibacter	-0.85005	0.00183808	Negative
g__unclassified_c__Anaerolineae	g__norank_f__Steroidobacteraceae	0.84995	0.00184295	Positive
g__norank_f__Ilumatobacteraceae	g__Ferrovibrio	0.84986	0.00184701	Positive
g__norank_f__norank_o__norank_c__bacteriap25	g__unclassified_c__Thermoleophilia	0.84966	0.00185641	Positive
g__norank_f__Solimonadaceae	g__norank_f__Euzebyaceae	-0.84955	0.00186181	Negative
g__unclassified_f__Xanthobacteraceae	g__Pontibacter	-0.8495	0.00186385	Negative
g__Nonomuraea	g__norank_f__norank_o__norank_c__AKAU4049	0.84943	0.00186713	Positive
g__unclassified_f__Microscillaceae	g__norank_f__norank_o__CCM11a	0.84924	0.00187655	Positive
g__Altererythrobacter	g__Longimicrobium	0.84924	0.00187655	Positive
g__Anaeromyxobacter	g__Blastococcus	-0.84914	0.0018809	Negative
g__Pseudolabrys	g__unclassified_o__Acidobacteriales	0.84883	0.00189583	Positive
g__norank_f__norank_o__norank_c__norank_p__Latescibacterota	g__Pseudaminobacter	-0.84883	0.00189583	Negative
g__norank_f__norank_o__norank_c__Pla4_lineage	g__Bradyrhizobium	-0.84879	0.00189787	Negative
g__norank_f__norank_o__norank_c__Pla4_lineage	g__unclassified_f__Longimicrobiaceae	-0.84863	0.0019052	Negative
g__Haliangium	g__Flavobacterium	0.84857	0.0019081	Positive
g__unclassified_f__Pedosphaeraceae	g__Flaviaesturariibacter	-0.84857	0.0019081	Negative
g__Arenimonas	g__norank_f__Entotheonellaceae	0.84853	0.00191038	Positive
g__norank_f__norank_o__Azospirillales	g__OLB13	-0.84834	0.00191926	Negative
g__norank_f__norank_o__norank_c__Subgroup_25	g__Neo-b11	-0.84828	0.00192215	Negative
g__norank_f__Micavibrionaceae	g__norank_f__Steroidobacteraceae	0.8481	0.00193073	Positive
g__Bauldia	g__unclassified_f__Thermomonosporaceae	-0.8481	0.00193073	Negative
g__MM2	g__norank_f__A0839	-0.84766	0.00195243	Negative
g__norank_f__AKYH767	g__unclassified_f__Pedosphaeraceae	0.84766	0.00195243	Positive
g__norank_f__A4b	g__unclassified_f__Micrococcaceae	-0.84758	0.00195638	Negative
g__norank_f__Vicinamibacteraceae	g__Altererythrobacter	-0.84756	0.00195715	Negative
g__norank_f__norank_o__norank_c__Subgroup_5	g__norank_f__norank_o__norank_c__OM190	0.84756	0.00195715	Positive
g__norank_f__norank_o__Acidobacteriales	g__norank_f__Mitochondria	-0.84745	0.00196234	Negative
g__Kaistia	g__norank_f__Rhodanobacteraceae	0.84697	0.00198633	Positive
g__norank_f__norank_o__norank_c__Sericytochromatia	g__norank_f__norank_o__DS-100	0.84693	0.00198833	Positive
g__norank_f__A4b	g__Flavobacterium	0.84666	0.00200163	Positive
g__Streptomyces	g__Flaviaesturariibacter	0.84666	0.00200163	Positive
g__AKYG587	g__Ramlibacter	-0.84664	0.00200244	Negative
g__Pseudolabrys	g__unclassified_c__Actinobacteria	-0.84664	0.00200244	Negative
g__Sporosarcina	g__norank_f__Blastocatellaceae	0.84612	0.00202842	Positive
g__unclassified_o__SBR1031	g__norank_f__Beijerinckiaceae	-0.84592	0.00203845	Negative
g__Candidatus_Ovatusbacter	g__Massilia	-0.84592	0.00203864	Negative
g__Candidatus_Ovatusbacter	g__unclassified_f__Pseudonocardiaceae	-0.84592	0.00203864	Negative
g__unclassified_f__Pseudonocardiaceae	g__Flaviaesturariibacter	0.84592	0.00203864	Positive
g__Chthonomonas	g__unclassified_f__Rhizobiaceae	-0.84591	0.00203904	Negative
g__norank_f__AKIW781	g__Sporichthya	0.84577	0.00204625	Positive
g__Nordella	g__unclassified_f__Microbacteriaceae	-0.84563	0.00205322	Negative
g__norank_f__norank_o__norank_c__Subgroup_22	g__norank_f__norank_o__norank_c__Subgroup_11	0.84536	0.00206685	Positive
g__unclassified_f__Pedosphaeraceae	g__unclassified_f__Comamonadaceae	-0.8453	0.00206978	Negative
g__norank_f__norank_o__Ardenticatenales	g__Ramlibacter	-0.84499	0.0020858	Negative
g__Streptomyces	g__Ellin6055	0.84499	0.0020858	Positive
g__Bauldia	g__norank_f__norank_o__Acidobacteriales	0.84497	0.00208692	Positive
g__norank_f__norank_o__CCM11a	g__norank_f__norank_o__norank_c__norank_p__WS2	0.84489	0.00209064	Positive
g__unclassified_o__Acidobacteriales	g__unclassified_c__Actinobacteria	-0.84474	0.00209872	Negative
g__Sumerlaea	g__norank_f__Euzebyaceae	-0.84472	0.00209955	Negative
g__unclassified_f__Myxococcaceae	g__Ohtaekwangia	0.84457	0.00210751	Positive
g__Methyloceanibacter	g__norank_f__norank_o__norank_c__norank_p__WS2	0.84429	0.00212166	Positive
g__norank_f__norank_o__norank_c__Alphaproteobacteria	g__Luteolibacter	0.84416	0.00212839	Positive
g__Flavobacterium	g__Abditibacterium	-0.84413	0.00213032	Negative
g__norank_f__Myxococcaceae	g__norank_f__norank_o__0319-7L14	-0.84407	0.00213308	Negative
g__Phaselicystis	g__norank_f__norank_o__Subgroup_7	-0.84407	0.00213308	Negative
g__norank_f__Anaerolineaceae	g__Ramlibacter	-0.84404	0.00213472	Negative
g__unclassified_f__Xanthobacteraceae	g__norank_f__norank_o__norank_c__Thermoleophilia	-0.84401	0.00213612	Negative
g__unclassified_f__Microscillaceae	g__Actinophytocola	-0.84401	0.00213612	Negative
g__norank_f__Micavibrionaceae	g__norank_f__norank_o__0319-6G20	0.84378	0.00214828	Positive
g__unclassified_c__Gammaproteobacteria	g__norank_f__norank_o__Frankiales	-0.84375	0.00214988	Negative
g__Aridibacter	g__Ilumatobacter	0.84356	0.00215993	Positive
g__PMMR1	g__norank_f__norank_o__Blfdi19	-0.84329	0.00217421	Negative
g__norank_f__Steroidobacteraceae	g__Amycolatopsis	-0.84319	0.00217924	Negative
g__norank_f__norank_o__Actinomarinales	g__norank_f__WD2101_soil_group	-0.84318	0.00218002	Negative
g__norank_f__norank_o__norank_c__OM190	g__Kribbella	-0.84311	0.00218339	Negative
g__norank_f__norank_o__PLTA13	g__possible_genus_04	-0.84308	0.00218508	Negative
g__Marmoricola	g__Puia	0.84308	0.00218518	Positive
g__unclassified_o__Vicinamibacterales	g__norank_f__norank_o__norank_c__norank_p__WS2	0.84302	0.00218835	Positive
g__Novosphingobium	g__TM7a	0.84302	0.00218835	Positive
g__unclassified_c__Gammaproteobacteria	g__norank_f__norank_o__norank_c__OM190	0.84266	0.00220761	Positive
g__Phytohabitans	g__Chryseolinea	-0.84262	0.00220971	Negative
g__norank_f__Fimbriimonadaceae	g__Microlunatus	0.84242	0.00222003	Positive
g__SH-PL14	g__norank_f__Pirellulaceae	0.84242	0.00222003	Positive
g__norank_f__Vicinamibacteraceae	g__Longimicrobium	-0.84239	0.00222204	Negative
g__norank_f__KF-JG30-B3	g__Flaviaesturariibacter	-0.84239	0.00222204	Negative
g__Dyadobacter	g__Nocardia	0.84222	0.0022312	Positive
g__norank_f__norank_o__RBG-13-54-9	g__Inquilinus	0.84218	0.00223323	Positive
g__unclassified_o__SBR1031	g__Polycyclovorans	0.84214	0.00223541	Positive
g__unclassified_c__Gammaproteobacteria	g__Noviherbaspirillum	-0.84184	0.00225149	Negative
g__norank_f__norank_o__Candidatus_Gottesmanbacteria	g__Nonomuraea	0.84184	0.00225149	Positive
g__Pir4_lineage	g__Flaviaesturariibacter	-0.84153	0.00226817	Negative
g__norank_f__norank_o__norank_c__Subgroup_18	g__Nitrospira	0.84148	0.00227104	Positive
g__unclassified_f__Microscillaceae	g__Ramlibacter	-0.84146	0.00227189	Negative
g__Steroidobacter	g__Noviherbaspirillum	-0.84145	0.0022725	Negative
g__norank_f__Reyranellaceae	g__norank_f__norank_o__norank_c__Berkelbacteria	0.84138	0.00227628	Positive
g__Kribbella	g__Ferruginibacter	0.84104	0.00229517	Positive
g__norank_f__Anaerolineaceae	g__norank_f__norank_o__norank_c__Subgroup_5	0.84098	0.00229818	Positive
g__norank_f__norank_o__PLTA13	g__norank_f__norank_o__11-24	0.84098	0.00229818	Positive
g__Terrimicrobium	g__unclassified_f__Enterobacteriaceae	0.84076	0.00231049	Positive
g__Terrimicrobium	g__unclassified_f__Streptomycetaceae	0.84076	0.00231049	Positive
g__UTCFX1	g__norank_f__Euzebyaceae	-0.84055	0.00232178	Negative
g__Nitrosospira	g__Sphingobium	0.84055	0.00232178	Positive
g__Ellin6055	g__Roseisolibacter	0.84051	0.0023244	Positive
g__Planctomicrobium	g__norank_f__Micromonosporaceae	0.8404	0.00233057	Positive
g__norank_f__norank_o__norank_c__norank_p__WS2	g__norank_f__norank_o__Frankiales	-0.84036	0.00233246	Negative
g__Arenimonas	g__Candidatus_Ovatusbacter	0.84024	0.00233945	Positive
g__Flavobacterium	g__norank_f__norank_o__norank_c__Subgroup_22	0.84024	0.00233945	Positive
g__Pir4_lineage	g__AKYG587	0.84	0.00235234	Positive
g__Arenimonas	g__norank_f__norank_o__Candidatus_Yanofskybacteria	0.83987	0.00235986	Positive
g__Agromyces	g__Sandaracinus	0.83978	0.00236483	Positive
g__Lysobacter	g__norank_f__norank_o__0319-6G20	0.83962	0.0023737	Positive
g__Nordella	g__Pedomicrobium	0.83957	0.00237664	Positive
g__unclassified_f__Rhizobiales_Incertae_Sedis	g__Gemmata	-0.83957	0.00237664	Negative
g__norank_f__Xanthobacteraceae	g__norank_f__norank_o__MVP-88	0.83957	0.00237664	Positive
g__unclassified_f__Microscillaceae	g__norank_f__norank_o__Actinomarinales	0.83957	0.00237664	Positive
g__norank_f__norank_o__Subgroup_15	g__norank_f__Methyloligellaceae	0.83935	0.00238916	Positive
g__Luteitalea	g__norank_f__norank_o__0319-6G20	0.83903	0.00240728	Positive
g__Romboutsia	g__norank_f__norank_o__Elsterales	0.83898	0.00240976	Positive
g__Bauldia	g__unclassified_f__Azospirillaceae	-0.83898	0.00240976	Negative
g__norank_f__norank_o__SBR1031	g__norank_f__A4b	0.83891	0.00241399	Positive
g__unclassified_f__Microscillaceae	g__norank_f__Pirellulaceae	0.83891	0.00241399	Positive
g__unclassified_p__Chloroflexi	g__Steroidobacter	0.83891	0.00241399	Positive
g__unclassified_o__Vicinamibacterales	g__Gemmatimonas	-0.83891	0.00241399	Negative
g__unclassified_f__A4b	g__unclassified_o__Solirubrobacterales	-0.83889	0.0024152	Negative
g__unclassified_f__Microscillaceae	g__norank_f__norank_o__norank_c__AKAU4049	0.83877	0.00242192	Positive
g__Nordella	g__norank_f__Xanthobacteraceae	0.83841	0.00244226	Positive
g__unclassified_f__Rhizobiaceae	g__unclassified_f__Streptosporangiaceae	0.83813	0.00245843	Positive
g__Candidatus_Ovatusbacter	g__Actinoplanes	-0.8381	0.00246051	Negative
g__Microbacterium	g__Roseisolibacter	0.83805	0.00246309	Positive
g__unclassified_c__Anaerolineae	g__AKYG587	0.83804	0.00246364	Positive
g__AKYG587	g__Gemmatimonas	-0.83796	0.00246867	Negative
g__Luteitalea	g__norank_f__norank_o__C0119	-0.83792	0.00247048	Negative
g__norank_f__Gemmatimonadaceae	g__norank_f__norank_o__norank_c__norank_p__WPS-2	-0.83776	0.0024799	Negative
g__unclassified_f__Pseudonocardiaceae	g__Sporichthya	0.83773	0.00248159	Positive
g__Luteolibacter	g__Polycyclovorans	0.83768	0.00248465	Positive
g__Flaviaesturariibacter	g__Sporichthya	0.8375	0.00249494	Positive
g__norank_f__norank_o__norank_c__Subgroup_5	g__AKYG587	0.83744	0.00249866	Positive
g__Noviherbaspirillum	g__norank_f__AKIW781	0.83719	0.00251308	Positive
g__Aquicella	g__Massilia	-0.83699	0.00252466	Negative
g__unclassified_f__Pedosphaeraceae	g__Massilia	-0.83699	0.00252466	Negative
g__MND1	g__norank_f__norank_o__norank_c__OM190	0.83696	0.00252678	Positive
g__norank_f__norank_o__norank_c__OM190	g__norank_f__Euzebyaceae	-0.83696	0.00252678	Negative
g__norank_f__norank_o__norank_c__Subgroup_11	g__Bradyrhizobium	-0.83693	0.00252864	Negative
g__norank_f__norank_o__KF-JG30-C25	g__norank_f__WD2101_soil_group	-0.83689	0.00253103	Negative
g__Paludibaculum	g__norank_f__norank_o__Subgroup_17	0.83689	0.00253103	Positive
g__Singulisphaera	g__norank_f__norank_o__FFCH16767	-0.83669	0.00254284	Negative
g__unclassified_f__Microscillaceae	g__norank_f__norank_o__norank_c__norank_p__WS2	0.83653	0.0025518	Positive
g__norank_f__norank_o__norank_c__norank_p__WS2	g__Ramlibacter	-0.83653	0.0025518	Negative
g__unclassified_f__Hyphomicrobiaceae	g__norank_f__norank_o__GWA2-38-13b	0.8365	0.00255387	Positive
g__Blastopirellula	g__unclassified_c__Thermoleophilia	0.83631	0.00256539	Positive
g__Luteitalea	g__norank_f__Rhodothermaceae	0.8363	0.00256575	Positive
g__I-8	g__Sumerlaea	0.83627	0.00256731	Positive
g__unclassified_f__Microbacteriaceae	g__norank_f__norank_o__FFCH16767	0.83624	0.00256915	Positive
g__Allorhizobium-Neorhizobium-Pararhizobium-Rhizobium	g__Brevundimonas	0.83622	0.00257018	Positive
g__unclassified_f__Pedosphaeraceae	g__norank_f__norank_o__norank_c__Acidimicrobiia	-0.83601	0.00258277	Negative
g__Pir4_lineage	g__unclassified_f__Pseudonocardiaceae	-0.83595	0.0025866	Negative
g__norank_f__Anaerolineaceae	g__Massilia	-0.83595	0.0025866	Negative
g__Phenylobacterium	g__Kribbella	0.83592	0.00258851	Positive
g__AKYG587	g__norank_f__Steroidobacteraceae	0.83571	0.00260088	Positive
g__norank_f__norank_o__Kapabacteriales	g__norank_f__norank_o__Vampirovibrionales	0.8356	0.00260762	Positive
g__norank_f__norank_o__norank_c__Subgroup_5	g__norank_f__norank_o__CCM11a	0.83554	0.00261127	Positive
g__Pseudaminobacter	g__Longimicrobium	0.83554	0.00261127	Positive
g__norank_f__norank_o__Acidobacteriales	g__Paludibaculum	0.83548	0.00261489	Positive
g__norank_f__norank_o__norank_c__Berkelbacteria	g__Pajaroellobacter	0.83546	0.00261598	Positive
g__Bosea	g__Devosia	0.83538	0.00262071	Positive
g__Pir4_lineage	g__Gemmatimonas	-0.83538	0.00262071	Negative
g__norank_f__norank_o__norank_c__Subgroup_18	g__norank_f__WD2101_soil_group	-0.83538	0.00262071	Negative
g__norank_f__norank_o__norank_c__OLB14	g__norank_f__A4b	0.83538	0.00262071	Positive
g__norank_f__Blastocatellaceae	g__unclassified_f__Micrococcaceae	-0.83538	0.00262071	Negative
g__unclassified_f__Blastocatellaceae	g__RB41	0.83538	0.00262071	Positive
g__norank_f__norank_o__norank_c__Subgroup_5	g__unclassified_p__Chloroflexi	0.83537	0.00262164	Positive
g__Pseudolabrys	g__norank_f__norank_o__norank_c__OM190	0.83537	0.00262164	Positive
g__Kibdelosporangium	g__Smaragdicoccus	0.83449	0.00267487	Positive
g__unclassified_f__Vicinamibacteraceae	g__unclassified_o__Saccharimonadales	0.83442	0.00267926	Positive
g__norank_f__WD2101_soil_group	g__norank_f__Euzebyaceae	0.83442	0.00267926	Positive
g__Mesorhizobium	g__Pedobacter	0.8344	0.00268038	Positive
g__norank_f__norank_o__Elev-16S-1166	g__Paenibacillus	-0.83437	0.00268193	Negative
g__norank_f__Myxococcaceae	g__Flavisolibacter	-0.83437	0.00268215	Negative
g__unclassified_o__Vicinamibacterales	g__AKYG587	0.83437	0.00268215	Positive
g__unclassified_f__Myxococcaceae	g__norank_f__Isosphaeraceae	0.83436	0.00268311	Positive
g__Mycobacterium	g__norank_f__JG30-KF-CM45	0.83409	0.00269948	Positive
g__norank_f__norank_o__Subgroup_9	g__norank_f__norank_o__norank_c__AKAU4049	0.83354	0.00273356	Positive
g__norank_f__A4b	g__Arthrobacter	-0.83348	0.00273748	Negative
g__norank_f__norank_o__norank_c__Alphaproteobacteria	g__Arthrobacter	-0.83348	0.00273748	Negative
g__norank_f__norank_o__Candidatus_Gottesmanbacteria	g__norank_f__norank_o__Azospirillales	-0.8334	0.00274243	Negative
g__Dyadobacter	g__Tumebacillus	-0.83333	0.00274639	Negative
g__Agromyces	g__RB41	-0.8333	0.00274864	Negative
g__norank_f__norank_o__norank_c__JG30-KF-CM66	g__norank_f__norank_o__norank_c__norank_p__SAR324_cladeMarine_group_B	0.83314	0.00275826	Positive
g__norank_f__norank_o__Kapabacteriales	g__Longimicrobium	0.833	0.0027671	Positive
g__Paludibaculum	g__norank_f__norank_o__norank_c__OM190	0.83293	0.00277185	Positive
g__norank_f__norank_o__norank_c__Subgroup_18	g__norank_f__norank_o__norank_c__norank_p__Latescibacterota	0.83285	0.00277646	Positive
g__Caulobacter	g__Blastococcus	0.83284	0.00277699	Positive
g__norank_f__norank_o__S085	g__norank_f__norank_o__11-24	0.83283	0.00277789	Positive
g__norank_f__norank_o__PLTA13	g__Ferruginibacter	-0.8327	0.0027864	Negative
g__norank_f__norank_o__norank_c__norank_p__WS2	g__norank_f__norank_o__0319-6G20	0.83251	0.00279781	Positive
g__Aquicella	g__norank_f__Anaerolineaceae	0.83236	0.00280746	Positive
g__Ellin6055	g__unclassified_f__Comamonadaceae	0.83232	0.00281034	Positive
g__Phytohabitans	g__Bosea	0.83221	0.00281687	Positive
g__Terrimonas	g__norank_f__AKIW781	-0.83221	0.00281687	Negative
g__Pseudarthrobacter	g__PMMR1	0.83205	0.0028273	Positive
g__norank_f__norank_o__Fimbriimonadales	g__Brevundimonas	-0.8319	0.0028372	Negative
g__norank_f__Reyranellaceae	g__Skermanella	-0.8319	0.0028372	Negative
g__unclassified_o__Gaiellales	g__norank_f__Isosphaeraceae	0.83188	0.00283838	Positive
g__unclassified_f__Blastocatellaceae	g__unclassified_p__Patescibacteria	0.83184	0.00284046	Positive
g__norank_f__norank_o__norank_c__norank_p__Desulfobacterota	g__norank_f__norank_o__norank_c__OM190	0.83181	0.00284276	Positive
g__norank_f__norank_o__Candidatus_Yanofskybacteria	g__Noviherbaspirillum	-0.83175	0.0028462	Negative
g__Blastococcus	g__norank_f__Mitochondria	0.83175	0.00284647	Positive
g__Virgisporangium	g__PMMR1	0.83167	0.0028517	Positive
g__norank_f__Micropepsaceae	g__norank_f__Vermiphilaceae	-0.83134	0.00287279	Negative
g__norank_f__norank_o__norank_c__Subgroup_11	g__unclassified_f__Micrococcaceae	-0.83129	0.00287615	Negative
g__norank_f__norank_o__Elsterales	g__Paenibacillus	-0.83125	0.00287863	Negative
g__norank_f__LWQ8	g__unclassified_f__Phycisphaeraceae	0.83123	0.00288008	Positive
g__unclassified_c__Anaerolineae	g__norank_f__norank_o__CCM11a	0.83118	0.00288283	Positive
g__MM2	g__Ilumatobacter	-0.83092	0.00289992	Negative
g__norank_f__norank_o__Frankiales	g__Ferruginibacter	0.83088	0.00290267	Positive
g__unclassified_f__Microscillaceae	g__Methyloceanibacter	0.8308	0.00290748	Positive
g__Devosia	g__Roseomonas	0.83078	0.00290906	Positive
g__norank_f__norank_o__norank_c__Subgroup_22	g__Nitrospira	0.83078	0.00290906	Positive
g__norank_f__norank_o__norank_c__Subgroup_22	g__norank_f__WD2101_soil_group	-0.83078	0.00290906	Negative
g__norank_f__norank_o__norank_c__OM190	g__norank_f__norank_o__norank_c__norank_p__Latescibacterota	0.83031	0.00293976	Positive
g__norank_f__67-14	g__norank_f__norank_o__norank_c__MB-A2-108	0.8303	0.00294023	Positive
g__norank_f__norank_o__S085	g__SH-PL14	0.8303	0.00294023	Positive
g__Nitrospira	g__norank_f__WD2101_soil_group	-0.8303	0.00294023	Negative
g__unclassified_p__Chloroflexi	g__norank_f__norank_o__norank_c__norank_p__WS2	0.83005	0.00295687	Positive
g__norank_f__Anaerolineaceae	g__Sporichthya	-0.82999	0.00296096	Negative
g__Microlunatus	g__norank_f__SC-I-84	-0.82993	0.00296483	Negative
g__Rhodoplanes	g__norank_f__Myxococcaceae	0.82973	0.00297827	Positive
g__Neo-b11	g__norank_f__norank_o__Blfdi19	-0.82964	0.00298419	Negative
g__norank_f__norank_o__AMGG11	g__unclassified_c__Thermoleophilia	0.8296	0.0029866	Positive
g__norank_f__norank_o__Candidatus_Azambacteria	g__norank_f__Micromonosporaceae	0.82955	0.00298999	Positive
g__OM27_clade	g__Ohtaekwangia	-0.82955	0.00298999	Negative
g__Glycomyces	g__unclassified_k__norank_d__Bacteria	0.82937	0.00300181	Positive
g__norank_f__norank_o__norank_c__WWE3	g__norank_f__norank_o__norank_c__Alphaproteobacteria	0.82937	0.00300181	Positive
g__Smaragdicoccus	g__Sphingobium	0.82937	0.00300181	Positive
g__Candidatus_Berkiella	g__Nordella	0.82885	0.0030366	Positive
g__norank_f__Euzebyaceae	g__unclassified_f__Thermomonosporaceae	0.82878	0.00304154	Positive
g__norank_f__norank_o__norank_c__Subgroup_18	g__norank_f__Mitochondria	-0.82876	0.00304256	Negative
g__norank_f__norank_o__norank_c__Subgroup_18	g__unclassified_o__Vicinamibacterales	0.82875	0.00304329	Positive
g__norank_f__norank_o__norank_c__OLB14	g__norank_f__BIrii41	0.82875	0.00304329	Positive
g__Flaviaesturariibacter	g__Adhaeribacter	0.82858	0.0030545	Positive
g__unclassified_f__Azospirillaceae	g__unclassified_f__Longimicrobiaceae	0.82831	0.00307306	Positive
g__unclassified_f__Longimicrobiaceae	g__norank_f__Azospirillaceae	0.82831	0.00307306	Positive
g__MND1	g__norank_f__norank_o__0319-6G20	0.82829	0.00307402	Positive
g__norank_f__norank_o__S085	g__Sumerlaea	0.82828	0.00307477	Positive
g__unclassified_o__Acidobacteriales	g__Adhaeribacter	-0.82813	0.0030855	Negative
g__Reyranella	g__norank_f__norank_o__norank_c__Subgroup_25	-0.82808	0.00308864	Negative
g__norank_f__norank_o__GWA2-38-13b	g__Nocardioides	-0.82808	0.00308864	Negative
g__norank_f__norank_o__norank_c__Berkelbacteria	g__CL500-29_marine_group	-0.82759	0.00312194	Negative
g__norank_f__norank_o__SBR1031	g__unclassified_c__Gammaproteobacteria	0.82722	0.00314711	Positive
g__unclassified_f__Pseudonocardiaceae	g__unclassified_f__Comamonadaceae	0.82722	0.00314711	Positive
g__norank_f__norank_o__Gaiellales	g__norank_f__norank_o__norank_c__Gitt-GS-136	0.82718	0.00315036	Positive
g__norank_f__norank_o__norank_c__Parcubacteria	g__norank_f__norank_o__IMCC26256	0.82718	0.00315036	Positive
g__Aquicella	g__norank_f__norank_o__Candidatus_Yanofskybacteria	0.82708	0.00315727	Positive
g__norank_f__Micromonosporaceae	g__norank_f__norank_o__Bacteroidetes_VC2.1_Bac22	0.8269	0.00316932	Positive
g__Flaviaesturariibacter	g__Bdellovibrio	0.8269	0.00316955	Positive
g__norank_f__norank_o__KF-JG30-C25	g__norank_f__norank_o__norank_c__norank_p__Latescibacterota	0.8268	0.00317609	Positive
g__unclassified_f__Roseiflexaceae	g__norank_f__norank_o__0319-6G20	0.8268	0.00317654	Positive
g__norank_f__norank_o__SBR1031	g__norank_f__Pirellulaceae	0.82675	0.00317971	Positive
g__unclassified_f__Microscillaceae	g__norank_f__norank_o__S085	0.82675	0.00317971	Positive
g__SH-PL14	g__norank_f__norank_o__Azospirillales	-0.82675	0.00317971	Negative
g__unclassified_o__Vicinamibacterales	g__norank_f__WD2101_soil_group	-0.82675	0.00317971	Negative
g__norank_f__norank_o__Subgroup_17	g__Ellin6055	-0.82675	0.00317971	Negative
g__TM7a	g__RB41	-0.82675	0.00317971	Negative
g__Neo-b11	g__norank_f__Vermiphilaceae	-0.8267	0.00318358	Negative
g__Ramlibacter	g__unclassified_f__Comamonadaceae	0.82622	0.00321676	Positive
g__norank_f__norank_o__norank_c__norank_p__Latescibacterota	g__unclassified_c__Actinobacteria	-0.8261	0.00322492	Negative
g__Pseudomonas	g__Chitinophaga	0.82609	0.00322604	Positive
g__norank_f__norank_o__norank_c__Subgroup_25	g__norank_f__Hydrogenedensaceae	0.82587	0.00324147	Positive
g__Pseudorhodoplanes	g__Roseomonas	0.82573	0.00325084	Positive
g__Pseudonocardia	g__Pedobacter	0.82573	0.00325097	Positive
g__Candidatus_Alysiosphaera	g__Nitrosospira	-0.82573	0.00325097	Negative
g__norank_f__Polyangiaceae	g__Smaragdicoccus	0.82569	0.00325389	Positive
g__Hyphomicrobium	g__norank_f__norank_o__FFCH16767	-0.82569	0.00325414	Negative
g__unclassified_o__Acidobacteriales	g__norank_f__Euzebyaceae	-0.82555	0.00326388	Negative
g__Anaeromyxobacter	g__Rhodopirellula	-0.82545	0.00327112	Negative
g__Ohtaekwangia	g__norank_f__Isosphaeraceae	0.82544	0.00327133	Positive
g__norank_f__norank_o__norank_c__Pla4_lineage	g__norank_f__WD2101_soil_group	-0.8254	0.00327421	Negative
g__Luteitalea	g__norank_f__norank_o__norank_c__OLB14	0.82515	0.00329193	Positive
g__norank_f__norank_o__norank_c__Subgroup_11	g__norank_f__norank_o__PLTA13	0.82515	0.00329193	Positive
g__norank_f__Azospirillaceae	g__unclassified_f__Thermomonosporaceae	0.82499	0.00330346	Positive
g__Paludibaculum	g__possible_genus_04	-0.82496	0.00330584	Negative
g__norank_f__norank_o__Rokubacteriales	g__norank_f__norank_o__Vampirovibrionales	-0.82494	0.00330689	Negative
g__unclassified_o__Saccharimonadales	g__norank_f__Ilumatobacteraceae	0.82471	0.00332334	Positive
g__norank_f__norank_o__MVP-88	g__norank_f__norank_o__Ardenticatenales	0.82471	0.00332334	Positive
g__Nitrospira	g__norank_f__norank_o__norank_c__norank_p__Latescibacterota	0.82471	0.00332334	Positive
g__Gemmatimonas	g__Caulobacter	0.82471	0.00332334	Positive
g__norank_f__norank_o__Subgroup_7	g__unclassified_f__Sphingomonadaceae	0.82471	0.00332334	Positive
g__norank_f__norank_o__11-24	g__Kribbella	-0.82465	0.00332782	Negative
g__norank_f__norank_o__norank_c__Parcubacteria	g__norank_f__norank_o__Planctomycetales	0.82465	0.00332782	Positive
g__norank_f__norank_o__norank_c__Subgroup_18	g__norank_f__Solimonadaceae	0.82453	0.00333643	Positive
g__norank_f__A4b	g__Ferruginibacter	-0.82449	0.00333958	Negative
g__UTCFX1	g__Actinomadura	-0.82391	0.00338108	Negative
g__unclassified_o__Vicinamibacterales	g__unclassified_c__Thermoleophilia	0.82384	0.00338625	Positive
g__norank_f__norank_o__norank_c__OM190	g__Ferruginibacter	-0.82384	0.00338625	Negative
g__norank_f__norank_o__norank_c__Subgroup_5	g__norank_f__norank_o__norank_c__norank_p__WS2	0.82356	0.00340626	Positive
g__norank_f__norank_o__norank_c__Sericytochromatia	g__norank_f__Longimicrobiaceae	0.82356	0.00340626	Positive
g__unclassified_f__Anaerolineaceae	g__Nitrosospira	0.82353	0.00340855	Positive
g__Flaviaesturariibacter	g__Roseisolibacter	0.82345	0.00341443	Positive
g__norank_f__Rhodothermaceae	g__Longimicrobium	0.82337	0.00342063	Positive
g__norank_f__norank_o__norank_c__JG30-KF-CM66	g__norank_f__norank_o__norank_c__norank_p__RCP2-54	-0.82319	0.00343394	Negative
g__norank_f__Xanthobacteraceae	g__unclassified_f__Comamonadaceae	-0.82317	0.00343506	Negative
g__unclassified_f__Hyphomicrobiaceae	g__Flavobacterium	0.82304	0.0034444	Positive
g__Sumerlaea	g__norank_f__Azospirillaceae	-0.82243	0.00348937	Negative
g__norank_f__norank_o__norank_c__Subgroup_18	g__norank_f__norank_o__KF-JG30-C25	0.82242	0.00349015	Positive
g__Rhizocola	g__norank_f__Intrasporangiaceae	0.82213	0.00351164	Positive
g__Terrimonas	g__Intrasporangium	0.82213	0.00351164	Positive
g__Amycolatopsis	g__Roseisolibacter	0.82211	0.00351357	Positive
g__unclassified_o__Vicinamibacterales	g__Roseisolibacter	-0.8221	0.00351409	Negative
g__unclassified_c__Actinobacteria	g__norank_f__Mitochondria	0.82194	0.00352618	Positive
g__Ellin6055	g__Flaviaesturariibacter	0.82184	0.00353354	Positive
g__Mycobacterium	g__Pseudarthrobacter	0.82183	0.00353447	Positive
g__norank_f__norank_o__norank_c__Subgroup_25	g__Steroidobacter	0.82181	0.00353619	Positive
g__norank_f__Anaerolineaceae	g__AKYG587	0.82154	0.00355591	Positive
g__norank_f__norank_o__PLTA13	g__unclassified_c__Actinobacteria	-0.82154	0.00355591	Negative
g__norank_f__norank_o__Candidatus_Gottesmanbacteria	g__unclassified_o__Cytophagales	-0.82135	0.00357054	Negative
g__norank_f__Rhodanobacteraceae	g__norank_f__Steroidobacteraceae	0.82114	0.00358649	Positive
g__norank_f__norank_o__Subgroup_9	g__Steroidobacter	0.82107	0.00359188	Positive
g__norank_f__norank_o__norank_c__BD7-11	g__unclassified_o__Rhizobiales	0.82093	0.00360179	Positive
g__norank_f__Gemmatimonadaceae	g__norank_f__AKYG1722	-0.82067	0.00362171	Negative
g__unclassified_f__Rhizobiales_Incertae_Sedis	g__Allorhizobium-Neorhizobium-Pararhizobium-Rhizobium	0.82067	0.00362171	Positive
g__unclassified_f__Micromonosporaceae	g__Devosia	0.82067	0.00362171	Positive
g__norank_f__norank_o__norank_c__bacteriap25	g__unclassified_o__Vicinamibacterales	0.82067	0.00362171	Positive
g__unclassified_p__Chloroflexi	g__norank_f__Pirellulaceae	0.82067	0.00362171	Positive
g__Sphingomonas	g__Altererythrobacter	0.82067	0.00362171	Positive
g__unclassified_f__Gemmataceae	g__mle1-7	0.82057	0.00362951	Positive
g__unclassified_f__Solirubrobacteraceae	g__unclassified_o__SBR1031	0.8205	0.00363455	Positive
g__norank_f__Intrasporangiaceae	g__Archangium	-0.82037	0.00364447	Negative
g__unclassified_p__Patescibacteria	g__RB41	0.82028	0.0036519	Positive
g__norank_f__Entotheonellaceae	g__norank_f__norank_o__Candidatus_Yanofskybacteria	0.82003	0.00367079	Positive
g__norank_f__norank_o__KF-JG30-C25	g__P3OB-42	0.81991	0.00367992	Positive
g__norank_f__Polyangiaceae	g__norank_f__Verrucomicrobiaceae	-0.81968	0.0036981	Negative
g__Streptomyces	g__possible_genus_04	0.81961	0.00370353	Positive
g__unclassified_p__Chloroflexi	g__Bryobacter	-0.81958	0.0037059	Negative
g__norank_f__norank_o__norank_c__AKAU4049	g__norank_f__Steroidobacteraceae	0.81946	0.00371501	Positive
g__unclassified_o__Microtrichales	g__Novosphingobium	0.8194	0.00371939	Positive
g__Afipia	g__Rhodococcus	0.81937	0.0037217	Positive
g__SH-PL14	g__norank_f__norank_o__CCM11a	0.81935	0.00372367	Positive
g__Intrasporangium	g__norank_f__norank_o__Subgroup_9	0.81929	0.00372772	Positive
g__norank_f__norank_o__norank_c__Berkelbacteria	g__TM7	0.81908	0.00374404	Positive
g__Fimbriiglobus	g__norank_f__env.OPS_17	0.81901	0.00375019	Positive
g__norank_f__Solimonadaceae	g__Adhaeribacter	-0.81891	0.00375778	Negative
g__Methyloceanibacter	g__norank_f__norank_o__norank_c__AKAU4049	0.81879	0.00376683	Positive
g__unclassified_k__norank_d__Bacteria	g__unclassified_f__Sphingomonadaceae	-0.81856	0.00378524	Negative
g__norank_f__norank_o__norank_c__norank_p__MBNT15	g__unclassified_f__Solirubrobacteraceae	0.81853	0.00378759	Positive
g__unclassified_o__Saccharimonadales	g__RB41	-0.81818	0.00381492	Negative
g__norank_f__norank_o__norank_c__bacteriap25	g__norank_f__Pirellulaceae	0.81818	0.00381492	Positive
g__norank_f__A4b	g__Acidibacter	0.81818	0.00381492	Positive
g__Stenotrophomonas	g__norank_f__norank_o__C0119	-0.81814	0.00381784	Negative
g__unclassified_c__Acidobacteriae	g__Pontibacter	-0.81811	0.00382039	Negative
g__Aquicella	g__Sporichthya	-0.818	0.00382965	Negative
g__norank_f__Pedosphaeraceae	g__CL500-29_marine_group	-0.81796	0.0038322	Negative
g__norank_f__norank_o__11-24	g__unclassified_o__Acidobacteriales	0.81796	0.0038322	Positive
g__norank_f__norank_o__norank_c__norank_p__MBNT15	g__Pseudarthrobacter	-0.81787	0.00383981	Negative
g__norank_f__Methyloligellaceae	g__unclassified_f__Rhizobiaceae	-0.81771	0.00385211	Negative
g__Fimbriiglobus	g__norank_f__norank_o__Candidatus_Azambacteria	0.8177	0.00385329	Positive
g__Flaviaesturariibacter	g__Actinoplanes	0.81749	0.00387002	Positive
g__norank_f__norank_o__KF-JG30-C25	g__Streptomyces	-0.81742	0.00387515	Negative
g__norank_f__Mitochondria	g__unclassified_f__Thermomonosporaceae	0.81737	0.00387907	Positive
g__norank_f__norank_o__GWA2-38-13b	g__norank_f__Isosphaeraceae	-0.81736	0.00387993	Negative
g__Agromyces	g__Acinetobacter	0.81726	0.00388829	Positive
g__Novosphingobium	g__Kibdelosporangium	0.81712	0.00389944	Positive
g__norank_f__Xanthobacteraceae	g__Amycolatopsis	-0.81708	0.0039027	Negative
g__norank_f__norank_o__Subgroup_9	g__Ramlibacter	-0.81708	0.0039027	Negative
g__norank_f__KF-JG30-B3	g__Pontibacter	-0.81708	0.0039027	Negative
g__norank_f__norank_o__Candidatus_Gottesmanbacteria	g__OLB13	0.81706	0.00390412	Positive
g__Neo-b11	g__norank_f__norank_o__norank_c__vadinHA49	-0.81701	0.00390855	Negative
g__Planctomicrobium	g__Vicinamibacter	-0.81686	0.00392002	Negative
g__norank_f__KF-JG30-B3	g__Microbacterium	-0.81666	0.00393666	Negative
g__norank_f__norank_o__norank_c__Pla4_lineage	g__norank_f__Euzebyaceae	-0.8166	0.00394116	Negative
g__Lacibacter	g__Nonomuraea	0.81656	0.00394448	Positive
g__Phenylobacterium	g__PMMR1	0.81656	0.00394448	Positive
g__Pedomicrobium	g__unclassified_f__Rhizobiaceae	-0.81652	0.00394778	Negative
g__norank_f__norank_o__GWA2-38-13b	g__Flavobacterium	0.8163	0.0039657	Positive
g__Pseudonocardia	g__Candidatus_Omnitrophus	0.8162	0.00397358	Positive
g__Rhodoplanes	g__norank_f__norank_o__Elsterales	0.8162	0.00397358	Positive
g__Methyloceanibacter	g__norank_f__norank_o__Actinomarinales	0.8162	0.00397358	Positive
g__norank_f__norank_o__Armatimonadales	g__norank_f__norank_o__norank_c__Parcubacteria	0.8162	0.00397358	Positive
g__unclassified_c__Acidobacteriae	g__Reyranella	0.81601	0.00398914	Positive
g__norank_f__Methyloligellaceae	g__UTCFX1	0.81566	0.00401782	Positive
g__norank_f__WD2101_soil_group	g__unclassified_f__Longimicrobiaceae	0.81566	0.00401782	Positive
g__Phaselicystis	g__unclassified_f__Micrococcaceae	-0.81539	0.00404028	Negative
g__Intrasporangium	g__norank_f__norank_o__norank_c__P2-11E	-0.81525	0.00405162	Negative
g__norank_f__Pedosphaeraceae	g__norank_f__norank_o__Subgroup_12	0.81525	0.00405162	Positive
g__norank_f__norank_o__norank_c__Lineage_IIb	g__Gemmata	-0.81505	0.00406814	Negative
g__Haliangium	g__Nitrospira	0.81495	0.00407613	Positive
g__unclassified_c__Thermoleophilia	g__norank_f__norank_o__Candidatus_Gottesmanbacteria	0.8149	0.00408063	Positive
g__norank_f__norank_o__Elev-16S-1166	g__norank_f__Gemmatimonadaceae	0.81488	0.00408256	Positive
g__norank_f__norank_o__norank_c__OM190	g__Caulobacter	-0.81488	0.00408256	Negative
g__Iamia	g__norank_f__BIrii41	0.81487	0.00408327	Positive
g__unclassified_c__Actinobacteria	g__Roseisolibacter	0.81481	0.00408772	Positive
g__norank_f__norank_o__norank_c__Subgroup_5	g__norank_f__Pirellulaceae	0.81459	0.00410613	Positive
g__norank_f__norank_o__norank_c__Subgroup_5	g__norank_f__WD2101_soil_group	-0.81459	0.00410613	Negative
g__norank_f__norank_o__Subgroup_17	g__unclassified_f__Comamonadaceae	-0.81459	0.00410613	Negative
g__unclassified_o__Rhizobiales	g__norank_f__norank_o__Candidatus_Azambacteria	0.81452	0.00411217	Positive
g__Ferruginibacter	g__unclassified_f__Comamonadaceae	0.81437	0.00412473	Positive
g__norank_f__norank_o__norank_c__Subgroup_18	g__unclassified_o__Acidobacteriales	0.81428	0.00413258	Positive
g__unclassified_c__Alphaproteobacteria	g__unclassified_o__Solirubrobacterales	-0.81421	0.0041383	Negative
g__Candidatus_Alysiosphaera	g__Nonomuraea	0.81419	0.00413998	Positive
g__Phyllobacterium	g__Pontibacter	0.8141	0.00414739	Positive
g__Opitutus	g__Phyllobacterium	-0.81392	0.00416279	Negative
g__Reyranella	g__norank_f__Vermiphilaceae	-0.81392	0.00416286	Negative
g__I-8	g__unclassified_c__Actinobacteria	-0.81384	0.00416939	Negative
g__Pseudolabrys	g__norank_f__Mitochondria	-0.81381	0.00417211	Negative
g__norank_f__Anaerolineaceae	g__Arthrobacter	-0.81373	0.00417873	Negative
g__norank_f__norank_o__KF-JG30-C25	g__unclassified_o__Acidobacteriales	0.81363	0.00418715	Positive
g__norank_f__Micromonosporaceae	g__unclassified_f__Anaerolineaceae	0.81355	0.00419355	Positive
g__norank_f__norank_o__norank_c__Subgroup_25	g__Phenylobacterium	-0.81355	0.00419355	Negative
g__norank_f__Fimbriimonadaceae	g__Aeromicrobium	-0.81349	0.0041988	Negative
g__norank_f__norank_o__norank_c__bacteriap25	g__AKYG587	0.81349	0.0041988	Positive
g__unclassified_f__Myxococcaceae	g__unclassified_o__Gaiellales	0.81318	0.00422485	Positive
g__unclassified_f__Pedosphaeraceae	g__unclassified_c__Actinobacteria	-0.81312	0.00423022	Negative
g__norank_f__norank_o__Tepidisphaerales	g__norank_f__Obscuribacteraceae	0.81307	0.00423407	Positive
g__norank_f__Hydrogenedensaceae	g__unclassified_c__Thermoleophilia	0.81307	0.00423407	Positive
g__unclassified_f__Microscillaceae	g__AKYG587	0.8129	0.00424905	Positive
g__unclassified_f__Comamonadaceae	g__unclassified_c__Actinobacteria	0.8129	0.00424905	Positive
g__Glycomyces	g__Phaselicystis	0.8128	0.0042572	Positive
g__norank_f__norank_o__norank_c__Pla4_lineage	g__norank_f__Azospirillaceae	-0.8128	0.00425742	Negative
g__Nitrolancea	g__norank_f__Microscillaceae	0.81278	0.00425947	Positive
g__Allorhizobium-Neorhizobium-Pararhizobium-Rhizobium	g__Ensifer	0.81278	0.00425947	Positive
g__norank_f__norank_o__Tepidisphaerales	g__norank_f__norank_o__norank_c__bacteriap25	0.81278	0.00425947	Positive
g__norank_f__norank_o__Tepidisphaerales	g__norank_f__norank_o__S085	0.81278	0.00425947	Positive
g__norank_f__norank_o__Tepidisphaerales	g__norank_f__Pirellulaceae	0.81278	0.00425947	Positive
g__Mesorhizobium	g__Pseudonocardia	0.81252	0.00428183	Positive
g__norank_f__norank_o__norank_c__Parcubacteria	g__norank_f__A0839	0.81252	0.00428183	Positive
g__unclassified_c__Gammaproteobacteria	g__norank_f__A4b	0.8124	0.00429145	Positive
g__norank_f__norank_o__S085	g__norank_f__norank_o__Candidatus_Gottesmanbacteria	0.8124	0.00429145	Positive
g__norank_f__norank_o__norank_c__Subgroup_5	g__Methyloceanibacter	0.81234	0.00429674	Positive
g__Pseudolabrys	g__Sumerlaea	0.81234	0.00429674	Positive
g__norank_f__norank_o__RBG-13-54-9	g__norank_f__norank_o__Actinomarinales	0.81225	0.00430467	Positive
g__TM7a	g__Kibdelosporangium	0.81224	0.00430594	Positive
g__SM1A02	g__unclassified_f__Microbacteriaceae	-0.81219	0.0043095	Negative
g__Bauldia	g__norank_f__Euzebyaceae	-0.81218	0.00431057	Negative
g__Fimbriiglobus	g__Vicinamibacter	-0.81211	0.00431696	Negative
g__norank_f__norank_o__Vicinamibacterales	g__Roseomonas	-0.8119	0.00433501	Negative
g__Agromyces	g__unclassified_f__Pseudomonadaceae	0.81185	0.00433912	Positive
g__Afipia	g__TM7a	0.81172	0.00435034	Positive
g__Arenimonas	g__unclassified_f__Pseudonocardiaceae	-0.8117	0.00435187	Negative
g__Luteolibacter	g__Bryobacter	-0.81158	0.00436291	Negative
g__norank_f__norank_o__Bacteroidetes_VC2.1_Bac22	g__Candidatus_Ovatusbacter	0.81154	0.00436632	Positive
g__Lacibacter	g__norank_f__norank_o__CCM11a	0.81147	0.0043727	Positive
g__Sporosarcina	g__Nitrospira	0.81144	0.00437453	Positive
g__norank_f__norank_o__norank_c__WWE3	g__Lysobacter	0.81127	0.00438976	Positive
g__norank_f__KF-JG30-B3	g__unclassified_f__Pedosphaeraceae	0.81124	0.00439211	Positive
g__norank_f__norank_o__norank_c__norank_p__Desulfobacterota	g__unclassified_o__Acidobacteriales	0.81118	0.00439756	Positive
g__unclassified_f__Chitinophagaceae	g__unclassified_f__Azospirillaceae	-0.81118	0.00439756	Negative
g__Massilia	g__Actinoplanes	0.81118	0.00439756	Positive
g__norank_f__norank_o__norank_c__Subgroup_11	g__norank_f__WD2101_soil_group	-0.81099	0.00441419	Negative
g__norank_f__norank_o__Rokubacteriales	g__Altererythrobacter	-0.81098	0.00441551	Negative
g__norank_f__SC-I-84	g__norank_f__Roseiflexaceae	0.81092	0.00442014	Positive
g__Sporosarcina	g__Nitrolancea	0.81063	0.00444551	Positive
g__norank_f__norank_o__C0119	g__Variovorax	-0.8106	0.00444897	Negative
g__AKYG587	g__norank_f__norank_o__Frankiales	-0.81057	0.00445079	Negative
g__Aquicella	g__Flaviaesturariibacter	-0.81032	0.00447345	Negative
g__norank_f__Chitinophagaceae	g__Kaistia	0.81025	0.00447989	Positive
g__norank_f__Anaerolineaceae	g__norank_f__Hydrogenedensaceae	0.81025	0.00447989	Positive
g__unclassified_c__Anaerolineae	g__norank_f__norank_o__norank_c__norank_p__WS2	0.81007	0.00449549	Positive
g__Bradyrhizobium	g__norank_f__Beijerinckiaceae	0.81	0.00450134	Positive
g__norank_f__norank_o__norank_c__Subgroup_22	g__Abditibacterium	-0.80985	0.00451468	Negative
g__Phenylobacterium	g__Ellin6055	0.80983	0.00451675	Positive
g__norank_f__norank_o__norank_c__norank_p__WS2	g__unclassified_f__Xanthomonadaceae	0.80973	0.00452565	Positive
g__norank_f__norank_o__RBG-13-54-9	g__norank_f__WD2101_soil_group	-0.80926	0.00456801	Negative
g__norank_f__Obscuribacteraceae	g__Actinophytocola	-0.8091	0.00458233	Negative
g__norank_f__Amb-16S-1323	g__Bacillus	-0.80904	0.00458772	Negative
g__I-8	g__norank_f__norank_o__11-24	0.80886	0.00460391	Positive
g__Pedobacter	g__norank_f__norank_o__RBG-13-54-9	0.80882	0.00460795	Positive
g__PMMR1	g__Kribbella	0.80873	0.00461611	Positive
g__unclassified_o__Vicinamibacterales	g__Caulobacter	-0.8087	0.00461811	Negative
g__norank_f__norank_o__SBR1031	g__norank_f__norank_o__norank_c__bacteriap25	0.80851	0.00463528	Positive
g__norank_f__norank_o__norank_c__Subgroup_5	g__Steroidobacter	0.80851	0.00463528	Positive
g__norank_f__norank_o__Ardenticatenales	g__norank_f__norank_o__11-24	0.80851	0.00463528	Positive
g__Pseudolabrys	g__norank_f__WD2101_soil_group	-0.80851	0.00463528	Negative
g__norank_f__norank_o__Subgroup_17	g__norank_f__norank_o__11-24	0.80851	0.00463528	Positive
g__norank_f__Micavibrionaceae	g__norank_f__norank_o__norank_c__norank_p__WS2	0.80848	0.00463874	Positive
g__Pseudoxanthomonas	g__mle1-7	-0.80845	0.00464094	Negative
g__norank_f__norank_o__KF-JG30-C25	g__Ferruginibacter	-0.80845	0.00464094	Negative
g__norank_f__Vicinamibacteraceae	g__norank_f__norank_o__Vampirovibrionales	-0.80844	0.00464164	Negative
g__Mesorhizobium	g__norank_f__norank_o__RBG-13-54-9	0.80841	0.00464478	Positive
g__norank_f__norank_o__norank_c__Subgroup_5	g__unclassified_c__Anaerolineae	0.80815	0.0046688	Positive
g__unclassified_o__Vicinamibacterales	g__unclassified_c__Anaerolineae	0.80815	0.0046688	Positive
g__norank_f__TRA3-20	g__Longimicrobium	-0.80814	0.00466907	Negative
g__norank_f__norank_o__norank_c__bacteriap25	g__norank_f__norank_o__norank_c__norank_p__WS2	0.80814	0.00466982	Positive
g__norank_f__norank_o__S085	g__norank_f__norank_o__norank_c__norank_p__WS2	0.80814	0.00466982	Positive
g__norank_f__Pirellulaceae	g__norank_f__norank_o__norank_c__norank_p__WS2	0.80814	0.00466982	Positive
g__norank_f__norank_o__norank_c__Subgroup_25	g__Lacibacter	0.80798	0.00468434	Positive
g__norank_f__norank_o__SBR1031	g__unclassified_p__Chloroflexi	0.80793	0.00468888	Positive
g__Nonomuraea	g__norank_f__SC-I-84	-0.80792	0.00468907	Negative
g__Nonomuraea	g__OLB13	0.80792	0.00468907	Positive
g__unclassified_f__Roseiflexaceae	g__unclassified_f__Xanthomonadaceae	0.80782	0.0046985	Positive
g__norank_f__norank_o__KF-JG30-C25	g__norank_f__Euzebyaceae	-0.80781	0.0046993	Negative
g__norank_f__norank_o__Candidatus_Woesebacteria	g__unclassified_f__Comamonadaceae	-0.80777	0.00470311	Negative
g__Pajaroellobacter	g__CL500-29_marine_group	-0.80761	0.00471823	Negative
g__Blastococcus	g__Adhaeribacter	0.80761	0.00471823	Positive
g__unclassified_c__Gammaproteobacteria	g__norank_f__norank_o__Subgroup_9	0.80753	0.00472491	Positive
g__unclassified_f__Pedosphaeraceae	g__Actinoplanes	-0.80752	0.00472664	Negative
g__unclassified_o__Cytophagales	g__norank_f__norank_o__DS-100	-0.80743	0.00473484	Negative
g__Pseudoxanthomonas	g__Lechevalieria	-0.80737	0.00474042	Negative
g__norank_f__norank_o__Acidobacteriales	g__Ellin6055	-0.80734	0.00474255	Negative
g__Rhizocola	g__norank_f__norank_o__norank_c__Thermoleophilia	-0.80731	0.00474537	Negative
g__Paludibaculum	g__norank_f__norank_o__norank_c__norank_p__Latescibacterota	0.80704	0.00477065	Positive
g__Nonomuraea	g__norank_f__norank_o__DS-100	0.80703	0.00477185	Positive
g__norank_f__KF-JG30-B3	g__Paludibaculum	0.8069	0.00478382	Positive
g__norank_f__norank_o__KF-JG30-C25	g__Pseudolabrys	0.8069	0.00478382	Positive
g__norank_f__norank_o__KF-JG30-C25	g__norank_f__norank_o__norank_c__OM190	0.8069	0.00478382	Positive
g__Blastocatella	g__norank_f__Sandaracinaceae	-0.80689	0.00478465	Negative
g__norank_f__Euzebyaceae	g__norank_f__Azospirillaceae	0.80686	0.00478756	Positive
g__Candidatus_Solibacter	g__Variovorax	-0.80657	0.00481403	Negative
g__Candidatus_Berkiella	g__norank_f__Xanthobacteraceae	0.80653	0.00481765	Positive
g__Noviherbaspirillum	g__Sporichthya	0.80647	0.00482384	Positive
g__norank_f__Solimonadaceae	g__Nitrospira	0.80641	0.0048297	Positive
g__norank_f__Isosphaeraceae	g__unclassified_f__Pirellulaceae	0.80639	0.004831	Positive
g__norank_f__norank_o__Ardenticatenales	g__norank_f__norank_o__Candidatus_Gottesmanbacteria	0.80625	0.00484435	Positive
g__norank_f__norank_o__Subgroup_17	g__unclassified_o__Acidobacteriales	0.80625	0.00484435	Positive
g__norank_f__norank_o__norank_c__norank_p__Latescibacterota	g__norank_f__WD2101_soil_group	-0.80625	0.00484435	Negative
g__norank_f__norank_o__DS-100	g__norank_f__AKYG1722	0.80625	0.00484435	Positive
g__Rhodoplanes	g__norank_f__KF-JG30-B3	0.80619	0.00485008	Positive
g__norank_f__norank_o__norank_c__Subgroup_18	g__Roseisolibacter	-0.80616	0.00485294	Negative
g__norank_f__AKIW781	g__Bdellovibrio	0.80616	0.00485294	Positive
g__norank_f__67-14	g__norank_f__Caldilineaceae	0.80606	0.00486206	Positive
g__norank_f__norank_o__S085	g__norank_f__Pirellulaceae	0.80606	0.00486206	Positive
g__norank_f__Microscillaceae	g__RB41	-0.80606	0.00486206	Negative
g__Bacillus	g__norank_f__norank_o__0319-7L14	0.80606	0.00486206	Positive
g__Phytohabitans	g__norank_f__Devosiaceae	0.80582	0.00488444	Positive
g__unclassified_o__Microtrichales	g__unclassified_k__norank_d__Bacteria	0.80569	0.00489692	Positive
g__norank_f__67-14	g__Roseomonas	-0.80561	0.004905	Negative
g__norank_f__A4b	g__Polycyclovorans	0.80561	0.004905	Positive
g__Hyphomicrobium	g__norank_f__norank_o__norank_c__Lineage_IIa	-0.80557	0.00490825	Negative
g__norank_f__norank_o__norank_c__Subgroup_25	g__unclassified_p__Chloroflexi	0.80543	0.00492162	Positive
g__Paludibaculum	g__Roseisolibacter	-0.80532	0.00493241	Negative
g__unclassified_c__Gammaproteobacteria	g__Ferruginibacter	-0.80531	0.00493268	Negative
g__norank_f__norank_o__Tepidisphaerales	g__Actinophytocola	-0.80522	0.00494168	Negative
g__norank_f__norank_o__SAR202_clade	g__Noviherbaspirillum	-0.80512	0.00495144	Negative
g__Bauldia	g__norank_f__Solimonadaceae	0.80509	0.00495377	Positive
g__Phaselicystis	g__Ellin517	-0.80508	0.00495459	Negative
g__unclassified_o__Cytophagales	g__norank_f__Ardenticatenaceae	-0.80492	0.00497057	Negative
g__Acidibacter	g__norank_f__norank_o__norank_c__Subgroup_11	0.80489	0.00497271	Positive
g__norank_f__norank_o__norank_c__Gitt-GS-136	g__norank_f__norank_o__norank_c__TK10	0.80489	0.00497271	Positive
g__norank_f__norank_o__norank_c__OM190	g__unclassified_f__Comamonadaceae	-0.80488	0.00497414	Negative
g__Altererythrobacter	g__norank_f__Longimicrobiaceae	0.80488	0.00497414	Positive
g__norank_f__norank_o__norank_c__BD7-11	g__norank_f__norank_o__Candidatus_Azambacteria	0.80464	0.00499732	Positive
g__unclassified_f__Pseudomonadaceae	g__norank_f__AKYG1722	0.80445	0.00501526	Positive
g__norank_f__norank_o__norank_c__KD4-96	g__Smaragdicoccus	-0.80439	0.00502049	Negative
g__unclassified_c__Gammaproteobacteria	g__Abditibacterium	-0.80436	0.00502349	Negative
g__norank_f__norank_o__Micavibrionales	g__Stenotrophomonas	0.80434	0.00502605	Positive
g__Glycomyces	g__Novosphingobium	0.80429	0.00503034	Positive
g__unclassified_f__Comamonadaceae	g__Actinoplanes	0.80429	0.00503102	Positive
g__norank_f__TRA3-20	g__norank_f__norank_o__norank_c__Sericytochromatia	-0.80411	0.00504785	Negative
g__norank_f__norank_o__SBR1031	g__norank_f__norank_o__norank_c__norank_p__WS2	0.80411	0.00504785	Positive
g__norank_f__norank_o__norank_c__bacteriap25	g__Lacibacter	0.80403	0.00505561	Positive
g__norank_f__norank_o__norank_c__Subgroup_25	g__norank_f__Vermiphilaceae	0.8039	0.00506861	Positive
g__unclassified_o__Polyangiales	g__unclassified_f__Sphingomonadaceae	-0.80386	0.0050719	Negative
g__norank_f__norank_o__norank_c__OLB14	g__Flavobacterium	0.80375	0.00508286	Positive
g__Microbacterium	g__Adhaeribacter	0.80375	0.00508318	Positive
g__Methyloceanibacter	g__norank_f__Pirellulaceae	0.80374	0.00508358	Positive
g__Nitrosospira	g__norank_f__norank_o__norank_c__MB-A2-108	-0.80374	0.00508358	Negative
g__unclassified_f__Comamonadaceae	g__possible_genus_04	0.8037	0.00508798	Positive
g__Paludibaculum	g__unclassified_f__Comamonadaceae	-0.80364	0.00509303	Negative
g__norank_f__Geminicoccaceae	g__Intrasporangium	0.80339	0.00511818	Positive
g__Variovorax	g__Ensifer	0.80339	0.00511818	Positive
g__norank_f__norank_o__norank_c__norank_p__SAR324_cladeMarine_group_B	g__norank_f__Euzebyaceae	-0.80337	0.00511943	Negative
g__unclassified_o__Solirubrobacterales	g__norank_f__norank_o__norank_c__TK10	0.80299	0.00515733	Positive
g__Chthonomonas	g__unclassified_f__Streptosporangiaceae	-0.80298	0.00515791	Negative
g__norank_f__norank_o__FFCH16767	g__unclassified_f__Streptosporangiaceae	0.80296	0.00515936	Positive
g__Rhizocola	g__norank_f__LWQ8	-0.80284	0.0051714	Negative
g__Paludibaculum	g__norank_f__norank_o__norank_c__Subgroup_11	0.80284	0.0051714	Positive
g__Planctomicrobium	g__unclassified_o__Rhizobiales	0.80281	0.00517471	Positive
g__Nitrolancea	g__norank_f__Chitinophagaceae	-0.80274	0.0051811	Negative
g__norank_f__norank_o__Candidatus_Woesebacteria	g__unclassified_c__Parcubacteria	0.80274	0.0051811	Positive
g__norank_f__norank_o__Subgroup_12	g__norank_f__norank_o__PLTA13	0.80274	0.0051811	Positive
g__unclassified_f__Azospirillaceae	g__unclassified_f__Thermomonosporaceae	0.80269	0.00518592	Positive
g__norank_f__Amb-16S-1323	g__norank_f__LWQ8	-0.80268	0.00518706	Negative
g__norank_f__Polyangiaceae	g__Ohtaekwangia	-0.80265	0.00519039	Negative
g__norank_f__A4b	g__norank_f__Beijerinckiaceae	-0.80261	0.00519455	Negative
g__Nitrospira	g__norank_f__Beijerinckiaceae	-0.80261	0.00519455	Negative
g__norank_f__norank_o__Kapabacteriales	g__norank_f__norank_o__Rhizobiales	0.80261	0.00519455	Positive
g__unclassified_c__Gammaproteobacteria	g__Ramlibacter	-0.80253	0.00520209	Negative
g__Ramlibacter	g__Massilia	0.80253	0.00520209	Positive
g__norank_f__norank_o__Frankiales	g__Ellin6055	0.80253	0.00520209	Positive
g__norank_f__norank_o__Candidatus_Magasanikbacteria	g__norank_f__norank_o__norank_c__WWE3	0.80248	0.00520696	Positive
g__norank_f__norank_o__Vicinamibacterales	g__norank_f__norank_o__Rokubacteriales	0.80244	0.00521146	Positive
g__norank_f__norank_o__SBR1031	g__norank_f__norank_o__norank_c__Alphaproteobacteria	0.80244	0.00521146	Positive
g__norank_f__norank_o__S085	g__unclassified_p__Chloroflexi	0.80244	0.00521146	Positive
g__norank_f__norank_o__S085	g__norank_f__norank_o__norank_c__OM190	0.80244	0.00521146	Positive
g__norank_f__norank_o__Azospirillales	g__norank_f__AKYG1722	-0.80244	0.00521146	Negative
g__Ellin6055	g__Nocardioides	0.80244	0.00521146	Positive
g__Dongia	g__Puia	-0.80195	0.00525924	Negative
g__norank_f__norank_o__norank_c__bacteriap25	g__norank_f__norank_o__norank_c__AKAU4049	0.80195	0.00525924	Positive
g__SH-PL14	g__norank_f__norank_o__norank_c__AKAU4049	0.80195	0.00525924	Positive
g__norank_f__norank_o__11-24	g__Ellin6055	-0.80183	0.00527157	Negative
g__norank_f__norank_o__Micavibrionales	g__norank_f__norank_o__C0119	-0.80174	0.00528	Negative
g__norank_f__norank_o__11-24	g__Ferruginibacter	-0.80174	0.00528	Negative
g__norank_f__Steroidobacteraceae	g__norank_f__norank_o__0319-6G20	0.80131	0.00532375	Positive
g__norank_f__norank_o__norank_c__Subgroup_22	g__norank_f__norank_o__norank_c__norank_p__SAR324_cladeMarine_group_B	0.80131	0.00532375	Positive
g__norank_f__norank_o__norank_c__norank_p__Latescibacterota	g__Phenylobacterium	-0.80126	0.00532871	Negative
g__Caulobacter	g__unclassified_c__Actinobacteria	0.80126	0.00532871	Positive
g__norank_f__WD2101_soil_group	g__Roseisolibacter	0.80126	0.00532879	Positive
g__Chitinophaga	g__Ferrovibrio	0.80125	0.00532993	Positive
g__Ferruginibacter	g__Flaviaesturariibacter	0.80124	0.00533078	Positive
g__unclassified_f__Rhizobiales_Incertae_Sedis	g__unclassified_f__Myxococcaceae	-0.80123	0.0053318	Negative
g__Pir4_lineage	g__Ramlibacter	-0.80123	0.0053318	Negative
g__Terrimicrobium	g__norank_f__norank_o__norank_c__WWE3	0.80115	0.00533922	Positive
g__Ensifer	g__Brevundimonas	0.80115	0.00533922	Positive
g__unclassified_p__Proteobacteria	g__unclassified_f__Oxalobacteraceae	0.80098	0.00535678	Positive
g__norank_f__norank_o__norank_c__norank_p__NB1-j	g__norank_f__Azospirillaceae	-0.80085	0.0053699	Negative
g__norank_f__Rhizobiales_Incertae_Sedis	g__norank_f__Reyranellaceae	0.80078	0.00537704	Positive
g__Pseudolabrys	g__Roseisolibacter	-0.80063	0.00539212	Negative
g__norank_f__norank_o__Bacteroidetes_VC2.1_Bac22	g__norank_f__norank_o__norank_c__Thermoleophilia	-0.80052	0.00540336	Negative
g__unclassified_o__Saccharimonadales	g__Kibdelosporangium	0.80039	0.00541621	Positive
g__norank_f__KF-JG30-B3	g__unclassified_f__Pseudomonadaceae	-0.80039	0.00541625	Negative
g__Paludibaculum	g__norank_f__norank_o__norank_c__Acidimicrobiia	-0.80039	0.00541625	Negative
g__unclassified_f__Comamonadaceae	g__Microbacterium	0.80039	0.00541625	Positive
g__norank_f__norank_o__SBR1031	g__norank_f__norank_o__Candidatus_Woesebacteria	0.80029	0.00542623	Positive
g__norank_f__Hydrogenedensaceae	g__unclassified_p__Chloroflexi	0.80029	0.00542623	Positive
g__norank_f__norank_o__Subgroup_12	g__Pseudolabrys	0.80029	0.00542623	Positive
g__unclassified_o__Elsterales	g__norank_f__norank_o__Azospirillales	0.80029	0.00542623	Positive
g__Pedomicrobium	g__norank_f__Microscillaceae	-0.80009	0.00544634	Negative
g__unclassified_c__Gammaproteobacteria	g__norank_f__Pirellulaceae	0.80009	0.00544634	Positive
g__norank_f__norank_o__S085	g__unclassified_o__Acidobacteriales	0.80009	0.00544634	Positive
g__Steroidobacter	g__norank_f__norank_o__Frankiales	-0.80009	0.00544634	Negative
g__norank_f__AKYG1722	g__norank_f__norank_o__Armatimonadales	0.80009	0.00544634	Positive
g__norank_f__env.OPS_17	g__Methyloceanibacter	0.80003	0.00545252	Positive
g__norank_f__norank_o__GWA2-38-13b	g__norank_f__norank_o__norank_c__Thermoleophilia	-0.80002	0.0054543	Negative
g__Fimbriiglobus	g__norank_f__Micromonosporaceae	0.80002	0.0054543	Positive
g__unclassified_c__Anaerolineae	g__norank_f__Ardenticatenaceae	0.80002	0.0054544	Positive
g__SM1A02	g__norank_f__norank_o__FFCH16767	-0.79958	0.00549915	Negative
g__norank_f__norank_o__norank_c__JG30-KF-CM66	g__norank_f__norank_o__Candidatus_Kaiserbacteria	0.79958	0.00549915	Positive
g__Candidatus_Solibacter	g__mle1-7	0.79958	0.00549915	Positive
g__Massilia	g__Arthrobacter	0.79938	0.00551985	Positive
g__norank_f__norank_o__Chthonomonadales	g__norank_f__norank_o__norank_c__Gitt-GS-136	0.79909	0.005549	Positive
g__norank_f__norank_o__Rhodospirillales	g__unclassified_f__Oxalobacteraceae	-0.79894	0.00556542	Negative
g__Paludibaculum	g__norank_f__Mitochondria	-0.79887	0.00557198	Negative
g__norank_f__Micavibrionaceae	g__Marmoricola	-0.79886	0.00557294	Negative
g__Sphingomonas	g__Longimicrobium	0.79886	0.00557294	Positive
g__Pajaroellobacter	g__norank_f__norank_o__Candidatus_Magasanikbacteria	0.79885	0.00557397	Positive
g__Nitrospira	g__norank_f__norank_o__PLTA13	0.7988	0.00557994	Positive
g__unclassified_f__Rhizobiales_Incertae_Sedis	g__unclassified_f__Micromonosporaceae	0.79878	0.00558148	Positive
g__norank_f__Xanthobacteraceae	g__Ramlibacter	-0.79878	0.00558148	Negative
g__norank_f__norank_o__SBR1031	g__norank_f__norank_o__norank_c__Subgroup_5	0.79878	0.00558148	Positive
g__unclassified_o__Vicinamibacterales	g__norank_f__norank_o__norank_c__OM190	0.79878	0.00558148	Positive
g__norank_f__norank_o__norank_c__P2-11E	g__norank_f__norank_o__C0119	0.79878	0.00558148	Positive
g__norank_f__Steroidobacteraceae	g__unclassified_f__Xanthomonadaceae	0.7987	0.0055897	Positive
g__norank_f__Micavibrionaceae	g__unclassified_f__Xanthomonadaceae	0.79863	0.00559695	Positive
g__norank_f__norank_o__norank_c__norank_p__SAR324_cladeMarine_group_B	g__unclassified_f__Chitinophagaceae	0.79843	0.00561801	Positive
g__norank_f__norank_o__Candidatus_Yanofskybacteria	g__unclassified_f__Pedosphaeraceae	0.79822	0.00563936	Positive
g__unclassified_p__Acidobacteriota	g__norank_f__LWQ8	-0.79817	0.00564518	Negative
g__Caulobacter	g__possible_genus_04	0.79815	0.00564694	Positive
g__Allorhizobium-Neorhizobium-Pararhizobium-Rhizobium	g__Ferrovibrio	0.79796	0.0056669	Positive
g__norank_f__norank_o__norank_c__Subgroup_18	g__unclassified_c__Thermoleophilia	0.79787	0.0056767	Positive
g__norank_f__norank_o__norank_c__Subgroup_22	g__unclassified_f__Chitinophagaceae	0.79787	0.0056767	Positive
g__norank_f__Amb-16S-1323	g__Rhizocola	0.79787	0.00567691	Positive
g__unclassified_k__norank_d__Bacteria	g__Nitrolancea	0.79786	0.00567718	Positive
g__Nitrolancea	g__unclassified_o__Saccharimonadales	0.79786	0.00567718	Positive
g__Kaistia	g__Sphingobium	-0.79786	0.00567718	Negative
g__Kaistia	g__norank_f__norank_o__norank_c__MB-A2-108	0.79786	0.00567718	Positive
g__norank_f__norank_o__Candidatus_Woesebacteria	g__norank_f__norank_o__Subgroup_17	0.79786	0.00567718	Positive
g__norank_f__norank_o__Tepidisphaerales	g__norank_f__norank_o__Ardenticatenales	0.79786	0.00567718	Positive
g__norank_f__norank_o__Tepidisphaerales	g__SH-PL14	0.79786	0.00567718	Positive
g__norank_f__Hydrogenedensaceae	g__Steroidobacter	0.79786	0.00567718	Positive
g__Anaeromyxobacter	g__norank_f__norank_o__Acidobacteriales	0.79784	0.0056799	Positive
g__norank_f__norank_o__norank_c__norank_p__Armatimonadota	g__norank_f__norank_o__Vampirovibrionales	0.79768	0.00569636	Positive
g__unclassified_f__Hyphomicrobiaceae	g__unclassified_c__Acidimicrobiia	-0.79763	0.00570217	Negative
g__norank_f__norank_o__norank_c__P2-11E	g__Variovorax	-0.79763	0.00570217	Negative
g__Terrimicrobium	g__Haliangium	0.79759	0.00570637	Positive
g__norank_f__norank_o__Candidatus_Woesebacteria	g__Arthrobacter	-0.79759	0.00570637	Negative
g__Glycomyces	g__TM7a	0.79752	0.00571339	Positive
g__norank_f__norank_o__norank_c__norank_p__MBNT15	g__norank_f__norank_o__Rokubacteriales	0.79752	0.00571339	Positive
g__unclassified_c__Gammaproteobacteria	g__MND1	0.79751	0.0057142	Positive
g__norank_f__norank_o__Candidatus_Gottesmanbacteria	g__norank_f__Ardenticatenaceae	0.79751	0.0057142	Positive
g__Stenotrophomonas	g__unclassified_f__Roseiflexaceae	0.79722	0.00574516	Positive
g__Paludibaculum	g__norank_f__norank_o__11-24	0.79714	0.00575382	Positive
g__Paludibaculum	g__Ellin6055	-0.79714	0.00575382	Negative
g__norank_f__norank_o__AMGG11	g__norank_f__norank_o__norank_c__Subgroup_18	0.79688	0.00578118	Positive
g__norank_f__JG30-KF-CM45	g__PMMR1	0.79688	0.00578118	Positive
g__Candidatus_Solibacter	g__Brevundimonas	-0.79651	0.00582014	Negative
g__norank_f__norank_o__norank_c__Subgroup_5	g__unclassified_o__Acidobacteriales	0.79636	0.00583692	Positive
g__Pseudolabrys	g__YC-ZSS-LKJ147	-0.79636	0.00583692	Negative
g__norank_f__Myxococcaceae	g__unclassified_f__Pirellulaceae	-0.79634	0.00583916	Negative
g__unclassified_f__Xanthomonadaceae	g__norank_f__norank_o__Frankiales	-0.79632	0.00584048	Negative
g__Bosea	g__Micromonospora	0.79631	0.00584144	Positive
g__unclassified_f__Pseudonocardiaceae	g__Arthrobacter	0.79624	0.00584923	Positive
g__norank_f__norank_o__SBR1031	g__unclassified_f__Xanthomonadaceae	0.79599	0.00587619	Positive
g__unclassified_o__Microtrichales	g__Phaselicystis	0.79589	0.00588713	Positive
g__Amycolatopsis	g__Microbacterium	0.79585	0.00589112	Positive
g__norank_f__BIrii41	g__norank_f__norank_o__C0119	-0.79573	0.00590415	Negative
g__unclassified_f__Micrococcaceae	g__unclassified_f__Sphingomonadaceae	0.7957	0.00590758	Positive
g__Arthrobacter	g__Sporichthya	0.79563	0.00591528	Positive
g__norank_f__norank_o__norank_c__norank_p__SAR324_cladeMarine_group_B	g__norank_f__norank_o__norank_c__Subgroup_11	0.79527	0.00595379	Positive
g__norank_f__Pirellulaceae	g__AKYG587	0.79514	0.00596823	Positive
g__norank_f__A4b	g__Abditibacterium	-0.79514	0.00596823	Negative
g__Aquicella	g__Actinoplanes	-0.79509	0.00597346	Negative
g__Blastopirellula	g__Caulobacter	-0.79509	0.00597377	Negative
g__norank_f__Hydrogenedensaceae	g__Caulobacter	-0.79509	0.00597377	Negative
g__Gemmata	g__Ensifer	-0.79509	0.00597377	Negative
g__norank_f__norank_o__norank_c__Lineage_IIa	g__unclassified_f__Vicinamibacteraceae	0.79503	0.00598014	Positive
g__norank_f__norank_o__norank_c__Subgroup_25	g__Blastopirellula	0.79499	0.00598423	Positive
g__norank_f__Rhodanobacteraceae	g__unclassified_c__Anaerolineae	0.79477	0.00600916	Positive
g__unclassified_f__Longimicrobiaceae	g__unclassified_f__Thermomonosporaceae	0.79463	0.00602438	Positive
g__Inquilinus	g__norank_f__norank_o__norank_c__TK10	-0.79455	0.00603248	Negative
g__unclassified_c__Actinobacteria	g__Pseudaminobacter	0.79449	0.00603892	Positive
g__unclassified_c__Alphaproteobacteria	g__norank_f__norank_o__norank_c__Gitt-GS-136	-0.79448	0.00604056	Negative
g__norank_f__norank_o__norank_c__OLB14	g__unclassified_f__Micrococcaceae	-0.79448	0.00604056	Negative
g__unclassified_p__Chloroflexi	g__norank_f__norank_o__CCM11a	0.79445	0.00604413	Positive
g__norank_f__Beijerinckiaceae	g__Abditibacterium	0.79443	0.00604619	Positive
g__norank_f__Ilumatobacteraceae	g__Variovorax	0.7944	0.00604875	Positive
g__norank_f__Verrucomicrobiaceae	g__norank_f__Isosphaeraceae	0.79414	0.00607832	Positive
g__norank_f__Reyranellaceae	g__Pajaroellobacter	0.79402	0.00609055	Positive
g__Ellin517	g__unclassified_f__Sphingomonadaceae	0.79396	0.00609747	Positive
g__norank_f__Blastocatellaceae	g__norank_f__norank_o__Subgroup_7	-0.79394	0.00609992	Negative
g__Gemmatimonas	g__norank_f__Roseiflexaceae	0.79394	0.00609992	Positive
g__norank_f__norank_o__Acidobacteriales	g__Blastococcus	-0.79389	0.00610543	Negative
g__norank_f__norank_o__norank_c__Subgroup_5	g__MND1	0.79388	0.00610649	Positive
g__TM7a	g__Ellin517	-0.79378	0.00611722	Negative
g__norank_f__norank_o__norank_c__norank_p__WS2	g__Luteolibacter	0.79377	0.00611817	Positive
g__I-8	g__norank_f__norank_o__Ardenticatenales	0.79329	0.0061716	Positive
g__norank_f__norank_o__11-24	g__Massilia	-0.79327	0.00617417	Negative
g__norank_f__norank_o__norank_c__Subgroup_22	g__Sumerlaea	0.79325	0.00617631	Positive
g__norank_f__norank_o__norank_c__Pla3_lineage	g__Archangium	-0.79311	0.00619236	Negative
g__Glycomyces	g__norank_f__Chitinophagaceae	-0.79307	0.00619701	Negative
g__unclassified_c__Parcubacteria	g__Mycetocola	-0.79307	0.00619701	Negative
g__unclassified_f__Chitinophagaceae	g__unclassified_f__Longimicrobiaceae	-0.79307	0.00619701	Negative
g__unclassified_f__Pedosphaeraceae	g__Microbacterium	-0.79305	0.00619859	Negative
g__Planctomicrobium	g__norank_f__A4b	0.79302	0.00620238	Positive
g__norank_f__Obscuribacteraceae	g__norank_f__norank_o__S085	0.79302	0.00620238	Positive
g__OM27_clade	g__norank_f__norank_o__C0119	-0.79284	0.00622171	Negative
g__norank_f__Steroidobacteraceae	g__Ramlibacter	-0.79284	0.00622171	Negative
g__unclassified_f__Micrococcaceae	g__norank_f__norank_o__Subgroup_7	0.7927	0.00623823	Positive
g__norank_f__norank_o__norank_c__OM190	g__Ramlibacter	-0.79268	0.00623989	Negative
g__Ramlibacter	g__Arthrobacter	0.79266	0.00624194	Positive
g__Nitrolancea	g__unclassified_f__Vicinamibacteraceae	0.79262	0.00624735	Positive
g__Kaistia	g__Nitrosospira	-0.79262	0.00624735	Negative
g__unclassified_o__Elsterales	g__norank_f__norank_o__norank_c__Parcubacteria	-0.79262	0.00624735	Negative
g__Virgisporangium	g__norank_f__norank_o__Blfdi19	-0.79262	0.00624735	Negative
g__norank_f__norank_o__Subgroup_15	g__norank_f__Diplorickettsiaceae	0.79254	0.00625547	Positive
g__unclassified_c__Gammaproteobacteria	g__Polycyclovorans	0.79253	0.00625702	Positive
g__norank_f__norank_o__Subgroup_12	g__norank_f__norank_o__norank_c__Pla4_lineage	0.79242	0.00626891	Positive
g__Steroidobacter	g__norank_f__norank_o__CCM11a	0.79203	0.00631296	Positive
g__Arthrobacter	g__Gaiella	0.79199	0.00631843	Positive
g__norank_f__A0839	g__norank_f__norank_o__IMCC26256	0.79199	0.00631843	Positive
g__norank_f__TRA3-20	g__norank_f__norank_o__Vampirovibrionales	-0.79195	0.00632309	Negative
g__Caulobacter	g__Roseisolibacter	0.79194	0.00632363	Positive
g__Rhodoplanes	g__Pontibacter	-0.79193	0.00632451	Negative
g__Ferruginibacter	g__Arthrobacter	0.79181	0.00633811	Positive
g__norank_f__norank_o__Chthonomonadales	g__Bradyrhizobium	-0.7917	0.00635078	Negative
g__Nocardioides	g__Noviherbaspirillum	0.79159	0.00636366	Positive
g__Pseudoxanthomonas	g__norank_f__norank_o__CCD24	-0.79154	0.00636967	Negative
g__Pseudoxanthomonas	g__Candidatus_Solibacter	-0.79154	0.00636967	Negative
g__norank_f__norank_o__KF-JG30-C25	g__norank_f__norank_o__Subgroup_17	0.79147	0.00637671	Positive
g__Pseudomonas	g__RB41	-0.79147	0.00637708	Negative
g__norank_f__norank_o__norank_c__bacteriap25	g__Sumerlaea	0.79147	0.00637708	Positive
g__norank_f__norank_o__S085	g__MND1	0.79147	0.00637708	Positive
g__norank_f__A4b	g__MND1	0.79147	0.00637708	Positive
g__Sumerlaea	g__norank_f__WD2101_soil_group	-0.79147	0.00637708	Negative
g__unclassified_f__Xanthobacteraceae	g__unclassified_f__Pirellulaceae	-0.79147	0.00637767	Negative
g__norank_f__norank_o__SAR202_clade	g__Micromonospora	-0.79144	0.00638102	Negative
g__norank_f__norank_o__norank_c__OM190	g__Roseisolibacter	-0.79143	0.00638218	Negative
g__norank_f__Diplorickettsiaceae	g__norank_f__Entotheonellaceae	0.79141	0.00638388	Positive
g__Pontibacter	g__norank_f__norank_o__norank_c__Thermoleophilia	0.79123	0.006405	Positive
g__norank_f__norank_o__norank_c__BD7-11	g__norank_f__BIrii41	0.79115	0.0064137	Positive
g__Smaragdicoccus	g__Planctopirus	-0.79104	0.00642662	Negative
g__norank_f__norank_o__AMGG11	g__Blastococcus	-0.79096	0.006435	Negative
g__norank_f__norank_o__Rhizobiales	g__norank_f__norank_o__Vampirovibrionales	0.7909	0.00644285	Positive
g__Candidatus_Berkiella	g__Massilia	-0.79073	0.00646148	Negative
g__norank_f__norank_o__norank_c__AKAU4049	g__norank_f__norank_o__norank_c__P2-11E	-0.79064	0.00647184	Negative
g__norank_f__norank_o__norank_c__norank_p__WPS-2	g__Ferrovibrio	0.79063	0.00647315	Positive
g__unclassified_f__Pseudomonadaceae	g__norank_f__norank_o__norank_c__Acidimicrobiia	0.79063	0.00647351	Positive
g__Rhizocola	g__CL500-29_marine_group	-0.79057	0.00648045	Negative
g__Rhodococcus	g__unclassified_o__Burkholderiales	0.79051	0.00648707	Positive
g__norank_f__norank_o__AMGG11	g__Caulobacter	-0.79045	0.0064945	Negative
g__Allorhizobium-Neorhizobium-Pararhizobium-Rhizobium	g__norank_f__Rhodothermaceae	0.79044	0.00649554	Positive
g__unclassified_c__Anaerolineae	g__Amycolatopsis	-0.79031	0.00651017	Negative
g__norank_f__norank_o__SBR1031	g__Luteolibacter	0.79028	0.00651353	Positive
g__norank_f__norank_o__Chloroplast	g__norank_f__norank_o__Vicinamibacterales	-0.79028	0.00651422	Negative
g__norank_f__Xanthobacteraceae	g__Marmoricola	-0.79028	0.00651422	Negative
g__norank_f__norank_o__norank_c__Subgroup_5	g__SH-PL14	0.79028	0.00651422	Positive
g__norank_f__norank_o__S085	g__unclassified_o__Vicinamibacterales	0.79028	0.00651422	Positive
g__norank_f__BIrii41	g__Acidibacter	0.79028	0.00651422	Positive
g__Herpetosiphon	g__norank_f__norank_o__norank_c__Acidimicrobiia	0.79028	0.00651422	Positive
g__unclassified_p__Chloroflexi	g__norank_f__norank_o__Frankiales	-0.79018	0.00652506	Negative
g__norank_f__norank_o__Actinomarinales	g__norank_f__norank_o__norank_c__OM190	0.79018	0.00652506	Positive
g__P3OB-42	g__YC-ZSS-LKJ147	-0.79018	0.00652506	Negative
g__Skermanella	g__Phyllobacterium	0.79018	0.00652506	Positive
g__unclassified_f__Solirubrobacteraceae	g__Abditibacterium	-0.79018	0.00652561	Negative
g__Blastopirellula	g__Phenylobacterium	-0.79017	0.00652707	Negative
g__Chthoniobacter	g__Rhodopirellula	-0.79016	0.00652793	Negative
g__Luteitalea	g__Chitinophaga	0.79014	0.0065303	Positive
g__norank_f__norank_o__norank_c__norank_p__Desulfobacterota	g__Kribbella	-0.79014	0.0065303	Negative
g__norank_f__Polyangiaceae	g__Planctopirus	-0.79007	0.00653878	Negative
g__Methyloceanibacter	g__norank_f__norank_o__0319-6G20	0.79007	0.00653878	Positive
g__norank_f__norank_o__Subgroup_15	g__norank_f__AKYH767	0.79004	0.00654118	Positive
g__Planctomicrobium	g__norank_f__Intrasporangiaceae	0.78984	0.00656454	Positive
g__norank_f__Verrucomicrobiaceae	g__unclassified_f__Pirellulaceae	0.78975	0.00657577	Positive
g__Pseudaminobacter	g__norank_f__Longimicrobiaceae	0.78963	0.00658898	Positive
g__Aquicella	g__norank_f__norank_o__norank_c__Subgroup_5	0.78957	0.00659667	Positive
g__norank_f__norank_o__norank_c__OLB14	g__Luteolibacter	0.78956	0.00659787	Positive
g__Microvirga	g__unclassified_f__Solirubrobacteraceae	-0.78954	0.00659974	Negative
g__norank_f__norank_o__norank_c__Subgroup_18	g__norank_f__norank_o__Actinomarinales	0.78951	0.00660375	Positive
g__unclassified_o__Micavibrionales	g__norank_f__Micavibrionaceae	0.78935	0.00662195	Positive
g__unclassified_o__Micavibrionales	g__unclassified_f__Phycisphaeraceae	0.78935	0.00662195	Positive
g__Nocardiopsis	g__norank_f__norank_o__CCM11a	0.78935	0.00662195	Positive
g__Segetibacter	g__Flaviaesturariibacter	0.78935	0.00662195	Positive
g__norank_f__norank_o__norank_c__norank_p__Latescibacterota	g__norank_f__Mitochondria	-0.78932	0.00662528	Negative
g__norank_f__Anaerolineaceae	g__unclassified_p__Chloroflexi	0.78899	0.00666394	Positive
g__Pir4_lineage	g__Sporichthya	-0.78896	0.00666782	Negative
g__Ferrovibrio	g__Pontibacter	0.78893	0.0066713	Positive
g__Dyadobacter	g__unclassified_p__Actinobacteriota	-0.78888	0.00667734	Negative
g__MND1	g__Kribbella	-0.78882	0.00668452	Negative
g__Candidatus_Alysiosphaera	g__unclassified_f__Anaerolineaceae	-0.78859	0.0067114	Negative
g__Phaselicystis	g__Flavisolibacter	-0.78836	0.00673909	Negative
g__unclassified_c__Alphaproteobacteria	g__Gaiella	-0.78834	0.00674085	Negative
g__norank_f__norank_o__Micavibrionales	g__OM27_clade	0.78828	0.00674866	Positive
g__Candidatus_Alysiosphaera	g__norank_f__SC-I-84	-0.78815	0.00676374	Negative
g__unclassified_o__SBR1031	g__MND1	0.78811	0.00676855	Positive
g__Paludibaculum	g__Kribbella	-0.78811	0.00676855	Negative
g__norank_f__Micavibrionaceae	g__Methyloceanibacter	0.78799	0.00678299	Positive
g__norank_f__norank_o__Actinomarinales	g__norank_f__norank_o__norank_c__norank_p__WS2	0.78784	0.00680095	Positive
g__norank_f__Blastocatellaceae	g__Phyllobacterium	-0.78779	0.00680728	Negative
g__Lacibacter	g__AKYG587	0.78777	0.00680869	Positive
g__norank_f__norank_o__Rokubacteriales	g__Rhodococcus	-0.78775	0.00681198	Negative
g__Nitrolancea	g__unclassified_f__Micrococcaceae	-0.78774	0.00681287	Negative
g__Terrimicrobium	g__unclassified_f__Myxococcaceae	-0.78774	0.00681287	Negative
g__norank_f__Anaerolineaceae	g__Blastopirellula	0.78774	0.00681287	Positive
g__norank_f__norank_o__Subgroup_12	g__norank_f__norank_o__norank_c__Subgroup_11	0.78774	0.00681287	Positive
g__unclassified_o__Elsterales	g__norank_f__norank_o__norank_c__Gitt-GS-136	-0.78774	0.00681287	Negative
g__norank_f__norank_o__norank_c__Subgroup_5	g__Sumerlaea	0.78773	0.00681441	Positive
g__norank_f__norank_o__Azospirillales	g__norank_f__norank_o__norank_c__Parcubacteria	-0.78773	0.00681441	Negative
g__unclassified_o__Microtrichales	g__TM7a	0.7876	0.00682979	Positive
g__unclassified_f__Pedosphaeraceae	g__norank_f__Euzebyaceae	-0.78752	0.00683961	Negative
g__Phenylobacterium	g__Neo-b11	0.78737	0.00685683	Positive
g__norank_f__Micromonosporaceae	g__norank_f__Intrasporangiaceae	0.78728	0.00686844	Positive
g__Lysobacter	g__norank_f__norank_o__Frankiales	-0.7871	0.00688989	Negative
g__norank_f__norank_o__norank_c__Subgroup_11	g__norank_f__Euzebyaceae	-0.78705	0.00689531	Negative
g__Roseomonas	g__norank_f__Verrucomicrobiaceae	-0.78689	0.00691492	Negative
g__norank_f__Rhizobiales_Incertae_Sedis	g__Sphingomonas	0.78672	0.00693495	Positive
g__norank_f__norank_o__0319-6G20	g__Rubrobacter	-0.78672	0.00693495	Negative
g__Roseomonas	g__norank_f__norank_o__norank_c__MB-A2-108	-0.78672	0.00693495	Negative
g__Singulisphaera	g__unclassified_f__Microbacteriaceae	-0.78672	0.00693569	Negative
g__norank_f__Diplorickettsiaceae	g__UTCFX1	0.7866	0.00694996	Positive
g__Pir4_lineage	g__Streptomyces	-0.7866	0.00694996	Negative
g__norank_f__env.OPS_17	g__Ramlibacter	-0.78659	0.00695173	Negative
g__norank_f__Vicinamibacteraceae	g__norank_f__Rhodothermaceae	-0.78655	0.00695571	Negative
g__Romboutsia	g__norank_f__norank_o__norank_c__Thermoleophilia	-0.78647	0.00696531	Negative
g__Rhodococcus	g__PMMR1	0.78647	0.00696531	Positive
g__unclassified_f__Comamonadaceae	g__Arthrobacter	0.78647	0.00696549	Positive
g__Pedomicrobium	g__norank_f__Chitinophagaceae	0.78641	0.00697282	Positive
g__norank_f__norank_o__Actinomarinales	g__unclassified_f__Chitinophagaceae	0.78641	0.00697282	Positive
g__norank_f__norank_o__Armatimonadales	g__norank_f__norank_o__IMCC26256	0.78641	0.00697282	Positive
g__Novosphingobium	g__Smaragdicoccus	0.78601	0.0070214	Positive
g__P3OB-42	g__Ferruginibacter	-0.78596	0.00702757	Negative
g__norank_f__norank_o__norank_c__Subgroup_18	g__P3OB-42	0.78594	0.00703073	Positive
g__norank_f__norank_o__norank_c__OM190	g__norank_f__Mitochondria	-0.78585	0.00704121	Negative
g__Bosea	g__norank_f__Devosiaceae	0.78581	0.00704672	Positive
g__Phenylobacterium	g__norank_f__norank_o__Frankiales	0.78573	0.00705606	Positive
g__Marmoricola	g__Nocardia	0.78558	0.00707421	Positive
g__Romboutsia	g__Ellin6067	0.78555	0.00707767	Positive
g__norank_f__norank_o__CCM11a	g__AKYG587	0.78555	0.00707767	Positive
g__unclassified_c__Anaerolineae	g__unclassified_o__Cytophagales	-0.78552	0.00708135	Negative
g__norank_f__Fimbriimonadaceae	g__Hirschia	0.78536	0.007102	Positive
g__norank_f__norank_o__norank_c__bacteriap25	g__Nonomuraea	0.78536	0.007102	Positive
g__norank_f__norank_o__Candidatus_Yanofskybacteria	g__norank_f__AKIW781	-0.7852	0.00712074	Negative
g__norank_f__norank_o__Microtrichales	g__CL500-29_marine_group	-0.78505	0.00713961	Negative
g__OM27_clade	g__unclassified_f__Roseiflexaceae	0.78502	0.00714332	Positive
g__Sporosarcina	g__unclassified_f__Micrococcaceae	-0.78501	0.00714501	Negative
g__Ferrovibrio	g__RB41	-0.78499	0.00714753	Negative
g__norank_f__norank_o__KF-JG30-C25	g__Blastococcus	-0.78479	0.00717242	Negative
g__norank_f__Mitochondria	g__unclassified_f__Longimicrobiaceae	0.7845	0.00720749	Positive
g__norank_f__norank_o__norank_c__Pla4_lineage	g__unclassified_o__Acidobacteriales	0.78423	0.00724204	Positive
g__norank_f__norank_o__SBR1031	g__norank_f__norank_o__Subgroup_17	0.7842	0.00724549	Positive
g__unclassified_f__Microscillaceae	g__norank_f__norank_o__norank_c__bacteriap25	0.7842	0.00724549	Positive
g__norank_f__Pirellulaceae	g__norank_f__norank_o__11-24	0.7842	0.00724549	Positive
g__norank_f__norank_o__norank_c__bacteriap25	g__norank_f__Steroidobacteraceae	0.78417	0.00724958	Positive
g__Candidatus_Alysiosphaera	g__norank_f__Ardenticatenaceae	0.7841	0.00725793	Positive
g__norank_f__A4b	g__Haliangium	0.78409	0.00725962	Positive
g__norank_f__norank_o__norank_c__Pla4_lineage	g__Pseudolabrys	0.78401	0.00726886	Positive
g__norank_f__norank_o__MVP-88	g__Skermanella	-0.78401	0.00726896	Negative
g__norank_f__norank_o__norank_c__norank_p__Latescibacterota	g__Ellin6055	-0.78401	0.00726896	Negative
g__norank_f__norank_o__KF-JG30-C25	g__Caulobacter	-0.78398	0.00727259	Negative
g__Paludibaculum	g__YC-ZSS-LKJ147	-0.78398	0.00727259	Negative
g__Lacibacter	g__Gemmatimonas	-0.78393	0.00727909	Negative
g__norank_f__Diplorickettsiaceae	g__Hirschia	0.78389	0.00728431	Positive
g__norank_f__Amb-16S-1323	g__norank_f__norank_o__norank_c__JG30-KF-CM66	0.78384	0.00729025	Positive
g__norank_f__norank_o__Actinomarinales	g__unclassified_c__Anaerolineae	0.7837	0.00730751	Positive
g__norank_f__Entotheonellaceae	g__Massilia	-0.78332	0.00735629	Negative
g__Flavobacterium	g__unclassified_f__Micrococcaceae	-0.78314	0.00737848	Negative
g__Candidatus_Alysiosphaera	g__norank_f__norank_o__norank_c__Pla3_lineage	-0.78306	0.00738799	Negative
g__norank_f__norank_o__Actinomarinales	g__norank_f__norank_o__norank_c__AKAU4049	0.78306	0.00738799	Positive
g__norank_f__norank_o__norank_c__norank_p__WS2	g__Phenylobacterium	-0.78296	0.00740122	Negative
g__norank_f__norank_o__norank_c__Subgroup_5	g__Lacibacter	0.78296	0.00740182	Positive
g__norank_f__norank_o__PLTA13	g__unclassified_f__Comamonadaceae	-0.78288	0.00741163	Negative
g__norank_f__Diplorickettsiaceae	g__norank_f__Beijerinckiaceae	-0.78267	0.0074382	Negative
g__unclassified_o__Micavibrionales	g__Candidatus_Alysiosphaera	0.78262	0.00744406	Positive
g__unclassified_o__Micavibrionales	g__norank_f__norank_o__norank_c__AKAU4049	0.78262	0.00744406	Positive
g__Brevundimonas	g__Rubellimicrobium	0.78262	0.00744406	Positive
g__I-8	g__Pseudolabrys	0.78256	0.00745259	Positive
g__unclassified_p__Chloroflexi	g__Neo-b11	-0.78256	0.00745259	Negative
g__Candidatus_Ovatusbacter	g__unclassified_f__Pedosphaeraceae	0.7825	0.00746021	Positive
g__Candidatus_Ovatusbacter	g__Arthrobacter	-0.7825	0.00746021	Negative
g__unclassified_o__Burkholderiales	g__norank_f__Sutterellaceae	-0.7825	0.00746021	Negative
g__OLB13	g__norank_f__norank_o__norank_c__Parcubacteria	0.78245	0.00746569	Positive
g__MM2	g__norank_f__norank_o__norank_c__Parcubacteria	-0.78243	0.00746844	Negative
g__Candidatus_Omnitrophus	g__Blastococcus	-0.78237	0.00747639	Negative
g__SH-PL14	g__norank_f__norank_o__norank_c__norank_p__WS2	0.78227	0.00748847	Positive
g__norank_f__Micropepsaceae	g__unclassified_o__Elsterales	0.78222	0.00749487	Positive
g__unclassified_p__Chloroflexi	g__Phenylobacterium	-0.78222	0.00749507	Negative
g__Ellin6055	g__unclassified_c__Actinobacteria	0.78222	0.00749507	Positive
g__unclassified_c__Actinobacteria	g__norank_f__norank_o__norank_c__Acidimicrobiia	0.78222	0.00749507	Positive
g__Haliangium	g__Ferruginibacter	-0.7822	0.00749857	Negative
g__norank_f__Polyangiaceae	g__unclassified_f__Myxococcaceae	-0.78204	0.00751889	Negative
g__norank_f__Anaerolineaceae	g__Ferruginibacter	-0.78204	0.00751889	Negative
g__norank_f__norank_o__norank_c__norank_p__SAR324_cladeMarine_group_B	g__Bradyrhizobium	-0.7819	0.00753699	Negative
g__norank_f__norank_o__Ardenticatenales	g__norank_f__Pirellulaceae	0.78182	0.00754701	Positive
g__SH-PL14	g__Steroidobacter	0.78182	0.00754701	Positive
g__norank_f__norank_o__norank_c__Alphaproteobacteria	g__Nocardioides	-0.78182	0.00754701	Negative
g__Sphingobium	g__norank_f__norank_o__norank_c__MB-A2-108	-0.78182	0.00754701	Negative
g__norank_f__norank_o__Elev-16S-1166	g__norank_f__norank_o__norank_c__norank_p__WPS-2	-0.78171	0.00756115	Negative
g__Reyranella	g__norank_f__norank_o__Elsterales	0.78163	0.0075711	Positive
g__Allorhizobium-Neorhizobium-Pararhizobium-Rhizobium	g__Gemmata	-0.78163	0.0075711	Negative
g__Microlunatus	g__norank_f__norank_o__norank_c__Pla3_lineage	-0.78163	0.0075711	Negative
g__Candidatus_Omnitrophus	g__norank_f__Roseiflexaceae	-0.78163	0.0075711	Negative
g__unclassified_c__Gammaproteobacteria	g__Steroidobacter	0.78163	0.0075711	Positive
g__unclassified_f__Pseudonocardiaceae	g__Herpetosiphon	0.78163	0.0075711	Positive
g__unclassified_f__Xanthobacteraceae	g__Subgroup_10	-0.78157	0.00757873	Negative
g__norank_f__norank_o__Chloroplast	g__Pseudomonas	0.78157	0.00757873	Positive
g__norank_f__norank_o__SBR1031	g__Methyloceanibacter	0.78157	0.00757873	Positive
g__norank_f__norank_o__KF-JG30-C25	g__Kribbella	-0.78154	0.00758246	Negative
g__Candidatus_Omnitrophus	g__norank_f__norank_o__R7C24	-0.78127	0.00761727	Negative
g__norank_f__norank_o__norank_c__Subgroup_22	g__Bradyrhizobium	-0.78127	0.00761752	Negative
g__Romboutsia	g__Terrimicrobium	0.78126	0.00761842	Positive
g__unclassified_c__Gammaproteobacteria	g__unclassified_o__Acidobacteriales	0.78125	0.00762029	Positive
g__norank_f__norank_o__norank_c__norank_p__WPS-2	g__norank_f__Sporichthyaceae	0.78099	0.00765427	Positive
g__Rhizocola	g__norank_f__Pedosphaeraceae	0.78087	0.00766973	Positive
g__AKYG587	g__Phenylobacterium	-0.78086	0.00767033	Negative
g__Flaviaesturariibacter	g__norank_f__norank_o__norank_c__Acidimicrobiia	0.78075	0.00768536	Positive
g__norank_f__Sporichthyaceae	g__Paenibacillus	0.78057	0.00770889	Positive
g__unclassified_k__norank_d__Bacteria	g__norank_f__Anaerolineaceae	0.7805	0.00771748	Positive
g__unclassified_k__norank_d__Bacteria	g__unclassified_f__Micrococcaceae	-0.7805	0.00771748	Negative
g__norank_f__norank_o__norank_c__Subgroup_18	g__Streptomyces	-0.7805	0.00771748	Negative
g__unclassified_f__Chitinophagaceae	g__Nitrospira	0.7805	0.00771748	Positive
g__Streptomyces	g__unclassified_f__Micrococcaceae	0.7805	0.00771748	Positive
g__norank_f__norank_o__norank_c__KD4-96	g__Skermanella	-0.78049	0.00771937	Negative
g__Aquicella	g__Ellin6055	-0.78028	0.00774664	Negative
g__unclassified_f__Pedosphaeraceae	g__norank_f__norank_o__norank_c__OM190	0.78028	0.00774664	Positive
g__Reyranella	g__Neo-b11	0.78018	0.0077595	Positive
g__Lacibacter	g__Nitrosospira	-0.78004	0.00777774	Negative
g__norank_f__Intrasporangiaceae	g__norank_f__norank_o__norank_c__Pla3_lineage	0.77995	0.00779049	Positive
g__Haliangium	g__unclassified_o__SBR1031	0.77983	0.00780509	Positive
g__Pir4_lineage	g__unclassified_f__Comamonadaceae	-0.77982	0.00780692	Negative
g__Pseudolabrys	g__norank_f__norank_o__norank_c__Subgroup_11	0.77982	0.00780692	Positive
g__Rhodopirellula	g__Blastococcus	0.77956	0.00784166	Positive
g__norank_f__norank_o__GWA2-38-13b	g__Actinoplanes	-0.77949	0.00784993	Negative
g__norank_f__norank_o__norank_c__Pla4_lineage	g__unclassified_c__Actinobacteria	-0.77937	0.00786636	Negative
g__SM1A02	g__Mycetocola	-0.77927	0.00787915	Negative
g__norank_f__norank_o__norank_c__BD7-11	g__norank_f__norank_o__Ardenticatenales	0.77925	0.00788274	Positive
g__Luteolibacter	g__unclassified_f__Roseiflexaceae	0.77924	0.00788393	Positive
g__norank_f__norank_o__GWA2-38-13b	g__Sporichthya	-0.77922	0.00788611	Negative
g__Iamia	g__OM27_clade	0.77922	0.00788611	Positive
g__norank_f__norank_o__norank_c__norank_p__SAR324_cladeMarine_group_B	g__unclassified_f__Thermomonosporaceae	-0.77922	0.00788611	Negative
g__Reyranella	g__Subgroup_10	-0.7792	0.00788889	Negative
g__Nitrospira	g__Sumerlaea	0.7792	0.00788889	Positive
g__Solirubrobacter	g__norank_f__env.OPS_17	-0.77916	0.00789473	Negative
g__unclassified_c__Alphaproteobacteria	g__unclassified_c__Parcubacteria	0.77914	0.00789668	Positive
g__Aquicella	g__Candidatus_Ovatusbacter	0.77902	0.00791295	Positive
g__unclassified_c__Thermoleophilia	g__unclassified_c__Anaerolineae	0.77899	0.00791672	Positive
g__norank_f__Solimonadaceae	g__unclassified_o__Acidobacteriales	0.77896	0.00792046	Positive
g__norank_f__Methyloligellaceae	g__norank_f__AKYH767	0.77894	0.00792313	Positive
g__norank_f__norank_o__Subgroup_9	g__MND1	0.77884	0.00793628	Positive
g__Pseudarthrobacter	g__Kribbella	0.77882	0.00793938	Positive
g__norank_f__norank_o__GWA2-38-13b	g__Abditibacterium	-0.77873	0.00795129	Negative
g__norank_f__norank_o__Frankiales	g__Noviherbaspirillum	0.77854	0.00797628	Positive
g__norank_f__norank_o__norank_c__bacteriap25	g__norank_f__norank_o__CCM11a	0.77838	0.00799826	Positive
g__norank_f__AKYG1722	g__Longimicrobium	0.77838	0.00799826	Positive
g__Fimbriiglobus	g__norank_f__BIrii41	0.77837	0.00799971	Positive
g__Romboutsia	g__Ohtaekwangia	-0.77798	0.00805234	Negative
g__norank_f__norank_o__norank_c__Pla4_lineage	g__norank_f__Solimonadaceae	0.7779	0.00806293	Positive
g__norank_f__norank_o__GWA2-38-13b	g__norank_f__A4b	0.77789	0.00806367	Positive
g__norank_f__norank_o__GWA2-38-13b	g__norank_f__norank_o__norank_c__Alphaproteobacteria	0.77789	0.00806367	Positive
g__norank_f__norank_o__S085	g__norank_f__Steroidobacteraceae	0.77789	0.00806367	Positive
g__norank_f__A4b	g__unclassified_f__Xanthomonadaceae	0.77789	0.00806367	Positive
g__Nocardioides	g__Sporichthya	0.77789	0.00806367	Positive
g__unclassified_f__Thermomonosporaceae	g__norank_f__norank_o__norank_c__S0134_terrestrial_group	0.77789	0.00806367	Positive
g__Luteolibacter	g__norank_f__norank_o__Frankiales	-0.77788	0.00806587	Negative
g__unclassified_c__Gammaproteobacteria	g__unclassified_p__Chloroflexi	0.77784	0.00807109	Positive
g__unclassified_c__Gammaproteobacteria	g__Ellin6055	-0.77784	0.00807109	Negative
g__unclassified_o__Acidobacteriales	g__Ellin6055	-0.77784	0.00807109	Negative
g__Ellin6055	g__Caulobacter	0.77784	0.00807109	Positive
g__possible_genus_04	g__Roseisolibacter	0.77778	0.00807908	Positive
g__Nordella	g__norank_f__norank_o__FFCH16767	-0.77762	0.00810103	Negative
g__Ellin6067	g__unclassified_f__Pirellulaceae	-0.77752	0.00811323	Negative
g__norank_f__norank_o__Candidatus_Woesebacteria	g__Planctopirus	0.77752	0.00811403	Positive
g__norank_f__norank_o__Subgroup_12	g__Sumerlaea	0.77752	0.00811403	Positive
g__norank_f__norank_o__norank_c__Lineage_IIb	g__unclassified_f__Azospirillaceae	-0.77743	0.00812564	Negative
g__norank_f__norank_o__norank_c__Lineage_IIb	g__Pirellula	-0.77743	0.00812564	Negative
g__Tumebacillus	g__norank_f__Ilumatobacteraceae	-0.77743	0.00812564	Negative
g__unclassified_c__Gammaproteobacteria	g__Sporichthya	-0.77721	0.00815565	Negative
g__Mycobacterium	g__unclassified_p__Proteobacteria	-0.77719	0.00815894	Negative
g__Mesorhizobium	g__unclassified_c__Acidimicrobiia	-0.77718	0.0081596	Negative
g__norank_f__KF-JG30-B3	g__Brevundimonas	-0.77689	0.00819893	Negative
g__Phenylobacterium	g__Streptomyces	0.77679	0.00821294	Positive
g__Streptomyces	g__Roseisolibacter	0.77679	0.00821294	Positive
g__unclassified_c__Actinobacteria	g__norank_f__WD2101_soil_group	0.77679	0.00821294	Positive
g__Lacibacter	g__norank_f__Steroidobacteraceae	0.77677	0.00821623	Positive
g__norank_f__norank_o__Acidobacteriales	g__norank_f__norank_o__norank_c__OM190	0.77676	0.00821691	Positive
g__Aridibacter	g__unclassified_c__Acidimicrobiia	0.77676	0.00821691	Positive
g__norank_f__Micropepsaceae	g__Hyphomicrobium	0.77673	0.00822083	Positive
g__Lacibacter	g__norank_f__norank_o__norank_c__AKAU4049	0.77672	0.00822322	Positive
g__norank_f__norank_o__AMGG11	g__YC-ZSS-LKJ147	-0.77658	0.00824174	Negative
g__norank_f__norank_o__norank_c__norank_p__Armatimonadota	g__norank_f__norank_o__Rhizobiales	0.77646	0.00825856	Positive
g__Flavobacterium	g__Polycyclovorans	0.77642	0.00826369	Positive
g__Bdellovibrio	g__Adhaeribacter	0.77641	0.00826472	Positive
g__unclassified_c__Acidobacteriae	g__Rhodoplanes	0.7764	0.00826677	Positive
g__Methyloceanibacter	g__Sumerlaea	0.7764	0.00826677	Positive
g__SM1A02	g__unclassified_o__Solirubrobacterales	-0.77634	0.00827491	Negative
g__Romboutsia	g__norank_f__Isosphaeraceae	-0.77627	0.00828423	Negative
g__norank_f__Entotheonellaceae	g__Candidatus_Ovatusbacter	0.77627	0.00828423	Positive
g__Agromyces	g__unclassified_f__Blastocatellaceae	-0.77617	0.00829808	Negative
g__norank_f__norank_o__norank_c__Subgroup_22	g__norank_f__Solimonadaceae	0.77616	0.00829979	Positive
g__Pedobacter	g__norank_f__norank_o__norank_c__Planctomycetes	-0.77583	0.0083455	Negative
g__norank_f__norank_o__norank_c__JG30-KF-CM66	g__norank_f__Rhizobiales_Incertae_Sedis	0.7757	0.0083621	Positive
g__norank_f__Polyangiaceae	g__norank_f__Isosphaeraceae	-0.7757	0.0083621	Negative
g__norank_f__norank_o__Candidatus_Yanofskybacteria	g__Actinoplanes	-0.7757	0.0083621	Negative
g__norank_f__norank_o__Actinomarinales	g__unclassified_f__Gemmatimonadaceae	-0.77548	0.00839373	Negative
g__norank_f__norank_o__norank_c__norank_p__Latescibacterota	g__Streptomyces	-0.77548	0.00839373	Negative
g__Methyloceanibacter	g__unclassified_p__Chloroflexi	0.77542	0.00840187	Positive
g__SM1A02	g__Bdellovibrio	-0.77539	0.00840595	Negative
g__Burkholderia-Caballeronia-Paraburkholderia	g__Ilumatobacter	-0.77539	0.00840595	Negative
g__norank_f__norank_o__norank_c__Subgroup_11	g__unclassified_c__Actinobacteria	-0.77539	0.00840595	Negative
g__Luteolibacter	g__Rubrobacter	-0.77538	0.00840728	Negative
g__Flaviaesturariibacter	g__unclassified_c__Actinobacteria	0.77522	0.00842972	Positive
g__unclassified_c__Alphaproteobacteria	g__Pajaroellobacter	0.77514	0.00844096	Positive
g__norank_f__norank_o__Subgroup_12	g__unclassified_c__Actinobacteria	-0.77512	0.00844383	Negative
g__Paludibaculum	g__Sumerlaea	0.77498	0.00846338	Positive
g__norank_f__Micromonosporaceae	g__unclassified_p__Patescibacteria	-0.77494	0.00846795	Negative
g__PMMR1	g__Kibdelosporangium	0.77492	0.00847151	Positive
g__unclassified_f__Xanthomonadaceae	g__Kribbella	-0.77479	0.0084886	Negative
g__Solirubrobacter	g__Pedobacter	0.77476	0.0084938	Positive
g__norank_f__norank_o__Fimbriimonadales	g__Massilia	-0.77475	0.00849476	Negative
g__norank_f__norank_o__Elev-16S-1166	g__norank_f__norank_o__norank_c__Sericytochromatia	-0.77471	0.00850069	Negative
g__Amycolatopsis	g__Adhaeribacter	0.77471	0.00850069	Positive
g__norank_f__Myxococcaceae	g__unclassified_o__Frankiales	-0.77469	0.00850301	Negative
g__Bdellovibrio	g__Roseisolibacter	0.77469	0.00850301	Positive
g__TM7	g__norank_f__norank_o__Candidatus_Woesebacteria	0.77454	0.00852371	Positive
g__Chthonomonas	g__UTCFX1	0.77454	0.00852476	Positive
g__Mycetocola	g__norank_f__norank_o__norank_c__TK10	0.77454	0.00852476	Positive
g__norank_f__norank_o__norank_c__Subgroup_22	g__unclassified_f__Roseiflexaceae	0.77451	0.00852843	Positive
g__norank_f__Anaerolineaceae	g__Streptomyces	-0.7744	0.00854318	Negative
g__norank_f__norank_o__S085	g__norank_f__norank_o__norank_c__norank_p__Desulfobacterota	0.7744	0.00854318	Positive
g__norank_f__norank_o__Acidobacteriales	g__norank_f__WD2101_soil_group	-0.7744	0.00854318	Negative
g__norank_f__norank_o__PLTA13	g__Streptomyces	-0.7744	0.00854318	Negative
g__unclassified_f__Micromonosporaceae	g__norank_f__norank_o__Chloroplast	0.77439	0.0085452	Positive
g__Ellin6055	g__unclassified_f__Pseudomonadaceae	0.77436	0.00854922	Positive
g__norank_f__Intrasporangiaceae	g__unclassified_o__SBR1031	0.77424	0.00856589	Positive
g__norank_f__A4b	g__norank_f__norank_o__norank_c__Subgroup_22	0.77414	0.00858089	Positive
g__norank_f__Pedosphaeraceae	g__norank_f__Beijerinckiaceae	-0.77409	0.00858789	Negative
g__norank_f__Entotheonellaceae	g__unclassified_c__Gammaproteobacteria	0.77403	0.00859625	Positive
g__norank_f__norank_o__norank_c__Subgroup_25	g__norank_f__norank_o__Actinomarinales	0.77403	0.00859633	Positive
g__norank_f__Rhodospirillaceae	g__Candidatus_Alysiosphaera	-0.774	0.00860061	Negative
g__norank_f__norank_o__RBG-13-54-9	g__unclassified_o__Vicinamibacterales	0.77397	0.00860464	Positive
g__norank_f__norank_o__norank_c__Subgroup_25	g__norank_f__norank_o__Rokubacteriales	0.77397	0.00860464	Positive
g__Rhizocola	g__unclassified_o__Polyangiales	0.77395	0.00860675	Positive
g__Rhodopirellula	g__unclassified_f__Pseudomonadaceae	0.77395	0.00860675	Positive
g__norank_f__norank_o__norank_c__Subgroup_25	g__norank_f__norank_o__CCM11a	0.7739	0.00861489	Positive
g__unclassified_f__Micromonosporaceae	g__unclassified_p__Actinobacteriota	-0.7737	0.0086419	Negative
g__Pseudolabrys	g__norank_f__norank_o__PLTA13	0.7737	0.0086419	Positive
g__Pajaroellobacter	g__Subgroup_10	-0.77365	0.00865008	Negative
g__unclassified_o__Acidobacteriales	g__norank_f__Mitochondria	-0.7736	0.00865658	Negative
g__norank_f__norank_o__norank_c__OLB14	g__unclassified_o__SBR1031	0.77347	0.00867508	Positive
g__Stenotrophobacter	g__unclassified_o__Cytophagales	-0.77346	0.00867698	Negative
g__norank_f__Longimicrobiaceae	g__Brevundimonas	0.77346	0.00867698	Positive
g__norank_f__norank_o__GWA2-38-13b	g__norank_f__norank_o__norank_c__WWE3	0.77334	0.00869328	Positive
g__norank_f__norank_o__norank_c__WWE3	g__unclassified_f__Xanthomonadaceae	0.77334	0.00869328	Positive
g__Lysobacter	g__Polycyclovorans	0.77334	0.008694	Positive
g__norank_f__KF-JG30-B3	g__possible_genus_04	-0.77302	0.00873893	Negative
g__norank_f__norank_o__Rokubacteriales	g__Phenylobacterium	-0.77302	0.00873893	Negative
g__norank_f__Entotheonellaceae	g__norank_f__Anaerolineaceae	0.77301	0.008741	Positive
g__norank_f__Rhodospirillaceae	g__norank_f__norank_o__norank_c__Sericytochromatia	-0.77299	0.00874345	Negative
g__norank_f__Kineosporiaceae	g__unclassified_f__Longimicrobiaceae	0.77284	0.00876468	Positive
g__Intrasporangium	g__unclassified_f__Chitinophagaceae	0.77273	0.00877983	Positive
g__norank_f__JG30-KF-CM45	g__Virgisporangium	0.77273	0.00877983	Positive
g__Aquicella	g__unclassified_c__Actinobacteria	-0.77262	0.00879627	Negative
g__unclassified_f__Pedosphaeraceae	g__Bdellovibrio	-0.77262	0.00879627	Negative
g__norank_f__norank_o__Candidatus_Kaiserbacteria	g__Bradyrhizobium	-0.77258	0.00880197	Negative
g__norank_f__norank_o__norank_c__norank_p__Desulfobacterota	g__norank_f__norank_o__0319-6G20	0.77254	0.00880782	Positive
g__Actinoplanes	g__Mycetocola	0.77238	0.00883103	Positive
g__Intrasporangium	g__norank_f__norank_o__Actinomarinales	0.77237	0.00883166	Positive
g__norank_f__norank_o__Acidobacteriales	g__unclassified_c__Actinobacteria	-0.77231	0.00884048	Negative
g__norank_f__norank_o__Subgroup_9	g__norank_f__norank_o__0319-6G20	0.77209	0.00887229	Positive
g__norank_f__norank_o__Subgroup_9	g__Polycyclovorans	0.77209	0.00887229	Positive
g__norank_f__env.OPS_17	g__norank_f__Pirellulaceae	0.77204	0.00887954	Positive
g__SH-PL14	g__Ramlibacter	-0.77204	0.00887954	Negative
g__unclassified_f__Microbacteriaceae	g__Roseisolibacter	0.77199	0.00888658	Positive
g__norank_f__norank_o__Actinomarinales	g__unclassified_o__Acidobacteriales	0.77187	0.00890336	Positive
g__Amycolatopsis	g__Ellin6055	0.77169	0.00893058	Positive
g__norank_f__norank_o__Elev-16S-1166	g__norank_f__Longimicrobiaceae	-0.77166	0.00893391	Negative
g__unclassified_c__Alphaproteobacteria	g__Subgroup_10	-0.77162	0.0089403	Negative
g__norank_f__norank_o__CCD24	g__Planctopirus	0.77162	0.0089403	Positive
g__unclassified_o__Rhizobiales	g__norank_f__Micromonosporaceae	0.77162	0.00894038	Positive
g__norank_f__norank_o__Tepidisphaerales	g__norank_f__norank_o__Subgroup_9	0.77157	0.00894772	Positive
g__Blastopirellula	g__norank_f__norank_o__norank_c__norank_p__WS2	0.77157	0.00894772	Positive
g__Romboutsia	g__norank_f__Caldilineaceae	-0.77155	0.00895021	Negative
g__Flavobacterium	g__Acidibacter	0.77155	0.00895021	Positive
g__norank_f__norank_o__SBR1031	g__norank_f__norank_o__11-24	0.77134	0.00898067	Positive
g__unclassified_p__Acidobacteriota	g__norank_f__norank_o__Rhizobiales	-0.77099	0.00903183	Negative
g__Luteitalea	g__norank_f__norank_o__DS-100	0.77093	0.00904046	Positive
g__Sumerlaea	g__Bradyrhizobium	-0.7709	0.00904478	Negative
g__Lacibacter	g__Pseudorhodoplanes	-0.77087	0.00904956	Negative
g__Massilia	g__Microbacterium	0.77081	0.00905886	Positive
g__norank_f__norank_o__norank_c__Pla4_lineage	g__norank_f__norank_o__norank_c__Subgroup_11	0.77068	0.00907657	Positive
g__Steroidobacter	g__Phenylobacterium	-0.77067	0.00907797	Negative
g__Bryobacter	g__norank_f__norank_o__C0119	0.77065	0.00908219	Positive
g__norank_f__Intrasporangiaceae	g__norank_f__BIrii41	0.77037	0.00912196	Positive
g__Stenotrophobacter	g__Azotobacter	0.77037	0.00912196	Positive
g__norank_f__norank_o__Candidatus_Woesebacteria	g__norank_f__norank_o__11-24	0.77037	0.00912196	Positive
g__norank_f__norank_o__Tepidisphaerales	g__unclassified_f__Microscillaceae	0.77037	0.00912196	Positive
g__norank_f__norank_o__Tepidisphaerales	g__Ramlibacter	-0.77037	0.00912196	Negative
g__Blastopirellula	g__unclassified_p__Chloroflexi	0.77037	0.00912196	Positive
g__Blastopirellula	g__unclassified_o__Vicinamibacterales	0.77037	0.00912196	Positive
g__norank_f__Hydrogenedensaceae	g__P3OB-42	0.77037	0.00912196	Positive
g__norank_f__67-14	g__norank_f__Verrucomicrobiaceae	0.77036	0.00912352	Positive
g__norank_f__Rhodospirillaceae	g__norank_f__TRA3-20	0.77032	0.00913	Positive
g__Niastella	g__norank_f__norank_o__Vampirovibrionales	0.77026	0.00913907	Positive
g__Pir4_lineage	g__Aquicella	0.77025	0.00914093	Positive
g__Terrimonas	g__norank_f__Diplorickettsiaceae	0.77021	0.00914677	Positive
g__unclassified_p__Chloroflexi	g__Ferruginibacter	-0.77018	0.00915063	Negative
g__Ramlibacter	g__Ferruginibacter	0.77018	0.00915063	Positive
g__unclassified_o__Vicinamibacterales	g__norank_f__norank_o__norank_c__AKAU4049	0.77002	0.0091744	Positive
g__unclassified_c__Acidobacteriae	g__Virgisporangium	0.76997	0.00918153	Positive
g__norank_f__norank_o__norank_c__Lineage_IIa	g__Nitrolancea	0.76997	0.00918153	Positive
g__norank_f__Diplorickettsiaceae	g__norank_f__AKIW781	-0.76994	0.00918621	Negative
g__norank_f__Anaerolineaceae	g__norank_f__AKIW781	-0.76994	0.00918621	Negative
g__Aridibacter	g__norank_f__norank_o__IMCC26256	0.76994	0.00918621	Positive
g__Ilumatobacter	g__norank_f__norank_o__CCD24	0.76994	0.00918621	Positive
g__norank_f__norank_o__CCD24	g__Candidatus_Solibacter	0.76994	0.00918621	Positive
g__unclassified_f__Vicinamibacteraceae	g__Nannocystis	0.7699	0.00919161	Positive
g__norank_f__norank_o__norank_c__norank_p__NB1-j	g__norank_f__norank_o__norank_c__norank_p__GAL15	0.76986	0.00919753	Positive
g__unclassified_o__Polyangiales	g__Subgroup_10	-0.76981	0.00920495	Negative
g__Anaeromyxobacter	g__norank_f__norank_o__KF-JG30-C25	0.7698	0.00920665	Positive
g__Candidatus_Alysiosphaera	g__norank_f__Steroidobacteraceae	0.76979	0.00920759	Positive
g__norank_f__norank_o__RBG-13-54-9	g__unclassified_f__Longimicrobiaceae	-0.76979	0.00920759	Negative
g__Planctomicrobium	g__norank_f__norank_o__Candidatus_Azambacteria	0.76975	0.00921358	Positive
g__unclassified_o__Saccharimonadales	g__norank_f__Microscillaceae	0.7697	0.00922195	Positive
g__norank_f__norank_o__Ardenticatenales	g__SH-PL14	0.7697	0.00922195	Positive
g__norank_f__Caldilineaceae	g__norank_f__norank_o__norank_c__MB-A2-108	0.7697	0.00922195	Positive
g__Aquicella	g__Bdellovibrio	-0.7695	0.00925056	Negative
g__I-8	g__SWB02	0.7694	0.00926543	Positive
g__unclassified_c__Alphaproteobacteria	g__Candidatus_Ovatusbacter	0.7694	0.00926591	Positive
g__Planctomicrobium	g__Arthrobacter	-0.76937	0.00927001	Negative
g__Ferruginibacter	g__Actinoplanes	0.76937	0.00927007	Positive
g__Allorhizobium-Neorhizobium-Pararhizobium-Rhizobium	g__Variovorax	0.76934	0.00927422	Positive
g__norank_f__Geminicoccaceae	g__Steroidobacter	0.76934	0.00927422	Positive
g__Steroidobacter	g__norank_f__norank_o__norank_c__norank_p__WS2	0.76934	0.00927422	Positive
g__norank_f__norank_o__Elev-16S-1166	g__norank_f__norank_o__Kapabacteriales	-0.76932	0.00927763	Negative
g__norank_f__norank_o__Elev-16S-1166	g__norank_f__AKYG1722	-0.76932	0.00927763	Negative
g__norank_f__norank_o__KF-JG30-C25	g__unclassified_c__Actinobacteria	-0.76931	0.00927998	Negative
g__Candidatus_Alysiosphaera	g__norank_f__norank_o__Candidatus_Gottesmanbacteria	0.76914	0.00930416	Positive
g__Marmoricola	g__Kibdelosporangium	0.76913	0.00930684	Positive
g__Pedomicrobium	g__unclassified_f__Gemmataceae	-0.76881	0.00935386	Negative
g__norank_f__norank_o__norank_c__Subgroup_25	g__norank_f__norank_o__norank_c__vadinHA49	0.76873	0.00936539	Positive
g__norank_f__norank_o__norank_c__Subgroup_5	g__norank_f__norank_o__Frankiales	-0.76858	0.00938886	Negative
g__norank_f__Diplorickettsiaceae	g__Sumerlaea	0.76853	0.00939545	Positive
g__norank_f__norank_o__Bacteroidetes_VC2.1_Bac22	g__unclassified_f__Anaerolineaceae	0.76833	0.00942653	Positive
g__norank_f__Entotheonellaceae	g__norank_f__Pirellulaceae	0.76831	0.00942943	Positive
g__norank_f__norank_o__Ardenticatenales	g__Vicinamibacter	-0.76831	0.00942943	Negative
g__norank_f__norank_o__norank_c__norank_p__Armatimonadota	g__norank_f__norank_o__Kapabacteriales	0.76831	0.00942943	Positive
g__unclassified_f__Rhizobiales_Incertae_Sedis	g__norank_f__norank_o__Chloroplast	0.76829	0.00943158	Positive
g__norank_f__norank_o__SBR1031	g__unclassified_f__Comamonadaceae	-0.76829	0.00943158	Negative
g__norank_f__Intrasporangiaceae	g__norank_f__A4b	0.76804	0.00947014	Positive
g__norank_f__Intrasporangiaceae	g__Acidibacter	0.76804	0.00947014	Positive
g__norank_f__norank_o__Tepidisphaerales	g__norank_f__Caldilineaceae	0.76804	0.00947014	Positive
g__Blastopirellula	g__Steroidobacter	0.76804	0.00947014	Positive
g__norank_f__Hydrogenedensaceae	g__Streptomyces	-0.76804	0.00947014	Negative
g__norank_f__Hydrogenedensaceae	g__Gemmatimonas	-0.76804	0.00947014	Negative
g__Arenimonas	g__Actinomadura	-0.76803	0.00947124	Negative
g__Paludibaculum	g__Ferruginibacter	-0.76803	0.00947124	Negative
g__Mesorhizobium	g__Caulobacter	-0.76803	0.00947134	Negative
g__unclassified_f__Rhizobiales_Incertae_Sedis	g__norank_f__norank_o__norank_c__Lineage_IIb	0.76789	0.00949172	Positive
g__norank_f__norank_o__norank_c__Alphaproteobacteria	g__Ferruginibacter	-0.76784	0.00949949	Negative
g__Nitrospira	g__Ferruginibacter	-0.76784	0.00949949	Negative
g__Devosia	g__Smaragdicoccus	0.76768	0.00952383	Positive
g__unclassified_f__Micromonosporaceae	g__norank_f__Devosiaceae	0.76768	0.0095248	Positive
g__norank_f__norank_o__C0119	g__norank_f__Rhodothermaceae	-0.76768	0.0095248	Negative
g__Intrasporangium	g__Burkholderia-Caballeronia-Paraburkholderia	0.76759	0.0095377	Positive
g__norank_f__norank_o__Tepidisphaerales	g__unclassified_o__Frankiales	0.76759	0.0095377	Positive
g__Blastopirellula	g__AKYG587	0.76759	0.0095377	Positive
g__norank_f__Hydrogenedensaceae	g__Phenylobacterium	-0.76759	0.0095377	Negative
g__Virgisporangium	g__Aeromicrobium	-0.76759	0.0095377	Negative
g__Nordella	g__SM1A02	0.76759	0.00953808	Positive
g__norank_f__TRA3-20	g__norank_f__norank_o__PLTA13	0.76759	0.00953808	Positive
g__norank_f__Entotheonellaceae	g__Ramlibacter	-0.76759	0.00953808	Negative
g__Pir4_lineage	g__norank_f__norank_o__11-24	0.76759	0.00953808	Positive
g__norank_f__norank_o__SBR1031	g__norank_f__norank_o__norank_c__norank_p__Desulfobacterota	0.76759	0.00953808	Positive
g__Flavisolibacter	g__norank_f__norank_o__IMCC26256	0.76759	0.00953808	Positive
g__Romboutsia	g__unclassified_o__Gaiellales	-0.76752	0.00954761	Negative
g__norank_f__Solimonadaceae	g__Roseisolibacter	-0.76752	0.00954802	Negative
g__norank_f__AKYH767	g__Actinomadura	-0.76728	0.00958471	Negative
g__norank_f__norank_o__KF-JG30-C25	g__Rhodopirellula	-0.76728	0.00958471	Negative
g__Methyloceanibacter	g__norank_f__norank_o__CCM11a	0.76725	0.00958899	Positive
g__norank_f__norank_o__norank_c__Lineage_IIb	g__norank_f__norank_o__norank_c__norank_p__Desulfobacterota	0.76714	0.00960615	Positive
g__norank_f__Verrucomicrobiaceae	g__Planctopirus	0.76709	0.00961372	Positive
g__norank_f__Rhodanobacteraceae	g__Sphingobium	-0.76707	0.009617	Negative
g__SH-PL14	g__Neo-b11	-0.76707	0.009617	Negative
g__unclassified_p__Acidobacteriota	g__unclassified_f__Phycisphaeraceae	-0.76705	0.00961967	Negative
g__norank_f__norank_o__norank_c__OM190	g__Flaviaesturariibacter	-0.76705	0.00961967	Negative
g__norank_f__norank_o__Fimbriimonadales	g__Arenimonas	0.76702	0.00962392	Positive
g__norank_f__norank_o__norank_c__Subgroup_22	g__unclassified_f__Azospirillaceae	-0.76696	0.00963285	Negative
g__UTCFX1	g__Sumerlaea	0.76693	0.00963836	Positive
g__norank_f__Caldilineaceae	g__norank_f__norank_o__norank_c__Parcubacteria	0.76693	0.00963836	Positive
g__norank_f__norank_o__GWA2-38-13b	g__norank_f__AKIW781	-0.76687	0.00964726	Negative
g__Glycomyces	g__norank_f__norank_o__norank_c__Lineage_IIa	0.76675	0.00966553	Positive
g__Actinophytocola	g__Bacillus	-0.76666	0.00968004	Negative
g__Dyadobacter	g__Micromonospora	0.76662	0.00968617	Positive
g__Pseudolabrys	g__Blastococcus	-0.76654	0.0096983	Negative
g__P3OB-42	g__Blastococcus	-0.76654	0.0096983	Negative
g__norank_f__Mitochondria	g__norank_f__norank_o__norank_c__norank_p__Armatimonadota	0.76645	0.00971201	Positive
g__norank_f__norank_o__MVP-88	g__Methyloceanibacter	0.76636	0.00972573	Positive
g__Virgisporangium	g__Neo-b11	0.7663	0.00973425	Positive
g__unclassified_o__Micavibrionales	g__Kaistia	0.76626	0.00974078	Positive
g__Luteolibacter	g__Ferruginibacter	-0.76625	0.00974249	Negative
g__norank_f__norank_o__norank_c__OLB14	g__Polycyclovorans	0.76621	0.00974917	Positive
g__norank_f__norank_o__norank_c__Subgroup_11	g__Ferruginibacter	-0.76621	0.00974917	Negative
g__unclassified_o__Microtrichales	g__norank_f__Chitinophagaceae	-0.76597	0.00978629	Negative
g__norank_f__norank_o__norank_c__KD4-96	g__Sphingobium	-0.76596	0.00978704	Negative
g__norank_f__norank_o__Chloroplast	g__Allorhizobium-Neorhizobium-Pararhizobium-Rhizobium	0.76596	0.00978704	Positive
g__SWB02	g__norank_f__norank_o__norank_c__norank_p__RCP2-54	-0.76596	0.00978704	Negative
g__norank_f__norank_o__norank_c__Subgroup_5	g__Gemmatimonas	-0.76596	0.00978704	Negative
g__norank_f__norank_o__norank_c__OM190	g__Streptomyces	-0.76596	0.00978704	Negative
g__TM7a	g__norank_f__Microscillaceae	0.76596	0.00978704	Positive
g__Paenibacillus	g__norank_f__norank_o__norank_c__Thermoleophilia	0.76588	0.00979891	Positive
g__Hirschia	g__norank_f__env.OPS_17	0.76586	0.00980197	Positive
g__YC-ZSS-LKJ147	g__Caulobacter	0.76562	0.00983903	Positive
g__norank_f__norank_o__norank_c__BD7-11	g__Hirschia	0.76557	0.00984696	Positive
g__norank_f__norank_o__Ardenticatenales	g__norank_f__Beijerinckiaceae	-0.76556	0.00984858	Negative
g__norank_f__norank_o__S085	g__unclassified_c__Anaerolineae	0.76556	0.00984858	Positive
g__norank_f__Micropepsaceae	g__norank_f__norank_o__norank_c__S0134_terrestrial_group	-0.76552	0.0098547	Negative
g__unclassified_p__Chloroflexi	g__norank_f__norank_o__Actinomarinales	0.76549	0.0098599	Positive
g__norank_f__norank_o__11-24	g__norank_f__norank_o__norank_c__norank_p__Latescibacterota	0.76549	0.0098599	Positive
g__norank_f__norank_o__norank_c__norank_p__MBNT15	g__norank_f__JG30-KF-CM45	-0.76548	0.00986139	Negative
g__Iamia	g__Acidibacter	0.76535	0.00988243	Positive
g__norank_f__norank_o__SBR1031	g__norank_f__norank_o__norank_c__OM190	0.76524	0.00989823	Positive
g__unclassified_p__Chloroflexi	g__Ramlibacter	-0.76524	0.00989823	Negative
g__Pseudolabrys	g__norank_f__norank_o__11-24	0.76524	0.00989823	Positive
g__Nitrolancea	g__norank_f__norank_o__norank_c__OLB14	0.76523	0.00990008	Positive
g__Nitrolancea	g__Bryobacter	-0.76523	0.00990008	Negative
g__Candidatus_Solibacter	g__Ensifer	-0.76523	0.00990008	Negative
g__Azotobacter	g__norank_f__norank_o__norank_c__Gitt-GS-136	0.76523	0.00990008	Positive
g__Actinoplanes	g__norank_f__norank_o__norank_c__Thermoleophilia	0.76507	0.00992462	Positive
g__norank_f__Solimonadaceae	g__norank_f__norank_o__KF-JG30-C25	0.76495	0.00994333	Positive
g__unclassified_f__Pedosphaeraceae	g__unclassified_f__Pseudonocardiaceae	-0.76489	0.0099528	Negative
g__unclassified_f__Microscillaceae	g__unclassified_c__Anaerolineae	0.7648	0.00996789	Positive
g__norank_f__BIrii41	g__norank_f__Beijerinckiaceae	-0.7648	0.00996789	Negative
g__norank_f__norank_o__norank_c__Subgroup_18	g__Adhaeribacter	-0.76474	0.00997707	Negative
g__unclassified_o__Acidobacteriales	g__unclassified_f__Micrococcaceae	-0.76474	0.00997707	Negative
g__Anaeromyxobacter	g__Roseisolibacter	-0.76466	0.00999012	Negative
g__Nitrospira	g__Bradyrhizobium	-0.76456	0.0100054	Negative
g__Luteitalea	g__Lysobacter	0.76453	0.0100099	Positive
g__norank_f__BIrii41	g__Bryobacter	-0.76453	0.0100099	Negative
g__norank_f__norank_o__PLTA13	g__norank_f__norank_o__norank_c__OM190	0.76453	0.0100099	Positive
g__unclassified_p__Acidobacteriota	g__Afipia	-0.76453	0.01001	Negative
g__PMMR1	g__Smaragdicoccus	0.76448	0.010017	Positive
g__norank_f__norank_o__Actinomarinales	g__norank_f__Steroidobacteraceae	0.76447	0.0100191	Positive
g__Nonomuraea	g__AKYG587	0.76429	0.010048	Positive
g__Litorilinea	g__Blastocatella	0.76415	0.0100694	Positive
g__Haliangium	g__norank_f__norank_o__norank_c__Subgroup_11	0.76403	0.0100878	Positive
g__norank_f__norank_o__norank_c__norank_p__Latescibacterota	g__possible_genus_04	-0.76399	0.0100948	Negative
g__Sumerlaea	g__Kribbella	-0.76398	0.0100971	Negative
g__unclassified_p__Chloroflexi	g__Polycyclovorans	0.76387	0.0101142	Positive
g__norank_f__Steroidobacteraceae	g__Luteolibacter	0.76376	0.0101314	Positive
g__norank_f__norank_o__norank_c__Pla4_lineage	g__unclassified_f__Thermomonosporaceae	-0.76376	0.0101314	Negative
g__norank_f__norank_o__Acidobacteriales	g__Microbacterium	-0.76368	0.010144	Negative
g__norank_f__Micromonosporaceae	g__unclassified_o__Burkholderiales	0.76368	0.0101445	Positive
g__norank_f__SC-I-84	g__norank_f__norank_o__R7C24	0.76367	0.0101453	Positive
g__norank_f__norank_o__Subgroup_9	g__AKYG587	0.76339	0.0101904	Positive
g__unclassified_f__Pedosphaeraceae	g__Actinomadura	-0.76331	0.0102022	Negative
g__norank_f__Rhodanobacteraceae	g__Nitrosospira	-0.76326	0.0102097	Negative
g__norank_f__SC-I-84	g__norank_f__Ardenticatenaceae	-0.76321	0.010218	Negative
g__norank_f__67-14	g__norank_f__norank_o__Candidatus_Gottesmanbacteria	0.76317	0.0102252	Positive
g__norank_f__norank_o__norank_c__bacteriap25	g__unclassified_o__Acidobacteriales	0.76317	0.0102252	Positive
g__norank_f__norank_o__Subgroup_17	g__norank_f__norank_o__norank_c__norank_p__Latescibacterota	0.76317	0.0102252	Positive
g__norank_f__norank_o__norank_c__Subgroup_5	g__norank_f__norank_o__norank_c__AKAU4049	0.76314	0.010229	Positive
g__unclassified_p__Chloroflexi	g__norank_f__norank_o__norank_c__AKAU4049	0.76314	0.010229	Positive
g__norank_f__norank_o__Microtrichales	g__Skermanella	-0.76311	0.0102345	Negative
g__norank_f__norank_o__SBR1031	g__MND1	0.76311	0.0102345	Positive
g__unclassified_p__Chloroflexi	g__Kribbella	-0.76311	0.0102345	Negative
g__unclassified_o__Frankiales	g__norank_f__norank_o__IMCC26256	0.76308	0.0102391	Positive
g__norank_f__norank_o__Chthonomonadales	g__unclassified_f__Chitinophagaceae	0.76307	0.0102408	Positive
g__Luteitalea	g__Polycyclovorans	0.76304	0.0102455	Positive
g__norank_f__norank_o__Candidatus_Woesebacteria	g__Ramlibacter	-0.7629	0.0102686	Negative
g__norank_f__norank_o__Tepidisphaerales	g__norank_f__Gemmataceae	0.7629	0.0102686	Positive
g__norank_f__norank_o__DS-100	g__Longimicrobium	0.76271	0.0102978	Positive
g__norank_f__norank_o__norank_c__JG30-KF-CM66	g__Bauldia	0.76253	0.0103269	Positive
g__norank_f__norank_o__Frankiales	g__Massilia	0.7625	0.0103319	Positive
g__norank_f__norank_o__Tepidisphaerales	g__Methyloceanibacter	0.76242	0.0103445	Positive
g__norank_f__norank_o__norank_c__Subgroup_25	g__unclassified_c__Thermoleophilia	0.76222	0.0103771	Positive
g__norank_f__A4b	g__Actinoplanes	-0.76221	0.0103786	Negative
g__Nocardioides	g__norank_f__AKIW781	0.76221	0.0103786	Positive
g__norank_f__norank_o__norank_c__KD4-96	g__TM7a	-0.7622	0.0103809	Negative
g__norank_f__TRA3-20	g__Pseudaminobacter	-0.7622	0.0103809	Negative
g__norank_f__env.OPS_17	g__norank_f__norank_o__SBR1031	0.7622	0.0103809	Positive
g__norank_f__norank_o__norank_c__Subgroup_5	g__norank_f__norank_o__11-24	0.7622	0.0103809	Positive
g__norank_f__Pedosphaeraceae	g__Skermanella	-0.7622	0.0103809	Negative
g__norank_f__Rhodospirillaceae	g__Kaistia	-0.76201	0.0104114	Negative
g__Litorilinea	g__unclassified_f__Rhizobiaceae	-0.76194	0.0104221	Negative
g__unclassified_f__Pedosphaeraceae	g__Adhaeribacter	-0.76176	0.0104512	Negative
g__unclassified_c__Anaerolineae	g__Ramlibacter	-0.7617	0.0104606	Negative
g__norank_f__norank_o__norank_c__Subgroup_11	g__Adhaeribacter	-0.76164	0.0104701	Negative
g__Pseudorhodoplanes	g__Nitrosospira	0.76161	0.0104748	Positive
g__norank_f__norank_o__Micavibrionales	g__Acidibacter	0.76155	0.0104853	Positive
g__Lysobacter	g__norank_f__Isosphaeraceae	-0.76147	0.0104979	Negative
g__norank_f__norank_o__norank_c__Subgroup_5	g__norank_f__Steroidobacteraceae	0.76138	0.0105122	Positive
g__norank_f__Steroidobacteraceae	g__Ellin6055	-0.76138	0.0105122	Negative
g__Neo-b11	g__unclassified_o__Burkholderiales	0.76137	0.0105141	Positive
g__Nordella	g__Microbacterium	-0.76135	0.0105181	Negative
g__unclassified_o__Vicinamibacterales	g__norank_f__Mitochondria	-0.761	0.0105743	Negative
g__Burkholderia-Caballeronia-Paraburkholderia	g__unclassified_f__Longimicrobiaceae	-0.76092	0.0105872	Negative
g__norank_f__67-14	g__Smaragdicoccus	-0.76083	0.0106027	Negative
g__Steroidobacter	g__norank_f__norank_o__norank_c__AKAU4049	0.76083	0.0106027	Positive
g__unclassified_f__Longimicrobiaceae	g__norank_f__norank_o__norank_c__S0134_terrestrial_group	0.76083	0.0106027	Positive
g__unclassified_k__norank_d__Bacteria	g__unclassified_f__Vicinamibacteraceae	0.76079	0.0106083	Positive
g__norank_f__Gemmatimonadaceae	g__Agromyces	-0.76074	0.0106171	Negative
g__norank_f__norank_o__norank_c__Subgroup_18	g__unclassified_f__Chitinophagaceae	0.76074	0.0106176	Positive
g__Rhizocola	g__norank_f__AKYH767	0.76061	0.0106385	Positive
g__unclassified_f__Gemmatimonadaceae	g__norank_f__norank_o__norank_c__norank_p__WPS-2	-0.76042	0.0106689	Negative
g__Romboutsia	g__Nitrosospira	0.76034	0.0106825	Positive
g__Bauldia	g__norank_f__norank_o__Saccharimonadales	-0.7602	0.0107052	Negative
g__Pseudonocardia	g__YC-ZSS-LKJ147	-0.76013	0.0107174	Negative
g__unclassified_f__Vicinamibacteraceae	g__norank_f__Ilumatobacteraceae	0.76013	0.0107174	Positive
g__Sumerlaea	g__Adhaeribacter	-0.76013	0.0107174	Negative
g__Sumerlaea	g__Ramlibacter	-0.76003	0.0107332	Negative
g__Gaiella	g__Candidatus_Udaeobacter	0.76	0.0107379	Positive
g__Rhodopirellula	g__unclassified_f__Microbacteriaceae	0.75992	0.0107524	Positive
g__norank_f__env.OPS_17	g__norank_f__norank_o__Ardenticatenales	0.75988	0.010758	Positive
g__norank_f__norank_o__C0119	g__RB41	0.75988	0.010758	Positive
g__Herpetosiphon	g__norank_f__Longimicrobiaceae	0.75988	0.010758	Positive
g__unclassified_c__Acidimicrobiia	g__norank_f__norank_o__0319-7L14	0.75988	0.010758	Positive
g__Arenimonas	g__Pir4_lineage	0.75987	0.0107593	Positive
g__norank_f__norank_o__norank_c__Subgroup_22	g__norank_f__norank_o__norank_c__norank_p__Desulfobacterota	0.75987	0.0107593	Positive
g__norank_f__norank_o__Acidobacteriales	g__unclassified_f__Microbacteriaceae	-0.75979	0.0107724	Negative
g__Candidatus_Ovatusbacter	g__Sporichthya	-0.75976	0.0107781	Negative
g__norank_f__norank_o__Candidatus_Yanofskybacteria	g__Arthrobacter	-0.75976	0.0107788	Negative
g__Haliangium	g__norank_f__norank_o__norank_c__Subgroup_22	0.75976	0.0107788	Positive
g__Burkholderia-Caballeronia-Paraburkholderia	g__unclassified_f__Thermomonosporaceae	-0.75974	0.0107819	Negative
g__norank_f__TRA3-20	g__Brevundimonas	-0.75971	0.0107871	Negative
g__norank_f__norank_o__RBG-13-54-9	g__norank_f__Mitochondria	-0.75968	0.0107917	Negative
g__Hirschia	g__norank_f__Xanthobacteraceae	0.75961	0.0108026	Positive
g__norank_f__norank_o__Elsterales	g__norank_f__norank_o__norank_c__norank_p__WPS-2	-0.75955	0.0108121	Negative
g__Noviherbaspirillum	g__Massilia	0.75955	0.0108121	Positive
g__Microbacterium	g__possible_genus_04	0.75949	0.0108237	Positive
g__Aquicella	g__Gemmatimonas	-0.75939	0.0108395	Negative
g__norank_f__Pirellulaceae	g__Arthrobacter	-0.75939	0.0108395	Negative
g__Haliangium	g__norank_f__Blastocatellaceae	0.75939	0.0108395	Positive
g__Haliangium	g__norank_f__norank_o__Subgroup_17	0.75939	0.0108395	Positive
g__Archangium	g__norank_f__norank_o__norank_c__MB-A2-108	0.75939	0.0108395	Positive
g__norank_f__norank_o__Candidatus_Gottesmanbacteria	g__norank_f__norank_o__DS-100	0.75937	0.0108419	Positive
g__norank_f__norank_o__PLTA13	g__Sumerlaea	0.75927	0.0108587	Positive
g__Stenotrophomonas	g__norank_f__Rhodothermaceae	0.75915	0.010879	Positive
g__unclassified_c__Acidimicrobiia	g__norank_f__norank_o__Planctomycetales	0.75915	0.0108799	Positive
g__norank_f__norank_o__norank_c__norank_p__SAR324_cladeMarine_group_B	g__Nitrospira	0.75907	0.0108923	Positive
g__norank_f__Rhodothermaceae	g__Herpetosiphon	0.75907	0.0108923	Positive
g__Stenotrophomonas	g__Terrimicrobium	0.75899	0.0109064	Positive
g__norank_f__norank_o__Tepidisphaerales	g__norank_f__norank_o__norank_c__AKAU4049	0.75899	0.0109064	Positive
g__norank_f__Polyangiaceae	g__unclassified_o__Gaiellales	-0.75894	0.0109142	Negative
g__SM1A02	g__Rhodopirellula	-0.7588	0.0109371	Negative
g__norank_f__Vicinamibacteraceae	g__norank_f__norank_o__norank_c__Sericytochromatia	-0.75872	0.0109515	Negative
g__norank_f__norank_o__Subgroup_9	g__unclassified_o__Vicinamibacterales	0.75872	0.0109515	Positive
g__unclassified_f__Pedosphaeraceae	g__norank_f__Longimicrobiaceae	-0.7586	0.0109703	Negative
g__norank_f__Chitinophagaceae	g__norank_f__Rhodanobacteraceae	0.75857	0.0109765	Positive
g__Candidatus_Berkiella	g__unclassified_f__Pseudonocardiaceae	-0.75846	0.0109947	Negative
g__norank_f__norank_o__Subgroup_17	g__Phenylobacterium	-0.75844	0.0109976	Negative
g__Pseudorhodoplanes	g__Sphingobium	0.75844	0.0109976	Positive
g__Lacibacter	g__unclassified_f__Chitinophagaceae	0.75839	0.0110065	Positive
g__Nonomuraea	g__norank_f__norank_o__CCM11a	0.75839	0.0110071	Positive
g__norank_f__norank_o__norank_c__norank_p__Latescibacterota	g__norank_f__norank_o__Vampirovibrionales	-0.75835	0.0110123	Negative
g__norank_f__norank_o__Candidatus_Kaiserbacteria	g__Azotobacter	0.75828	0.0110249	Positive
g__MND1	g__Ferruginibacter	-0.75821	0.0110368	Negative
g__norank_f__norank_o__AMGG11	g__norank_f__Roseiflexaceae	-0.7579	0.0110894	Negative
g__Lacibacter	g__unclassified_o__Cytophagales	-0.75777	0.0111104	Negative
g__MND1	g__Sumerlaea	0.75776	0.0111116	Positive
g__Sphingopyxis	g__Ensifer	0.75773	0.0111174	Positive
g__Pir4_lineage	g__Blastopirellula	0.75773	0.0111174	Positive
g__Terrimonas	g__unclassified_c__Gammaproteobacteria	0.75763	0.0111344	Positive
g__unclassified_o__Saccharimonadales	g__norank_f__norank_o__Subgroup_7	-0.75758	0.0111434	Negative
g__norank_f__norank_o__Subgroup_17	g__Streptomyces	-0.75758	0.0111434	Negative
g__norank_f__norank_o__Micavibrionales	g__Stenotrophobacter	0.75755	0.0111471	Positive
g__unclassified_p__Chloroflexi	g__unclassified_c__Thermoleophilia	0.75755	0.0111471	Positive
g__Lysobacter	g__unclassified_f__Roseiflexaceae	0.75755	0.0111471	Positive
g__norank_f__norank_o__0319-6G20	g__norank_f__norank_o__C0119	-0.75755	0.0111471	Negative
g__Iamia	g__Vicinamibacter	-0.7574	0.0111727	Negative
g__norank_f__norank_o__KF-JG30-C25	g__norank_f__norank_o__PLTA13	0.75715	0.0112154	Positive
g__Candidatus_Solibacter	g__Ferrovibrio	-0.75715	0.0112154	Negative
g__Microvirga	g__Pseudarthrobacter	0.75701	0.011239	Positive
g__norank_f__WD2101_soil_group	g__norank_f__Azospirillaceae	0.75701	0.011239	Positive
g__unclassified_f__Azospirillaceae	g__norank_f__norank_o__norank_c__norank_p__RCP2-54	0.75701	0.011239	Positive
g__Methyloceanibacter	g__norank_f__norank_o__11-24	0.75696	0.0112488	Positive
g__norank_f__Pedosphaeraceae	g__Sumerlaea	0.75696	0.0112488	Positive
g__Ellin6055	g__norank_f__Euzebyaceae	0.75696	0.0112488	Positive
g__norank_f__norank_o__norank_c__Subgroup_18	g__possible_genus_04	-0.75693	0.0112537	Negative
g__Abditibacterium	g__unclassified_f__Micrococcaceae	0.75693	0.0112537	Positive
g__Pajaroellobacter	g__norank_f__norank_o__Candidatus_Woesebacteria	0.75678	0.0112779	Positive
g__unclassified_o__Burkholderiales	g__norank_f__norank_o__norank_c__vadinHA49	-0.75655	0.0113179	Negative
g__Flaviaesturariibacter	g__unclassified_f__Pseudomonadaceae	0.75646	0.0113329	Positive
g__MND1	g__norank_f__Beijerinckiaceae	-0.75626	0.0113668	Negative
g__unclassified_f__Azospirillaceae	g__norank_f__Azospirillaceae	0.75625	0.0113694	Positive
g__Stenotrophobacter	g__Nocardia	0.7562	0.011378	Positive
g__Pir4_lineage	g__norank_f__Roseiflexaceae	-0.75611	0.0113931	Negative
g__norank_f__norank_o__norank_c__bacteriap25	g__norank_f__norank_o__norank_c__Subgroup_18	0.75611	0.0113931	Positive
g__norank_f__norank_o__norank_c__OLB14	g__Rubrobacter	-0.75611	0.0113931	Negative
g__norank_f__Blastocatellaceae	g__norank_f__norank_o__PLTA13	0.75611	0.0113931	Positive
g__Lechevalieria	g__unclassified_f__Gemmatimonadaceae	0.75611	0.0113931	Positive
g__norank_f__Caldilineaceae	g__norank_f__norank_o__IMCC26256	0.75611	0.0113931	Positive
g__norank_f__norank_o__norank_c__Lineage_IIa	g__Ellin517	-0.7561	0.0113951	Negative
g__Bosea	g__norank_f__Verrucomicrobiaceae	-0.75602	0.0114095	Negative
g__Sporosarcina	g__Phaselicystis	0.75593	0.0114246	Positive
g__Methyloceanibacter	g__unclassified_f__Xanthomonadaceae	0.75574	0.0114567	Positive
g__unclassified_c__Gammaproteobacteria	g__Arthrobacter	-0.75549	0.0115004	Negative
g__norank_f__norank_o__Candidatus_Kaiserbacteria	g__norank_f__norank_o__norank_c__norank_p__SAR324_cladeMarine_group_B	0.75546	0.0115057	Positive
g__norank_f__TRA3-20	g__norank_f__norank_o__Subgroup_12	0.75542	0.0115131	Positive
g__Intrasporangium	g__norank_f__norank_o__norank_c__Subgroup_5	0.75542	0.0115131	Positive
g__norank_f__norank_o__SBR1031	g__Blastopirellula	0.75542	0.0115131	Positive
g__Blastopirellula	g__P3OB-42	0.75542	0.0115131	Positive
g__norank_f__Hydrogenedensaceae	g__unclassified_o__Vicinamibacterales	0.75542	0.0115131	Positive
g__norank_f__norank_o__norank_c__Subgroup_11	g__norank_f__norank_o__norank_c__OM190	0.75536	0.0115236	Positive
g__Ellin6055	g__norank_f__AKIW781	0.75536	0.0115236	Positive
g__unclassified_c__Acidimicrobiia	g__unclassified_p__Actinobacteriota	0.75536	0.0115236	Positive
g__Pseudoxanthomonas	g__Microlunatus	0.75525	0.011541	Positive
g__Planctomicrobium	g__Acidibacter	0.75525	0.011541	Positive
g__Planctomicrobium	g__norank_f__norank_o__Bacteroidetes_VC2.1_Bac22	0.75515	0.0115595	Positive
g__norank_f__norank_o__CCM11a	g__norank_f__norank_o__0319-6G20	0.75515	0.0115595	Positive
g__Stenotrophomonas	g__unclassified_f__Myxococcaceae	-0.75514	0.0115616	Negative
g__norank_f__norank_o__norank_c__Pla3_lineage	g__norank_f__norank_o__R7C24	0.75501	0.0115832	Positive
g__norank_f__norank_o__Subgroup_12	g__norank_f__Euzebyaceae	-0.75487	0.0116074	Negative
g__norank_f__norank_o__Candidatus_Kaiserbacteria	g__norank_f__Pedosphaeraceae	0.75484	0.0116132	Positive
g__Mesorhizobium	g__norank_f__A0839	-0.75472	0.0116346	Negative
g__Dyadobacter	g__norank_f__norank_o__norank_c__Planctomycetes	-0.75472	0.0116347	Negative
g__Vicinamibacter	g__norank_f__Beijerinckiaceae	0.75472	0.0116347	Positive
g__norank_f__norank_o__Rhizobiales	g__unclassified_f__Phycisphaeraceae	0.75467	0.0116421	Positive
g__norank_f__Myxococcaceae	g__norank_f__norank_o__Elsterales	0.75467	0.0116423	Positive
g__norank_f__norank_o__norank_c__Lineage_IIa	g__Steroidobacter	0.75466	0.0116449	Positive
g__Pseudomonas	g__norank_f__norank_o__norank_c__MB-A2-108	-0.75466	0.0116449	Negative
g__norank_f__norank_o__Gaiellales	g__norank_f__67-14	0.75466	0.0116449	Positive
g__Rubrobacter	g__Kribbella	0.75466	0.0116449	Positive
g__Nitrosospira	g__norank_f__Caldilineaceae	-0.75466	0.0116449	Negative
g__Ellin6055	g__possible_genus_04	0.75462	0.0116523	Positive
g__possible_genus_04	g__norank_f__norank_o__norank_c__Acidimicrobiia	0.75462	0.0116523	Positive
g__Flaviaesturariibacter	g__possible_genus_04	0.75454	0.0116647	Positive
g__norank_f__norank_o__norank_c__KD4-96	g__norank_f__Polyangiaceae	-0.7544	0.0116904	Negative
g__unclassified_p__Chloroflexi	g__norank_f__norank_o__0319-6G20	0.7544	0.0116904	Positive
g__norank_f__Geminicoccaceae	g__Terrimonas	0.75433	0.0117023	Positive
g__norank_f__norank_o__Rhodospirillales	g__norank_f__Sandaracinaceae	-0.75429	0.0117094	Negative
g__norank_f__Entotheonellaceae	g__Sporichthya	-0.75425	0.0117167	Negative
g__Afipia	g__norank_f__norank_o__norank_c__norank_p__Armatimonadota	0.75425	0.0117167	Positive
g__norank_f__norank_o__norank_c__Lineage_IIb	g__unclassified_f__Longimicrobiaceae	-0.7541	0.0117421	Negative
g__Haliangium	g__norank_f__norank_o__norank_c__WWE3	0.7541	0.0117421	Positive
g__norank_f__norank_o__RBG-13-54-9	g__norank_f__norank_o__norank_c__Pla4_lineage	0.75405	0.0117515	Positive
g__unclassified_f__Solirubrobacteraceae	g__Haliangium	0.75403	0.0117544	Positive
g__unclassified_f__Longimicrobiaceae	g__unclassified_f__Gemmatimonadaceae	0.75397	0.0117648	Positive
g__I-8	g__norank_f__67-14	0.75396	0.0117677	Positive
g__OLB13	g__norank_f__AKYG1722	0.7539	0.0117768	Positive
g__unclassified_f__Pseudonocardiaceae	g__Subgroup_10	0.7539	0.0117781	Positive
g__norank_f__Ardenticatenaceae	g__norank_f__norank_o__DS-100	0.7539	0.0117781	Positive
g__SM1A02	g__unclassified_f__Pseudomonadaceae	-0.75389	0.0117798	Negative
g__Sumerlaea	g__unclassified_f__Comamonadaceae	-0.75388	0.0117815	Negative
g__norank_f__67-14	g__norank_f__norank_o__Azospirillales	-0.7538	0.0117948	Negative
g__norank_f__norank_o__SBR1031	g__SH-PL14	0.7538	0.0117948	Positive
g__Steroidobacter	g__Ramlibacter	-0.7538	0.0117948	Negative
g__norank_f__KF-JG30-B3	g__UTCFX1	0.7538	0.0117948	Positive
g__norank_f__norank_o__Subgroup_17	g__norank_f__norank_o__norank_c__OM190	0.7538	0.0117948	Positive
g__norank_f__AKYG1722	g__norank_f__Longimicrobiaceae	0.7538	0.0117948	Positive
g__norank_f__Anaerolineaceae	g__norank_f__norank_o__Candidatus_Yanofskybacteria	0.75354	0.0118408	Positive
g__Flavobacterium	g__MND1	0.75343	0.0118609	Positive
g__norank_f__Steroidobacteraceae	g__Phenylobacterium	-0.75341	0.0118648	Negative
g__MM2	g__norank_f__norank_o__Planctomycetales	-0.75336	0.0118729	Negative
g__norank_f__norank_o__AMGG11	g__P3OB-42	0.75335	0.011874	Positive
g__Polycyclovorans	g__norank_f__Beijerinckiaceae	-0.75334	0.0118757	Negative
g__Mesorhizobium	g__Gemmatimonas	-0.75322	0.0118985	Negative
g__norank_f__Gemmatimonadaceae	g__norank_f__norank_o__Elsterales	0.75314	0.0119112	Positive
g__norank_f__KF-JG30-B3	g__unclassified_f__Pseudonocardiaceae	-0.75314	0.0119112	Negative
g__Pseudolabrys	g__CL500-29_marine_group	-0.75314	0.0119112	Negative
g__P3OB-42	g__norank_f__norank_o__norank_c__norank_p__Latescibacterota	0.75314	0.0119112	Positive
g__Caulobacter	g__Adhaeribacter	0.75312	0.0119146	Positive
g__Reyranella	g__Intrasporangium	-0.75312	0.0119149	Negative
g__Kaistia	g__norank_f__67-14	0.75312	0.0119149	Positive
g__norank_f__67-14	g__unclassified_o__Elsterales	-0.75312	0.0119149	Negative
g__norank_f__norank_o__Tepidisphaerales	g__Bacillus	0.75312	0.0119149	Positive
g__Blastopirellula	g__Streptomyces	-0.75312	0.0119149	Negative
g__Blastopirellula	g__Gemmatimonas	-0.75312	0.0119149	Negative
g__norank_f__Hydrogenedensaceae	g__norank_f__norank_o__norank_c__bacteriap25	0.75312	0.0119149	Positive
g__norank_f__norank_o__Candidatus_Peribacteria	g__Rhodoplanes	0.7531	0.0119189	Positive
g__Pseudomonas	g__unclassified_f__Blastocatellaceae	-0.7531	0.0119189	Negative
g__norank_f__norank_o__norank_c__Subgroup_25	g__norank_f__norank_o__norank_c__bacteriap25	0.7528	0.0119725	Positive
g__Nocardia	g__norank_f__Ilumatobacteraceae	0.75273	0.0119853	Positive
g__Phytohabitans	g__Devosia	0.75255	0.012017	Positive
g__Paludibaculum	g__norank_f__WD2101_soil_group	-0.75255	0.012017	Negative
g__unclassified_f__Pedosphaeraceae	g__Ellin6055	-0.75241	0.0120415	Negative
g__Chthoniobacter	g__Singulisphaera	0.75235	0.0120518	Positive
g__unclassified_f__Chitinophagaceae	g__unclassified_o__Acidobacteriales	0.75235	0.0120518	Positive
g__Pseudarthrobacter	g__Neo-b11	0.75233	0.012056	Positive
g__unclassified_c__Acidobacteriae	g__Aeromicrobium	-0.75233	0.0120569	Negative
g__Phaselicystis	g__unclassified_k__norank_d__Bacteria	0.75233	0.012057	Positive
g__norank_f__norank_o__Bacteroidetes_VC2.1_Bac22	g__unclassified_f__Sphingomonadaceae	-0.75231	0.0120593	Negative
g__Bauldia	g__Adhaeribacter	-0.75231	0.0120593	Negative
g__unclassified_f__Micromonosporaceae	g__unclassified_f__Myxococcaceae	-0.7523	0.012062	Negative
g__norank_f__norank_o__norank_c__norank_p__WS2	g__Lysobacter	0.75223	0.0120736	Positive
g__Blastocatella	g__Kaistia	0.75201	0.0121135	Positive
g__norank_f__Obscuribacteraceae	g__Methyloceanibacter	0.75184	0.0121446	Positive
g__Polycyclovorans	g__Kribbella	-0.75184	0.0121446	Negative
g__Luteolibacter	g__norank_f__norank_o__norank_c__norank_p__Desulfobacterota	0.75181	0.0121493	Positive
g__Blastococcus	g__norank_f__Roseiflexaceae	0.75178	0.0121539	Positive
g__norank_f__Reyranellaceae	g__norank_f__norank_o__CCD24	0.75169	0.0121713	Positive
g__Luteitalea	g__Stenotrophomonas	0.75169	0.0121713	Positive
g__Sporichthya	g__norank_f__norank_o__norank_c__Thermoleophilia	0.75163	0.012182	Positive
g__Mesorhizobium	g__norank_f__norank_o__norank_c__Planctomycetes	-0.75161	0.0121852	Negative
g__norank_f__norank_o__Candidatus_Kaiserbacteria	g__Stenotrophobacter	0.75159	0.0121897	Positive
g__Niastella	g__Pseudarthrobacter	0.75157	0.0121931	Positive
g__Bdellovibrio	g__norank_f__norank_o__Armatimonadales	0.75157	0.0121931	Positive
g__Planctopirus	g__norank_f__norank_o__Blfdi19	0.75155	0.0121957	Positive
g__Ellin6055	g__Bdellovibrio	0.75155	0.0121966	Positive
g__norank_f__Amb-16S-1323	g__Skermanella	-0.75139	0.0122248	Negative
g__norank_f__Rhizobiales_Incertae_Sedis	g__SWB02	0.75124	0.012252	Positive
g__Terrimicrobium	g__unclassified_f__Roseiflexaceae	0.75113	0.0122728	Positive
g__norank_f__Steroidobacteraceae	g__norank_f__norank_o__Acidobacteriales	0.75109	0.0122791	Positive
g__norank_f__norank_o__AMGG11	g__Streptomyces	-0.75107	0.0122834	Negative
g__Candidatus_Ovatusbacter	g__Herpetosiphon	-0.75107	0.0122834	Negative
g__norank_f__norank_o__Candidatus_Yanofskybacteria	g__norank_f__norank_o__Frankiales	-0.75099	0.0122981	Negative
g__norank_f__norank_o__Subgroup_15	g__SWB02	0.75094	0.0123057	Positive
g__norank_f__norank_o__norank_c__Subgroup_25	g__unclassified_o__Burkholderiales	-0.75089	0.0123148	Negative
g__SH-PL14	g__norank_f__norank_o__Candidatus_Gottesmanbacteria	0.75086	0.0123214	Positive
g__norank_f__A4b	g__unclassified_o__Acidobacteriales	0.75086	0.0123214	Positive
g__norank_f__Blastocatellaceae	g__unclassified_o__Acidobacteriales	0.75086	0.0123214	Positive
g__Streptomyces	g__Adhaeribacter	0.75086	0.0123214	Positive
g__possible_genus_04	g__Brevundimonas	0.75055	0.0123781	Positive
g__Luteitalea	g__unclassified_f__Roseiflexaceae	0.75038	0.0124092	Positive
g__norank_f__norank_o__norank_c__norank_p__Desulfobacterota	g__Ferruginibacter	-0.75038	0.0124092	Negative
g__Novosphingobium	g__Candidatus_Udaeobacter	-0.75034	0.0124163	Negative
g__Ilumatobacter	g__Ensifer	-0.75023	0.0124363	Negative
g__unclassified_f__Hyphomicrobiaceae	g__Romboutsia	0.75021	0.0124399	Positive
g__norank_f__norank_o__norank_c__Subgroup_18	g__Blastococcus	-0.75013	0.0124537	Negative
g__Hirschia	g__norank_f__norank_o__MVP-88	0.75006	0.0124669	Positive
g__Rhodopirellula	g__Caulobacter	0.75006	0.0124669	Positive
g__unclassified_o__Vicinamibacterales	g__Adhaeribacter	-0.75006	0.0124674	Negative
g__norank_f__norank_o__norank_c__Lineage_IIb	g__MND1	0.75001	0.0124752	Positive
g__unclassified_o__Rhizobiales	g__Vicinamibacter	-0.75001	0.0124753	Negative
g__Pir4_lineage	g__norank_f__norank_o__norank_c__bacteriap25	0.75001	0.0124753	Positive
g__norank_f__Anaerolineaceae	g__norank_f__norank_o__norank_c__bacteriap25	0.75001	0.0124753	Positive
g__norank_f__Pirellulaceae	g__Vicinamibacter	-0.75001	0.0124753	Negative
g__unclassified_f__Microscillaceae	g__unclassified_o__Vicinamibacterales	0.75	0.0124779	Positive
g__unclassified_o__SBR1031	g__norank_f__norank_o__norank_c__norank_p__GAL15	0.75	0.0124779	Positive
g__Pseudolabrys	g__unclassified_f__Comamonadaceae	-0.75	0.0124779	Negative
g__unclassified_f__Hyphomicrobiaceae	g__norank_f__Caldilineaceae	-0.74995	0.0124871	Negative
g__norank_f__TRA3-20	g__unclassified_f__Phycisphaeraceae	-0.74993	0.0124908	Negative
g__unclassified_o__Vicinamibacterales	g__norank_f__norank_o__CCM11a	0.74993	0.0124908	Positive
g__norank_f__norank_o__Subgroup_15	g__unclassified_f__Rhizobiaceae	-0.74987	0.0125012	Negative
g__Anaeromyxobacter	g__Adhaeribacter	-0.74986	0.0125039	Negative
g__norank_f__norank_o__Candidatus_Woesebacteria	g__norank_f__norank_o__Frankiales	-0.74966	0.012541	Negative
g__Blastopirellula	g__norank_f__norank_o__Frankiales	-0.74966	0.012541	Negative
g__norank_f__norank_o__Subgroup_12	g__unclassified_o__Acidobacteriales	0.74966	0.012541	Positive
g__norank_f__norank_o__Subgroup_12	g__CL500-29_marine_group	-0.74966	0.012541	Negative
g__norank_f__Obscuribacteraceae	g__unclassified_o__Frankiales	0.74951	0.0125674	Positive
g__norank_f__norank_o__norank_c__Subgroup_25	g__norank_f__norank_o__Subgroup_9	0.7495	0.0125691	Positive
g__norank_f__KF-JG30-B3	g__Actinoplanes	-0.74924	0.0126178	Negative
g__norank_f__norank_o__Gaiellales	g__Pseudorhodoplanes	-0.74923	0.0126196	Negative
g__unclassified_f__Xanthomonadaceae	g__Ferruginibacter	-0.74919	0.0126269	Negative
g__norank_f__Amb-16S-1323	g__norank_f__norank_o__0319-7L14	-0.74911	0.0126415	Negative
g__norank_f__Obscuribacteraceae	g__unclassified_f__Gemmatimonadaceae	-0.74896	0.0126692	Negative
g__norank_f__norank_o__norank_c__bacteriap25	g__Ferruginibacter	-0.74896	0.0126692	Negative
g__Candidatus_Berkiella	g__Pedomicrobium	0.74878	0.0127034	Positive
g__mle1-7	g__Planctopirus	0.7487	0.0127167	Positive
g__norank_f__norank_o__Frankiales	g__Sporichthya	0.74854	0.0127465	Positive
g__norank_f__Rhodothermaceae	g__Brevundimonas	0.74851	0.012753	Positive
g__norank_f__Entotheonellaceae	g__Aquicella	0.7485	0.0127539	Positive
g__Pseudonocardia	g__Blastococcus	-0.74849	0.0127572	Negative
g__norank_f__norank_o__Elsterales	g__unclassified_o__Frankiales	-0.74846	0.0127619	Negative
g__possible_genus_04	g__Adhaeribacter	0.74846	0.0127619	Positive
g__norank_f__Gemmatimonadaceae	g__Microbacterium	-0.74833	0.0127859	Negative
g__unclassified_f__Micromonosporaceae	g__Roseimicrobium	0.74833	0.0127859	Positive
g__norank_f__norank_o__Subgroup_9	g__Neo-b11	-0.74832	0.0127874	Negative
g__norank_f__norank_o__norank_c__norank_p__WS2	g__Neo-b11	-0.74832	0.0127874	Negative
g__norank_f__Reyranellaceae	g__Phyllobacterium	-0.74826	0.0127991	Negative
g__unclassified_f__A4b	g__norank_f__Isosphaeraceae	-0.74825	0.0128014	Negative
g__Luteitalea	g__norank_f__norank_o__norank_c__Sericytochromatia	0.74803	0.0128421	Positive
g__norank_f__norank_o__Subgroup_9	g__norank_f__norank_o__norank_c__norank_p__Desulfobacterota	0.74803	0.0128421	Positive
g__norank_f__norank_o__norank_c__norank_p__WS2	g__norank_f__norank_o__norank_c__norank_p__Desulfobacterota	0.74803	0.0128421	Positive
g__Hirschia	g__norank_f__norank_o__Ardenticatenales	0.74796	0.012856	Positive
g__UTCFX1	g__unclassified_f__Rhizobiaceae	-0.74796	0.012856	Negative
g__norank_f__norank_o__GWA2-38-13b	g__norank_f__norank_o__IMCC26256	-0.74794	0.0128601	Negative
g__unclassified_c__Parcubacteria	g__unclassified_o__Solirubrobacterales	-0.74794	0.0128601	Negative
g__norank_f__Rhizobiales_Incertae_Sedis	g__norank_f__norank_o__MVP-88	0.74779	0.0128872	Positive
g__Rhizocola	g__Paenibacillus	-0.74775	0.0128954	Negative
g__Nordella	g__Marmoricola	-0.74772	0.0128997	Negative
g__norank_f__norank_o__SBR1031	g__Rubrobacter	-0.74772	0.0128997	Negative
g__norank_f__norank_o__norank_c__bacteriap25	g__norank_f__norank_o__norank_c__OM190	0.74772	0.0128997	Positive
g__Pseudolabrys	g__norank_f__norank_o__Subgroup_17	0.74772	0.0128997	Positive
g__Flavisolibacter	g__norank_f__norank_o__Subgroup_7	0.74772	0.0128997	Positive
g__norank_f__norank_o__Frankiales	g__Kribbella	0.74767	0.0129104	Positive
g__Terrimicrobium	g__Flavobacterium	0.74766	0.0129114	Positive
g__Romboutsia	g__unclassified_o__Frankiales	-0.74765	0.0129129	Negative
g__unclassified_o__Micavibrionales	g__norank_f__norank_o__norank_c__Sericytochromatia	0.74741	0.0129588	Positive
g__Nocardiopsis	g__Variovorax	0.74741	0.0129588	Positive
g__Sphingopyxis	g__mle1-7	-0.74736	0.0129679	Negative
g__norank_f__Diplorickettsiaceae	g__Actinomadura	-0.74736	0.0129679	Negative
g__Blastocatella	g__unclassified_f__Solirubrobacteraceae	-0.74733	0.0129738	Negative
g__Terrimonas	g__Noviherbaspirillum	-0.74726	0.012986	Negative
g__norank_f__norank_o__Micavibrionales	g__unclassified_f__Chitinophagaceae	0.74721	0.0129964	Positive
g__Puia	g__Dyadobacter	0.74712	0.0130133	Positive
g__Microvirga	g__norank_f__norank_o__norank_c__norank_p__MBNT15	-0.74712	0.0130135	Negative
g__Glycomyces	g__unclassified_o__Saccharimonadales	0.74712	0.0130135	Positive
g__unclassified_f__Longimicrobiaceae	g__Bradyrhizobium	0.74709	0.0130195	Positive
g__Sporichthya	g__Bdellovibrio	0.74707	0.0130218	Positive
g__norank_f__norank_o__MVP-88	g__norank_f__env.OPS_17	0.74697	0.0130415	Positive
g__norank_f__norank_o__norank_c__OM190	g__norank_f__Azospirillaceae	-0.74697	0.0130415	Negative
g__norank_f__norank_o__Frankiales	g__unclassified_f__Comamonadaceae	0.74697	0.0130415	Positive
g__Luteolibacter	g__MND1	0.74697	0.0130416	Positive
g__norank_f__env.OPS_17	g__unclassified_f__Microscillaceae	0.74695	0.0130452	Positive
g__MND1	g__unclassified_f__Chitinophagaceae	0.74693	0.0130496	Positive
g__norank_f__norank_o__Elev-16S-1166	g__norank_f__norank_o__DS-100	-0.74687	0.0130596	Negative
g__norank_f__norank_o__Actinomarinales	g__norank_f__Azospirillaceae	-0.74687	0.0130596	Negative
g__unclassified_f__Streptosporangiaceae	g__norank_f__Vermiphilaceae	0.74685	0.0130642	Positive
[truncated: 3,806 more rows]

## Sheet: Relationship_of_group2
Source	Target	Correlation	P_value	Note
g__Occallatibacter	g__Granulicella	0.70042	6.9107e-07	Positive
g__Occallatibacter	g__unclassified_f__Acidobacteriaceae_Subgroup_1	0.77849	5.40158e-09	Positive
g__Occallatibacter	g__Actinospica	0.68197	1.74721e-06	Positive
g__Occallatibacter	g__norank_f__norank_o__norank_c__norank_p__WPS-2	0.619	2.66052e-05	Positive
g__Occallatibacter	g__norank_f__Acetobacteraceae	0.6682	3.3482e-06	Positive
g__Occallatibacter	g__Edaphobacter	0.72399	1.89923e-07	Positive
g__Occallatibacter	g__Ellin517	-0.63007	1.72163e-05	Negative
g__Occallatibacter	g__norank_f__norank_o__norank_c__norank_p__Desulfobacterota	-0.66069	4.70829e-06	Negative
g__Occallatibacter	g__norank_f__norank_o__Subgroup_17	-0.65436	6.22878e-06	Negative
g__Occallatibacter	g__norank_f__norank_o__SBR1031	-0.6717	2.84759e-06	Negative
g__Occallatibacter	g__norank_f__norank_o__norank_c__Subgroup_11	-0.67455	2.49164e-06	Negative
g__Occallatibacter	g__norank_f__norank_o__norank_c__Subgroup_18	-0.60666	4.24024e-05	Negative
g__Occallatibacter	g__norank_f__norank_o__11-24	-0.70191	6.38975e-07	Negative
g__Occallatibacter	g__norank_f__norank_o__Subgroup_7	-0.61803	2.76196e-05	Negative
g__Occallatibacter	g__Pirellula	-0.65573	5.86633e-06	Negative
g__Occallatibacter	g__norank_f__Gemmatimonadaceae	-0.62091	2.47129e-05	Negative
g__Occallatibacter	g__norank_f__norank_o__Vicinamibacterales	-0.62397	2.19238e-05	Negative
g__Occallatibacter	g__UTCFX1	-0.65468	6.14181e-06	Negative
g__Occallatibacter	g__Subgroup_10	-0.63406	1.46554e-05	Negative
g__Occallatibacter	g__norank_f__norank_o__Ardenticatenales	-0.61134	3.56121e-05	Negative
g__Occallatibacter	g__norank_f__norank_o__norank_c__Planctomycetes	-0.60759	4.09642e-05	Negative
g__Occallatibacter	g__norank_f__Rhizobiales_Incertae_Sedis	-0.69092	1.12336e-06	Negative
g__Occallatibacter	g__unclassified_f__Myxococcaceae	-0.73636	9.13669e-08	Negative
g__Roseiarcus	g__unclassified_f__Acetobacteraceae	0.61047	3.67911e-05	Positive
g__Roseiarcus	g__norank_f__JG30-KF-AS9	0.65025	7.44559e-06	Positive
g__Roseiarcus	g__Catenulispora	0.62602	2.02276e-05	Positive
g__Roseiarcus	g__norank_f__Acidobacteriaceae_Subgroup_1	0.60688	4.20451e-05	Positive
g__Roseiarcus	g__norank_f__norank_o__Subgroup_13	0.61522	3.0748e-05	Positive
g__Roseiarcus	g__norank_f__Roseiflexaceae	-0.61773	2.79348e-05	Negative
g__Roseiarcus	g__norank_f__Vicinamibacteraceae	-0.6018	5.06741e-05	Negative
g__unclassified_f__Acetobacteraceae	g__unclassified_p__Chloroflexi	0.689	1.23685e-06	Positive
g__unclassified_f__Acetobacteraceae	g__norank_f__norank_o__B10-SB3A	0.75951	2.07253e-08	Positive
g__unclassified_f__Acetobacteraceae	g__Catenulispora	0.65677	5.60407e-06	Positive
g__unclassified_f__Acetobacteraceae	g__Granulicella	0.63071	1.67807e-05	Positive
g__unclassified_f__Acetobacteraceae	g__unclassified_f__Acidobacteriaceae_Subgroup_1	0.6485	8.02527e-06	Positive
g__unclassified_f__Acetobacteraceae	g__norank_f__norank_o__Elsterales	0.60502	4.50304e-05	Positive
g__unclassified_f__Acetobacteraceae	g__Ramlibacter	-0.69696	8.2637e-07	Negative
g__unclassified_f__Acetobacteraceae	g__RB41	-0.60309	4.83361e-05	Negative
g__unclassified_f__Acetobacteraceae	g__norank_f__norank_o__11-24	-0.62322	2.2584e-05	Negative
g__unclassified_f__Acetobacteraceae	g__norank_f__norank_o__Subgroup_7	-0.62037	2.52349e-05	Negative
g__unclassified_f__Acetobacteraceae	g__norank_f__norank_o__Chthonomonadales	-0.60878	3.91871e-05	Negative
g__unclassified_f__Acetobacteraceae	g__norank_f__norank_o__norank_c__norank_p__Armatimonadota	-0.75734	2.3988e-08	Negative
g__unclassified_f__Acetobacteraceae	g__norank_f__Roseiflexaceae	-0.65333	6.51535e-06	Negative
g__unclassified_f__Acetobacteraceae	g__norank_f__Vicinamibacteraceae	-0.64305	1.01102e-05	Negative
g__norank_f__JG30-KF-AS9	g__unclassified_p__Chloroflexi	0.62114	2.44899e-05	Positive
g__norank_f__JG30-KF-AS9	g__norank_f__norank_o__B10-SB3A	0.77988	4.86974e-09	Positive
g__norank_f__JG30-KF-AS9	g__norank_f__Isosphaeraceae	0.60757	4.0985e-05	Positive
g__norank_f__JG30-KF-AS9	g__Catenulispora	0.66893	3.23859e-06	Positive
g__norank_f__JG30-KF-AS9	g__Streptacidiphilus	0.63326	1.51425e-05	Positive
g__norank_f__JG30-KF-AS9	g__norank_f__norank_o__norank_c__AD3	0.67673	2.24781e-06	Positive
g__norank_f__JG30-KF-AS9	g__JG30a-KF-32	0.67973	1.94754e-06	Positive
g__norank_f__JG30-KF-AS9	g__Acidothermus	0.65898	5.08192e-06	Positive
g__norank_f__JG30-KF-AS9	g__norank_f__Acidobacteriaceae_Subgroup_1	0.63737	1.28031e-05	Positive
g__norank_f__JG30-KF-AS9	g__Ramlibacter	-0.60075	5.2635e-05	Negative
g__norank_f__JG30-KF-AS9	g__unclassified_f__Sphingomonadaceae	-0.61576	3.01218e-05	Negative
g__norank_f__JG30-KF-AS9	g__Roseomonas	-0.6163	2.95043e-05	Negative
g__norank_f__JG30-KF-AS9	g__norank_f__AKYG1722	-0.66362	4.12637e-06	Negative
g__norank_f__JG30-KF-AS9	g__norank_f__A4b	-0.60091	5.23394e-05	Negative
g__norank_f__JG30-KF-AS9	g__norank_f__norank_o__norank_c__KD4-96	-0.6603	4.79175e-06	Negative
g__norank_f__JG30-KF-AS9	g__Ilumatobacter	-0.63722	1.28824e-05	Negative
g__norank_f__JG30-KF-AS9	g__UTCFX1	-0.61123	3.5763e-05	Negative
g__norank_f__JG30-KF-AS9	g__norank_f__Vicinamibacteraceae	-0.62368	2.21772e-05	Negative
g__unclassified_p__Chloroflexi	g__norank_f__norank_o__B10-SB3A	0.78621	3.00709e-09	Positive
g__unclassified_p__Chloroflexi	g__Catenulispora	0.73122	1.24414e-07	Positive
g__unclassified_p__Chloroflexi	g__Streptacidiphilus	0.72577	1.71331e-07	Positive
g__unclassified_p__Chloroflexi	g__Granulicella	0.7979	1.18272e-09	Positive
g__unclassified_p__Chloroflexi	g__unclassified_f__Acidobacteriaceae_Subgroup_1	0.63572	1.36957e-05	Positive
g__unclassified_p__Chloroflexi	g__Actinospica	0.61995	2.56471e-05	Positive
g__unclassified_p__Chloroflexi	g__Acidipila	0.68033	1.89178e-06	Positive
g__unclassified_p__Chloroflexi	g__Ramlibacter	-0.64713	8.51074e-06	Negative
g__unclassified_p__Chloroflexi	g__norank_f__norank_o__SBR1031	-0.68398	1.58496e-06	Negative
g__unclassified_p__Chloroflexi	g__norank_f__norank_o__norank_c__Subgroup_11	-0.66507	3.86524e-06	Negative
g__unclassified_p__Chloroflexi	g__norank_f__norank_o__norank_c__Subgroup_18	-0.61488	3.11552e-05	Negative
g__unclassified_p__Chloroflexi	g__unclassified_o__Vicinamibacterales	-0.61142	3.55025e-05	Negative
g__unclassified_p__Chloroflexi	g__RB41	-0.70004	7.04836e-07	Negative
g__unclassified_p__Chloroflexi	g__norank_f__norank_o__11-24	-0.7103	4.08425e-07	Negative
g__unclassified_p__Chloroflexi	g__norank_f__norank_o__Subgroup_7	-0.61619	2.96306e-05	Negative
g__unclassified_p__Chloroflexi	g__Nitrospira	-0.62241	2.33041e-05	Negative
g__unclassified_p__Chloroflexi	g__norank_f__norank_o__Chthonomonadales	-0.7128	3.56175e-07	Negative
g__unclassified_p__Chloroflexi	g__unclassified_f__Gemmatimonadaceae	-0.6764	2.28242e-06	Negative
g__unclassified_p__Chloroflexi	g__unclassified_f__Comamonadaceae	-0.60881	3.91374e-05	Negative
g__unclassified_p__Chloroflexi	g__Skermanella	-0.61163	3.52297e-05	Negative
g__unclassified_p__Chloroflexi	g__norank_f__norank_o__norank_c__norank_p__Armatimonadota	-0.74467	5.46351e-08	Negative
g__unclassified_p__Chloroflexi	g__norank_f__A4b	-0.65387	6.36382e-06	Negative
g__unclassified_p__Chloroflexi	g__norank_f__Reyranellaceae	-0.66803	3.3752e-06	Negative
g__unclassified_p__Chloroflexi	g__norank_f__Fimbriimonadaceae	-0.63239	1.56815e-05	Negative
g__unclassified_p__Chloroflexi	g__norank_f__Blastocatellaceae	-0.61117	3.58318e-05	Negative
g__unclassified_p__Chloroflexi	g__norank_f__norank_o__norank_c__KD4-96	-0.6573	5.47409e-06	Negative
g__unclassified_p__Chloroflexi	g__Pirellula	-0.60679	4.21988e-05	Negative
g__unclassified_p__Chloroflexi	g__norank_f__Roseiflexaceae	-0.83099	5.84311e-11	Negative
g__unclassified_p__Chloroflexi	g__Ilumatobacter	-0.62242	2.32978e-05	Negative
g__unclassified_p__Chloroflexi	g__norank_f__norank_o__Vicinamibacterales	-0.70512	5.39489e-07	Negative
g__unclassified_p__Chloroflexi	g__Nordella	-0.6602	4.81285e-06	Negative
g__unclassified_p__Chloroflexi	g__UTCFX1	-0.73231	1.16638e-07	Negative
g__unclassified_p__Chloroflexi	g__norank_f__Vicinamibacteraceae	-0.75108	3.6248e-08	Negative
g__unclassified_p__Chloroflexi	g__Stenotrophobacter	-0.66083	4.67908e-06	Negative
g__unclassified_p__Chloroflexi	g__Rhodoplanes	-0.64904	7.84141e-06	Negative
g__unclassified_p__Chloroflexi	g__unclassified_f__Chitinophagaceae	-0.60029	5.3522e-05	Negative
g__unclassified_p__Chloroflexi	g__norank_f__Rhizobiales_Incertae_Sedis	-0.60726	4.14701e-05	Negative
g__unclassified_p__Chloroflexi	g__Rubrobacter	-0.63737	1.28019e-05	Negative
g__norank_f__norank_o__B10-SB3A	g__norank_f__Isosphaeraceae	0.65023	7.45167e-06	Positive
g__norank_f__norank_o__B10-SB3A	g__Catenulispora	0.70793	4.64222e-07	Positive
g__norank_f__norank_o__B10-SB3A	g__Streptacidiphilus	0.73818	8.17671e-08	Positive
g__norank_f__norank_o__B10-SB3A	g__Granulicella	0.67364	2.60023e-06	Positive
g__norank_f__norank_o__B10-SB3A	g__Acidothermus	0.60983	3.7677e-05	Positive
g__norank_f__norank_o__B10-SB3A	g__Chujaibacter	0.65568	5.88002e-06	Positive
g__norank_f__norank_o__B10-SB3A	g__Ramlibacter	-0.64654	8.72493e-06	Negative
g__norank_f__norank_o__B10-SB3A	g__unclassified_f__Rhizobiales_Incertae_Sedis	-0.7143	3.28034e-07	Negative
g__norank_f__norank_o__B10-SB3A	g__norank_f__norank_o__Blfdi19	-0.67215	2.78852e-06	Negative
g__norank_f__norank_o__B10-SB3A	g__norank_f__norank_o__SBR1031	-0.62789	1.87798e-05	Negative
g__norank_f__norank_o__B10-SB3A	g__norank_f__norank_o__norank_c__Subgroup_11	-0.60552	4.42212e-05	Negative
g__norank_f__norank_o__B10-SB3A	g__norank_f__norank_o__Subgroup_7	-0.6302	1.71308e-05	Negative
g__norank_f__norank_o__B10-SB3A	g__norank_f__norank_o__Chthonomonadales	-0.66767	3.43224e-06	Negative
g__norank_f__norank_o__B10-SB3A	g__norank_f__norank_o__norank_c__norank_p__Armatimonadota	-0.66505	3.86718e-06	Negative
g__norank_f__norank_o__B10-SB3A	g__Steroidobacter	-0.65935	4.99876e-06	Negative
g__norank_f__norank_o__B10-SB3A	g__norank_f__A4b	-0.69153	1.08973e-06	Negative
g__norank_f__norank_o__B10-SB3A	g__norank_f__Reyranellaceae	-0.68714	1.35635e-06	Negative
g__norank_f__norank_o__B10-SB3A	g__norank_f__Fimbriimonadaceae	-0.74482	5.41374e-08	Negative
g__norank_f__norank_o__B10-SB3A	g__norank_f__Steroidobacteraceae	-0.61605	2.97957e-05	Negative
g__norank_f__norank_o__B10-SB3A	g__norank_f__norank_o__norank_c__KD4-96	-0.66669	3.58944e-06	Negative
g__norank_f__norank_o__B10-SB3A	g__norank_f__Roseiflexaceae	-0.69698	8.25796e-07	Negative
g__norank_f__norank_o__B10-SB3A	g__Ilumatobacter	-0.66391	4.07354e-06	Negative
g__norank_f__norank_o__B10-SB3A	g__UTCFX1	-0.61855	2.70692e-05	Negative
g__norank_f__norank_o__B10-SB3A	g__norank_f__Vicinamibacteraceae	-0.72294	2.01744e-07	Negative
g__norank_f__norank_o__B10-SB3A	g__Stenotrophobacter	-0.73696	8.80999e-08	Negative
g__norank_f__norank_o__B10-SB3A	g__Rhodoplanes	-0.6813	1.80548e-06	Negative
g__norank_f__norank_o__B10-SB3A	g__Pedomicrobium	-0.61371	3.25625e-05	Negative
g__norank_f__Isosphaeraceae	g__Streptacidiphilus	0.75138	3.5554e-08	Positive
g__norank_f__Isosphaeraceae	g__Actinospica	0.61947	2.61258e-05	Positive
g__norank_f__Isosphaeraceae	g__norank_f__norank_o__Elev-1554	0.62523	2.08686e-05	Positive
g__norank_f__Isosphaeraceae	g__Acidothermus	0.61294	3.35272e-05	Positive
g__norank_f__Isosphaeraceae	g__Iamia	-0.63785	1.25521e-05	Negative
g__norank_f__Isosphaeraceae	g__Altererythrobacter	-0.61368	3.25979e-05	Negative
g__norank_f__Isosphaeraceae	g__norank_f__Devosiaceae	-0.61934	2.62624e-05	Negative
g__norank_f__Isosphaeraceae	g__unclassified_f__Anaerolineaceae	-0.63728	1.28477e-05	Negative
g__norank_f__Isosphaeraceae	g__norank_f__norank_o__Subgroup_7	-0.61357	3.27408e-05	Negative
g__norank_f__Isosphaeraceae	g__Steroidobacter	-0.70969	4.22023e-07	Negative
g__norank_f__Isosphaeraceae	g__norank_f__A4b	-0.71483	3.18486e-07	Negative
g__norank_f__Isosphaeraceae	g__norank_f__Reyranellaceae	-0.67925	1.9921e-06	Negative
g__norank_f__Isosphaeraceae	g__norank_f__Blastocatellaceae	-0.61032	3.7004e-05	Negative
g__norank_f__Isosphaeraceae	g__norank_f__norank_o__norank_c__KD4-96	-0.60591	4.35852e-05	Negative
g__norank_f__Isosphaeraceae	g__Pirellula	-0.6274	1.91555e-05	Negative
g__norank_f__Isosphaeraceae	g__Ilumatobacter	-0.6665	3.62029e-06	Negative
g__norank_f__Isosphaeraceae	g__UTCFX1	-0.62227	2.34376e-05	Negative
g__norank_f__Isosphaeraceae	g__Stenotrophobacter	-0.64082	1.11006e-05	Negative
g__norank_f__Isosphaeraceae	g__SWB02	-0.61769	2.79812e-05	Negative
g__norank_f__Isosphaeraceae	g__Aridibacter	-0.65792	5.32665e-06	Negative
g__Catenulispora	g__Streptacidiphilus	0.80234	8.16454e-10	Positive
g__Catenulispora	g__Granulicella	0.79275	1.79803e-09	Positive
g__Catenulispora	g__unclassified_f__Acidobacteriaceae_Subgroup_1	0.7262	1.67152e-07	Positive
g__Catenulispora	g__Actinospica	0.77842	5.42942e-09	Positive
g__Catenulispora	g__norank_f__norank_o__norank_c__norank_p__WPS-2	0.6509	7.24095e-06	Positive
g__Catenulispora	g__Acidothermus	0.6749	2.45099e-06	Positive
g__Catenulispora	g__Acidipila	0.64217	1.04921e-05	Positive
g__Catenulispora	g__norank_f__AKYH767	-0.64243	1.03794e-05	Negative
g__Catenulispora	g__norank_f__norank_o__Subgroup_17	-0.66764	3.43691e-06	Negative
g__Catenulispora	g__norank_f__norank_o__SBR1031	-0.70516	5.38376e-07	Negative
g__Catenulispora	g__norank_f__norank_o__norank_c__Subgroup_18	-0.6213	2.43368e-05	Negative
g__Catenulispora	g__RB41	-0.63779	1.25813e-05	Negative
g__Catenulispora	g__norank_f__norank_o__11-24	-0.65511	6.02781e-06	Negative
g__Catenulispora	g__norank_f__norank_o__Subgroup_7	-0.66849	3.30404e-06	Negative
g__Catenulispora	g__Flavobacterium	-0.63098	1.66004e-05	Negative
g__Catenulispora	g__Skermanella	-0.65524	5.99498e-06	Negative
g__Catenulispora	g__Steroidobacter	-0.6045	4.58995e-05	Negative
g__Catenulispora	g__norank_f__A4b	-0.61304	3.33956e-05	Negative
g__Catenulispora	g__SH-PL14	-0.65306	6.59183e-06	Negative
g__Catenulispora	g__norank_f__Reyranellaceae	-0.61348	3.28433e-05	Negative
g__Catenulispora	g__Microvirga	-0.61208	3.46284e-05	Negative
g__Catenulispora	g__Gemmata	-0.62185	2.38249e-05	Negative
g__Catenulispora	g__norank_f__Steroidobacteraceae	-0.62777	1.88705e-05	Negative
g__Catenulispora	g__norank_f__norank_o__norank_c__KD4-96	-0.70858	4.48103e-07	Negative
g__Catenulispora	g__Pirellula	-0.65042	7.39135e-06	Negative
g__Catenulispora	g__norank_f__Gemmatimonadaceae	-0.60472	4.55298e-05	Negative
g__Catenulispora	g__norank_f__Roseiflexaceae	-0.70427	5.64191e-07	Negative
g__Catenulispora	g__Ilumatobacter	-0.6327	1.54846e-05	Negative
g__Catenulispora	g__norank_f__norank_o__Vicinamibacterales	-0.72268	2.04802e-07	Negative
g__Catenulispora	g__UTCFX1	-0.67837	2.07825e-06	Negative
g__Catenulispora	g__norank_f__Vicinamibacteraceae	-0.7166	2.88635e-07	Negative
g__Catenulispora	g__Stenotrophobacter	-0.61475	3.13069e-05	Negative
g__Catenulispora	g__Rhodoplanes	-0.63013	1.71751e-05	Negative
g__Catenulispora	g__norank_f__norank_o__norank_c__Planctomycetes	-0.68079	1.85009e-06	Negative
g__Catenulispora	g__CL500-29_marine_group	-0.63605	1.35125e-05	Negative
g__Streptacidiphilus	g__Granulicella	0.66973	3.12041e-06	Positive
g__Streptacidiphilus	g__unclassified_f__Acidobacteriaceae_Subgroup_1	0.61932	2.62823e-05	Positive
g__Streptacidiphilus	g__Actinospica	0.74687	4.7522e-08	Positive
g__Streptacidiphilus	g__norank_f__norank_o__Elev-1554	0.67779	2.13695e-06	Positive
g__Streptacidiphilus	g__norank_f__norank_o__norank_c__AD3	0.66603	3.6987e-06	Positive
g__Streptacidiphilus	g__norank_f__norank_o__norank_c__norank_p__WPS-2	0.62754	1.90463e-05	Positive
g__Streptacidiphilus	g__Tundrisphaera	0.65685	5.58332e-06	Positive
g__Streptacidiphilus	g__Acidothermus	0.69745	8.06101e-07	Positive
g__Streptacidiphilus	g__norank_f__norank_o__norank_c__Subgroup_11	-0.66977	3.11533e-06	Negative
g__Streptacidiphilus	g__RB41	-0.67507	2.43105e-06	Negative
g__Streptacidiphilus	g__norank_f__norank_o__11-24	-0.64664	8.68939e-06	Negative
g__Streptacidiphilus	g__norank_f__norank_o__Subgroup_7	-0.6768	2.23948e-06	Negative
g__Streptacidiphilus	g__Flavobacterium	-0.69158	1.08694e-06	Negative
g__Streptacidiphilus	g__Steroidobacter	-0.63879	1.20726e-05	Negative
g__Streptacidiphilus	g__norank_f__A4b	-0.69153	1.08944e-06	Negative
g__Streptacidiphilus	g__SH-PL14	-0.66045	4.7599e-06	Negative
g__Streptacidiphilus	g__norank_f__Reyranellaceae	-0.71987	2.40227e-07	Negative
g__Streptacidiphilus	g__Microvirga	-0.6027	4.90329e-05	Negative
g__Streptacidiphilus	g__Dongia	-0.60123	5.17276e-05	Negative
g__Streptacidiphilus	g__norank_f__Blastocatellaceae	-0.6038	4.70943e-05	Negative
g__Streptacidiphilus	g__norank_f__norank_o__norank_c__KD4-96	-0.66396	4.0642e-06	Negative
g__Streptacidiphilus	g__Pirellula	-0.63539	1.38859e-05	Negative
g__Streptacidiphilus	g__norank_f__Roseiflexaceae	-0.7594	2.08801e-08	Negative
g__Streptacidiphilus	g__Ilumatobacter	-0.65105	7.1942e-06	Negative
g__Streptacidiphilus	g__norank_f__norank_o__Vicinamibacterales	-0.7017	6.46072e-07	Negative
g__Streptacidiphilus	g__UTCFX1	-0.67932	1.98608e-06	Negative
g__Streptacidiphilus	g__norank_f__Vicinamibacteraceae	-0.71984	2.40692e-07	Negative
g__Streptacidiphilus	g__Stenotrophobacter	-0.63449	1.44043e-05	Negative
g__Granulicella	g__unclassified_f__Acidobacteriaceae_Subgroup_1	0.79304	1.75562e-09	Positive
g__Granulicella	g__Actinospica	0.69494	9.16694e-07	Positive
g__Granulicella	g__norank_f__norank_o__norank_c__norank_p__WPS-2	0.64617	8.86263e-06	Positive
g__Granulicella	g__Tundrisphaera	0.61344	3.29048e-05	Positive
g__Granulicella	g__Acidipila	0.69164	1.08373e-06	Positive
g__Granulicella	g__Edaphobacter	0.6112	3.58032e-05	Positive
g__Granulicella	g__norank_f__AKYH767	-0.69662	8.41289e-07	Negative
g__Granulicella	g__norank_f__norank_o__Subgroup_17	-0.71393	3.34676e-07	Negative
g__Granulicella	g__norank_f__norank_o__SBR1031	-0.85596	3.7944e-12	Negative
g__Granulicella	g__norank_f__norank_o__norank_c__Subgroup_11	-0.63206	1.58942e-05	Negative
g__Granulicella	g__norank_f__norank_o__norank_c__Subgroup_18	-0.65296	6.6229e-06	Negative
g__Granulicella	g__RB41	-0.60662	4.24636e-05	Negative
g__Granulicella	g__norank_f__norank_o__11-24	-0.7596	2.05969e-08	Negative
g__Granulicella	g__norank_f__norank_o__Subgroup_7	-0.65992	4.87326e-06	Negative
g__Granulicella	g__Haliangium	-0.63689	1.30575e-05	Negative
g__Granulicella	g__unclassified_f__Gemmatimonadaceae	-0.62422	2.17181e-05	Negative
g__Granulicella	g__norank_f__norank_o__norank_c__norank_p__Armatimonadota	-0.64808	8.17127e-06	Negative
g__Granulicella	g__Steroidobacter	-0.60218	4.99796e-05	Negative
g__Granulicella	g__norank_f__A4b	-0.67794	2.12154e-06	Negative
g__Granulicella	g__norank_f__Steroidobacteraceae	-0.68001	1.92119e-06	Negative
g__Granulicella	g__norank_f__norank_o__S085	-0.67986	1.93462e-06	Negative
g__Granulicella	g__norank_f__norank_o__norank_c__KD4-96	-0.70763	4.71792e-07	Negative
g__Granulicella	g__Pirellula	-0.77452	7.23034e-09	Negative
g__Granulicella	g__norank_f__Gemmatimonadaceae	-0.64633	8.80346e-06	Negative
g__Granulicella	g__norank_f__Roseiflexaceae	-0.77799	5.60237e-09	Negative
g__Granulicella	g__Ilumatobacter	-0.6398	1.15812e-05	Negative
g__Granulicella	g__norank_f__norank_o__Vicinamibacterales	-0.78868	2.48163e-09	Negative
g__Granulicella	g__Nordella	-0.62282	2.29376e-05	Negative
g__Granulicella	g__UTCFX1	-0.78451	3.42832e-09	Negative
g__Granulicella	g__norank_f__Vicinamibacteraceae	-0.72731	1.56626e-07	Negative
g__Granulicella	g__Stenotrophobacter	-0.68833	1.27863e-06	Negative
g__Granulicella	g__Rhodoplanes	-0.68575	1.45254e-06	Negative
g__Granulicella	g__Subgroup_10	-0.73321	1.10517e-07	Negative
g__Granulicella	g__Pedomicrobium	-0.60555	4.41727e-05	Negative
g__Granulicella	g__norank_f__norank_o__norank_c__Planctomycetes	-0.64462	9.46675e-06	Negative
g__Granulicella	g__unclassified_f__Chitinophagaceae	-0.6407	1.11568e-05	Negative
g__Granulicella	g__CL500-29_marine_group	-0.66957	3.14316e-06	Negative
g__Granulicella	g__norank_f__Rhizobiales_Incertae_Sedis	-0.7354	9.68405e-08	Negative
g__unclassified_f__Acidobacteriaceae_Subgroup_1	g__Actinospica	0.77534	6.81228e-09	Positive
g__unclassified_f__Acidobacteriaceae_Subgroup_1	g__norank_f__norank_o__norank_c__norank_p__WPS-2	0.77442	7.2821e-09	Positive
g__unclassified_f__Acidobacteriaceae_Subgroup_1	g__Tundrisphaera	0.69185	1.07203e-06	Positive
g__unclassified_f__Acidobacteriaceae_Subgroup_1	g__Acidothermus	0.64679	8.63466e-06	Positive
g__unclassified_f__Acidobacteriaceae_Subgroup_1	g__unclassified_f__Ktedonobacteraceae	0.63516	1.40152e-05	Positive
g__unclassified_f__Acidobacteriaceae_Subgroup_1	g__norank_f__norank_o__B12-WMSP1	0.61031	3.70148e-05	Positive
g__unclassified_f__Acidobacteriaceae_Subgroup_1	g__Acidipila	0.63118	1.64673e-05	Positive
g__unclassified_f__Acidobacteriaceae_Subgroup_1	g__Ellin517	-0.63632	1.33658e-05	Negative
g__unclassified_f__Acidobacteriaceae_Subgroup_1	g__norank_f__norank_o__norank_c__norank_p__Desulfobacterota	-0.66996	3.08794e-06	Negative
g__unclassified_f__Acidobacteriaceae_Subgroup_1	g__norank_f__norank_o__Subgroup_17	-0.70609	5.12192e-07	Negative
g__unclassified_f__Acidobacteriaceae_Subgroup_1	g__norank_f__norank_o__SBR1031	-0.74249	6.2659e-08	Negative
g__unclassified_f__Acidobacteriaceae_Subgroup_1	g__norank_f__norank_o__norank_c__Subgroup_11	-0.65446	6.20173e-06	Negative
g__unclassified_f__Acidobacteriaceae_Subgroup_1	g__norank_f__norank_o__norank_c__Subgroup_18	-0.65939	4.99058e-06	Negative
g__unclassified_f__Acidobacteriaceae_Subgroup_1	g__RB41	-0.64046	1.12653e-05	Negative
g__unclassified_f__Acidobacteriaceae_Subgroup_1	g__norank_f__norank_o__11-24	-0.73045	1.30294e-07	Negative
g__unclassified_f__Acidobacteriaceae_Subgroup_1	g__norank_f__norank_o__Subgroup_7	-0.682	1.74506e-06	Negative
g__unclassified_f__Acidobacteriaceae_Subgroup_1	g__Nitrospira	-0.63489	1.41721e-05	Negative
g__unclassified_f__Acidobacteriaceae_Subgroup_1	g__unclassified_f__Gemmatimonadaceae	-0.60722	4.15246e-05	Negative
g__unclassified_f__Acidobacteriaceae_Subgroup_1	g__Skermanella	-0.60037	5.33613e-05	Negative
g__unclassified_f__Acidobacteriaceae_Subgroup_1	g__SH-PL14	-0.66457	3.954e-06	Negative
g__unclassified_f__Acidobacteriaceae_Subgroup_1	g__norank_f__Steroidobacteraceae	-0.61806	2.75877e-05	Negative
g__unclassified_f__Acidobacteriaceae_Subgroup_1	g__norank_f__norank_o__S085	-0.67481	2.46178e-06	Negative
g__unclassified_f__Acidobacteriaceae_Subgroup_1	g__norank_f__norank_o__norank_c__KD4-96	-0.6807	1.85815e-06	Negative
g__unclassified_f__Acidobacteriaceae_Subgroup_1	g__Pirellula	-0.71368	3.39419e-07	Negative
g__unclassified_f__Acidobacteriaceae_Subgroup_1	g__norank_f__Gemmatimonadaceae	-0.67262	2.72757e-06	Negative
g__unclassified_f__Acidobacteriaceae_Subgroup_1	g__norank_f__Roseiflexaceae	-0.68477	1.52441e-06	Negative
g__unclassified_f__Acidobacteriaceae_Subgroup_1	g__Ilumatobacter	-0.65375	6.39873e-06	Negative
g__unclassified_f__Acidobacteriaceae_Subgroup_1	g__norank_f__norank_o__Vicinamibacterales	-0.7531	3.17655e-08	Negative
g__unclassified_f__Acidobacteriaceae_Subgroup_1	g__UTCFX1	-0.79144	1.99537e-09	Negative
g__unclassified_f__Acidobacteriaceae_Subgroup_1	g__norank_f__Vicinamibacteraceae	-0.62676	1.96475e-05	Negative
g__unclassified_f__Acidobacteriaceae_Subgroup_1	g__Stenotrophobacter	-0.60507	4.49561e-05	Negative
g__unclassified_f__Acidobacteriaceae_Subgroup_1	g__norank_f__norank_o__norank_c__Planctomycetes	-0.6193	2.62965e-05	Negative
g__unclassified_f__Acidobacteriaceae_Subgroup_1	g__CL500-29_marine_group	-0.60686	4.20822e-05	Negative
g__unclassified_f__Acidobacteriaceae_Subgroup_1	g__norank_f__Rhizobiales_Incertae_Sedis	-0.70823	4.56805e-07	Negative
g__Actinospica	g__norank_f__norank_o__Elev-1554	0.61573	3.01579e-05	Positive
g__Actinospica	g__norank_f__norank_o__norank_c__norank_p__WPS-2	0.67355	2.61185e-06	Positive
g__Actinospica	g__Tundrisphaera	0.61429	3.18583e-05	Positive
g__Actinospica	g__Acidothermus	0.65227	6.82194e-06	Positive
g__Actinospica	g__norank_f__norank_o__Subgroup_17	-0.64779	8.27229e-06	Negative
g__Actinospica	g__norank_f__norank_o__SBR1031	-0.65494	6.07347e-06	Negative
g__Actinospica	g__norank_f__norank_o__norank_c__Subgroup_11	-0.68157	1.78143e-06	Negative
g__Actinospica	g__RB41	-0.70247	6.20561e-07	Negative
g__Actinospica	g__norank_f__norank_o__11-24	-0.69185	1.07234e-06	Negative
g__Actinospica	g__norank_f__norank_o__Subgroup_7	-0.67183	2.83042e-06	Negative
g__Actinospica	g__norank_f__norank_o__norank_c__MB-A2-108	-0.61172	3.51112e-05	Negative
g__Actinospica	g__Skermanella	-0.6679	3.39581e-06	Negative
g__Actinospica	g__norank_f__Reyranellaceae	-0.63434	1.44879e-05	Negative
g__Actinospica	g__norank_f__Steroidobacteraceae	-0.7516	3.50294e-08	Negative
g__Actinospica	g__norank_f__norank_o__S085	-0.63486	1.41898e-05	Negative
g__Actinospica	g__norank_f__norank_o__norank_c__KD4-96	-0.69717	8.17536e-07	Negative
g__Actinospica	g__Pirellula	-0.6677	3.42734e-06	Negative
g__Actinospica	g__norank_f__Gemmatimonadaceae	-0.63756	1.2702e-05	Negative
g__Actinospica	g__norank_f__Roseiflexaceae	-0.65787	5.33927e-06	Negative
g__Actinospica	g__Ilumatobacter	-0.71666	2.8778e-07	Negative
g__Actinospica	g__norank_f__norank_o__Vicinamibacterales	-0.71044	4.0532e-07	Negative
g__Actinospica	g__Nordella	-0.62239	2.33246e-05	Negative
g__Actinospica	g__UTCFX1	-0.74572	5.11159e-08	Negative
g__Actinospica	g__norank_f__Vicinamibacteraceae	-0.6857	1.45654e-06	Negative
g__Actinospica	g__Stenotrophobacter	-0.62261	2.31279e-05	Negative
g__Actinospica	g__Rhodoplanes	-0.64272	1.02521e-05	Negative
g__Actinospica	g__CL500-29_marine_group	-0.61267	3.38677e-05	Negative
g__Actinospica	g__norank_f__Rhizobiales_Incertae_Sedis	-0.6018	5.06686e-05	Negative
g__Ktedonobacter	g__JG30a-KF-32	0.60371	4.72555e-05	Positive
g__unclassified_c__Acidobacteriae	g__Rhodococcus	-0.68013	1.90984e-06	Negative
g__G12-WMSP1	g__JG30a-KF-32	0.62681	1.96054e-05	Positive
g__G12-WMSP1	g__norank_f__norank_o__B12-WMSP1	0.65033	7.4186e-06	Positive
g__G12-WMSP1	g__1921-3	0.63782	1.25671e-05	Positive
g__1921-2	g__HSB_OF53-F07	0.62787	1.87974e-05	Positive
g__1921-2	g__FCPS473	0.69762	7.9885e-07	Positive
g__1921-2	g__norank_f__norank_o__B12-WMSP1	0.63962	1.16651e-05	Positive
g__Candidatus_Solibacter	g__norank_f__norank_o__Acidobacteriales	0.80316	7.62006e-10	Positive
g__Candidatus_Solibacter	g__norank_f__norank_o__norank_c__AD3	0.61608	2.9763e-05	Positive
g__Candidatus_Solibacter	g__Rhodopseudomonas	-0.60192	5.04535e-05	Negative
g__Candidatus_Solibacter	g__norank_f__TRA3-20	-0.6523	6.81523e-06	Negative
g__Candidatus_Solibacter	g__norank_f__Caldilineaceae	-0.66167	4.50572e-06	Negative
g__Candidatus_Solibacter	g__Pseudaminobacter	-0.62886	1.80693e-05	Negative
g__norank_f__norank_o__Acidobacteriales	g__norank_f__norank_o__norank_c__AD3	0.74555	5.1694e-08	Positive
g__norank_f__norank_o__Acidobacteriales	g__norank_f__norank_o__norank_c__norank_p__WPS-2	0.64145	1.08124e-05	Positive
g__norank_f__norank_o__Acidobacteriales	g__Acidothermus	0.68938	1.21354e-06	Positive
g__norank_f__norank_o__Acidobacteriales	g__unclassified_o__Acidobacteriales	0.64086	1.10803e-05	Positive
g__norank_f__norank_o__Acidobacteriales	g__Nocardioides	-0.68337	1.63285e-06	Negative
g__norank_f__norank_o__Acidobacteriales	g__Iamia	-0.62376	2.211e-05	Negative
g__norank_f__norank_o__Acidobacteriales	g__Altererythrobacter	-0.66749	3.45945e-06	Negative
g__norank_f__norank_o__Acidobacteriales	g__Actinoplanes	-0.63657	1.32292e-05	Negative
g__norank_f__norank_o__Acidobacteriales	g__Brevundimonas	-0.64513	9.2629e-06	Negative
g__norank_f__norank_o__Acidobacteriales	g__Ramlibacter	-0.65165	7.00832e-06	Negative
g__norank_f__norank_o__Acidobacteriales	g__Roseomonas	-0.68742	1.33798e-06	Negative
g__norank_f__norank_o__Acidobacteriales	g__norank_f__AKYG1722	-0.67627	2.29647e-06	Negative
g__norank_f__norank_o__Acidobacteriales	g__norank_f__TRA3-20	-0.70651	5.00793e-07	Negative
g__norank_f__norank_o__Acidobacteriales	g__norank_f__norank_o__Blfdi19	-0.67197	2.81275e-06	Negative
g__norank_f__norank_o__Acidobacteriales	g__norank_f__norank_o__norank_c__Subgroup_11	-0.6243	2.16455e-05	Negative
g__norank_f__norank_o__Acidobacteriales	g__Flavobacterium	-0.63194	1.59696e-05	Negative
g__norank_f__norank_o__Acidobacteriales	g__Microlunatus	-0.63636	1.33456e-05	Negative
g__norank_f__norank_o__Acidobacteriales	g__norank_f__67-14	-0.64747	8.38773e-06	Negative
g__norank_f__norank_o__Acidobacteriales	g__Flavisolibacter	-0.60302	4.84642e-05	Negative
g__norank_f__norank_o__Acidobacteriales	g__Steroidobacter	-0.78941	2.34415e-09	Negative
g__norank_f__norank_o__Acidobacteriales	g__norank_f__A4b	-0.80321	7.58589e-10	Negative
g__norank_f__norank_o__Acidobacteriales	g__SH-PL14	-0.69776	7.93329e-07	Negative
g__norank_f__norank_o__Acidobacteriales	g__norank_f__Reyranellaceae	-0.61316	3.32433e-05	Negative
g__norank_f__norank_o__Acidobacteriales	g__Microvirga	-0.633	1.52986e-05	Negative
g__norank_f__norank_o__Acidobacteriales	g__Dongia	-0.69656	8.43893e-07	Negative
g__norank_f__norank_o__Acidobacteriales	g__norank_f__Fimbriimonadaceae	-0.60246	4.94703e-05	Negative
g__norank_f__norank_o__Acidobacteriales	g__norank_f__Caldilineaceae	-0.75337	3.12179e-08	Negative
g__norank_f__norank_o__Acidobacteriales	g__norank_f__Blastocatellaceae	-0.68282	1.67705e-06	Negative
g__norank_f__norank_o__Acidobacteriales	g__norank_f__norank_o__S085	-0.62064	2.49651e-05	Negative
g__norank_f__norank_o__Acidobacteriales	g__norank_f__norank_o__norank_c__KD4-96	-0.60053	5.30497e-05	Negative
g__norank_f__norank_o__Acidobacteriales	g__Pirellula	-0.68851	1.26765e-06	Negative
g__norank_f__norank_o__Acidobacteriales	g__norank_f__Roseiflexaceae	-0.65045	7.38294e-06	Negative
g__norank_f__norank_o__Acidobacteriales	g__Ilumatobacter	-0.724	1.89833e-07	Negative
g__norank_f__norank_o__Acidobacteriales	g__Nordella	-0.60326	4.80468e-05	Negative
g__norank_f__norank_o__Acidobacteriales	g__UTCFX1	-0.68584	1.44643e-06	Negative
g__norank_f__norank_o__Acidobacteriales	g__norank_f__Vicinamibacteraceae	-0.74216	6.39626e-08	Negative
g__norank_f__norank_o__Acidobacteriales	g__norank_f__norank_o__norank_c__Planctomycetes	-0.60445	4.59837e-05	Negative
g__norank_f__norank_o__Acidobacteriales	g__CL500-29_marine_group	-0.60407	4.66297e-05	Negative
g__norank_f__norank_o__Acidobacteriales	g__norank_f__Rhizobiales_Incertae_Sedis	-0.64522	9.23009e-06	Negative
g__norank_f__norank_o__Elev-1554	g__norank_f__norank_o__norank_c__AD3	0.71066	4.00356e-07	Positive
g__norank_f__norank_o__Elev-1554	g__norank_f__norank_o__norank_c__norank_p__WPS-2	0.69165	1.08291e-06	Positive
g__norank_f__norank_o__Elev-1554	g__Acidothermus	0.66756	3.44848e-06	Positive
g__norank_f__norank_o__Elev-1554	g__norank_f__norank_o__B12-WMSP1	0.60001	5.40618e-05	Positive
g__norank_f__norank_o__Elev-1554	g__Steroidobacter	-0.62343	2.23975e-05	Negative
g__norank_f__norank_o__Elev-1554	g__norank_f__A4b	-0.62392	2.19706e-05	Negative
g__norank_f__norank_o__Elev-1554	g__SH-PL14	-0.61742	2.82715e-05	Negative
g__norank_f__norank_o__Elev-1554	g__Dongia	-0.60399	4.67687e-05	Negative
g__norank_f__norank_o__Elev-1554	g__norank_f__Blastocatellaceae	-0.69473	9.2635e-07	Negative
g__norank_f__norank_o__Elev-1554	g__norank_f__norank_o__Vicinamibacterales	-0.61122	3.57721e-05	Negative
g__norank_f__norank_o__Elev-1554	g__Nordella	-0.65337	6.5043e-06	Negative
g__norank_f__norank_o__Elev-1554	g__UTCFX1	-0.68251	1.70203e-06	Negative
g__norank_f__norank_o__Elev-1554	g__norank_f__Vicinamibacteraceae	-0.649	7.85511e-06	Negative
g__norank_f__norank_o__Elev-1554	g__norank_f__norank_o__Kapabacteriales	-0.64536	9.17322e-06	Negative
g__norank_f__norank_o__norank_c__AD3	g__norank_f__norank_o__norank_c__norank_p__WPS-2	0.77523	6.86548e-09	Positive
g__norank_f__norank_o__norank_c__AD3	g__JG30a-KF-32	0.64458	9.48087e-06	Positive
g__norank_f__norank_o__norank_c__AD3	g__Acidothermus	0.65774	5.36913e-06	Positive
g__norank_f__norank_o__norank_c__AD3	g__HSB_OF53-F07	0.67593	2.33407e-06	Positive
g__norank_f__norank_o__norank_c__AD3	g__norank_f__norank_o__B12-WMSP1	0.65913	5.04696e-06	Positive
g__norank_f__norank_o__norank_c__AD3	g__norank_f__Acidobacteriaceae_Subgroup_1	0.72586	1.70499e-07	Positive
g__norank_f__norank_o__norank_c__AD3	g__norank_f__norank_o__Subgroup_2	0.63777	1.25936e-05	Positive
g__norank_f__norank_o__norank_c__AD3	g__Actinoplanes	-0.67916	2.00078e-06	Negative
g__norank_f__norank_o__norank_c__AD3	g__Flavobacterium	-0.61674	2.9019e-05	Negative
g__norank_f__norank_o__norank_c__AD3	g__Lysobacter	-0.64529	9.2018e-06	Negative
g__norank_f__norank_o__norank_c__AD3	g__Microlunatus	-0.60216	5.00109e-05	Negative
g__norank_f__norank_o__norank_c__AD3	g__Skermanella	-0.63836	1.22893e-05	Negative
g__norank_f__norank_o__norank_c__AD3	g__Steroidobacter	-0.62092	2.46988e-05	Negative
g__norank_f__norank_o__norank_c__AD3	g__norank_f__A4b	-0.67307	2.67136e-06	Negative
g__norank_f__norank_o__norank_c__AD3	g__SH-PL14	-0.64838	8.06752e-06	Negative
g__norank_f__norank_o__norank_c__AD3	g__norank_f__Reyranellaceae	-0.604	4.67562e-05	Negative
g__norank_f__norank_o__norank_c__AD3	g__Dongia	-0.66297	4.24973e-06	Negative
g__norank_f__norank_o__norank_c__AD3	g__norank_f__Caldilineaceae	-0.72225	2.09853e-07	Negative
g__norank_f__norank_o__norank_c__AD3	g__norank_f__Blastocatellaceae	-0.71012	4.12313e-07	Negative
g__norank_f__norank_o__norank_c__AD3	g__norank_f__Steroidobacteraceae	-0.64907	7.83342e-06	Negative
g__norank_f__norank_o__norank_c__AD3	g__norank_f__norank_o__S085	-0.60356	4.75241e-05	Negative
g__norank_f__norank_o__norank_c__AD3	g__norank_f__norank_o__norank_c__KD4-96	-0.62894	1.80108e-05	Negative
g__norank_f__norank_o__norank_c__AD3	g__norank_f__Roseiflexaceae	-0.64246	1.0365e-05	Negative
g__norank_f__norank_o__norank_c__AD3	g__Ilumatobacter	-0.69169	1.08111e-06	Negative
g__norank_f__norank_o__norank_c__AD3	g__Nordella	-0.61056	3.66661e-05	Negative
g__norank_f__norank_o__norank_c__AD3	g__UTCFX1	-0.71354	3.4201e-07	Negative
g__norank_f__norank_o__norank_c__AD3	g__norank_f__Vicinamibacteraceae	-0.73359	1.08019e-07	Negative
g__norank_f__norank_o__norank_c__norank_p__WPS-2	g__Tundrisphaera	0.65653	5.66418e-06	Positive
g__norank_f__norank_o__norank_c__norank_p__WPS-2	g__JG30a-KF-32	0.60827	3.99329e-05	Positive
g__norank_f__norank_o__norank_c__norank_p__WPS-2	g__Acidothermus	0.698	7.83408e-07	Positive
g__norank_f__norank_o__norank_c__norank_p__WPS-2	g__HSB_OF53-F07	0.6998	7.13732e-07	Positive
g__norank_f__norank_o__norank_c__norank_p__WPS-2	g__unclassified_f__Ktedonobacteraceae	0.71894	2.53141e-07	Positive
g__norank_f__norank_o__norank_c__norank_p__WPS-2	g__FCPS473	0.64273	1.02478e-05	Positive
g__norank_f__norank_o__norank_c__norank_p__WPS-2	g__norank_f__norank_o__B12-WMSP1	0.78605	3.04411e-09	Positive
g__norank_f__norank_o__norank_c__norank_p__WPS-2	g__1921-3	0.66279	4.28552e-06	Positive
g__norank_f__norank_o__norank_c__norank_p__WPS-2	g__Ellin517	-0.62447	2.15052e-05	Negative
g__norank_f__norank_o__norank_c__norank_p__WPS-2	g__norank_f__norank_o__norank_c__norank_p__Desulfobacterota	-0.70555	5.2709e-07	Negative
g__norank_f__norank_o__norank_c__norank_p__WPS-2	g__norank_f__norank_o__Subgroup_17	-0.6078	4.06451e-05	Negative
g__norank_f__norank_o__norank_c__norank_p__WPS-2	g__norank_f__norank_o__norank_c__Subgroup_18	-0.66162	4.51651e-06	Negative
g__norank_f__norank_o__norank_c__norank_p__WPS-2	g__RB41	-0.69783	7.90213e-07	Negative
g__norank_f__norank_o__norank_c__norank_p__WPS-2	g__norank_f__norank_o__11-24	-0.67428	2.52355e-06	Negative
g__norank_f__norank_o__norank_c__norank_p__WPS-2	g__unclassified_f__Gemmatimonadaceae	-0.60123	5.17323e-05	Negative
g__norank_f__norank_o__norank_c__norank_p__WPS-2	g__Microlunatus	-0.72624	1.66728e-07	Negative
g__norank_f__norank_o__norank_c__norank_p__WPS-2	g__Skermanella	-0.67367	2.59706e-06	Negative
g__norank_f__norank_o__norank_c__norank_p__WPS-2	g__Actinophytocola	-0.61251	3.4072e-05	Negative
g__norank_f__norank_o__norank_c__norank_p__WPS-2	g__norank_f__67-14	-0.61563	3.02754e-05	Negative
g__norank_f__norank_o__norank_c__norank_p__WPS-2	g__Steroidobacter	-0.67357	2.60972e-06	Negative
g__norank_f__norank_o__norank_c__norank_p__WPS-2	g__norank_f__A4b	-0.65682	5.59096e-06	Negative
g__norank_f__norank_o__norank_c__norank_p__WPS-2	g__SH-PL14	-0.74141	6.69902e-08	Negative
g__norank_f__norank_o__norank_c__norank_p__WPS-2	g__Dongia	-0.63888	1.20307e-05	Negative
g__norank_f__norank_o__norank_c__norank_p__WPS-2	g__norank_f__Caldilineaceae	-0.62671	1.96846e-05	Negative
g__norank_f__norank_o__norank_c__norank_p__WPS-2	g__norank_f__Blastocatellaceae	-0.6706	2.99777e-06	Negative
g__norank_f__norank_o__norank_c__norank_p__WPS-2	g__norank_f__Steroidobacteraceae	-0.6256	2.05658e-05	Negative
g__norank_f__norank_o__norank_c__norank_p__WPS-2	g__norank_f__norank_o__S085	-0.64734	8.43319e-06	Negative
g__norank_f__norank_o__norank_c__norank_p__WPS-2	g__norank_f__norank_o__norank_c__KD4-96	-0.61793	2.77265e-05	Negative
g__norank_f__norank_o__norank_c__norank_p__WPS-2	g__Pirellula	-0.72831	1.47774e-07	Negative
g__norank_f__norank_o__norank_c__norank_p__WPS-2	g__norank_f__Gemmatimonadaceae	-0.69497	9.15147e-07	Negative
g__norank_f__norank_o__norank_c__norank_p__WPS-2	g__norank_f__Roseiflexaceae	-0.70468	5.52205e-07	Negative
g__norank_f__norank_o__norank_c__norank_p__WPS-2	g__Ilumatobacter	-0.60098	5.22003e-05	Negative
g__norank_f__norank_o__norank_c__norank_p__WPS-2	g__norank_f__norank_o__Vicinamibacterales	-0.78179	4.21769e-09	Negative
g__norank_f__norank_o__norank_c__norank_p__WPS-2	g__Nordella	-0.69766	7.97056e-07	Negative
g__norank_f__norank_o__norank_c__norank_p__WPS-2	g__UTCFX1	-0.83128	5.67363e-11	Negative
g__norank_f__norank_o__norank_c__norank_p__WPS-2	g__norank_f__Vicinamibacteraceae	-0.7435	5.88182e-08	Negative
g__norank_f__norank_o__norank_c__norank_p__WPS-2	g__norank_f__norank_o__Azospirillales	-0.61988	2.57173e-05	Negative
g__Tundrisphaera	g__Acidothermus	0.70561	5.25642e-07	Positive
g__Tundrisphaera	g__norank_f__norank_o__B12-WMSP1	0.63984	1.15613e-05	Positive
g__Tundrisphaera	g__1921-3	0.66819	3.35057e-06	Positive
g__Tundrisphaera	g__norank_f__Anaerolineaceae	-0.60903	3.88267e-05	Negative
g__Tundrisphaera	g__norank_f__TRA3-20	-0.61044	3.68372e-05	Negative
g__Tundrisphaera	g__norank_f__norank_o__CCD24	-0.61644	2.93469e-05	Negative
g__Tundrisphaera	g__norank_f__norank_o__norank_c__norank_p__Desulfobacterota	-0.64695	8.57465e-06	Negative
g__Tundrisphaera	g__norank_f__norank_o__Subgroup_17	-0.62972	1.74624e-05	Negative
g__Tundrisphaera	g__norank_f__A4b	-0.61265	3.389e-05	Negative
g__Tundrisphaera	g__norank_f__Reyranellaceae	-0.62394	2.19576e-05	Negative
g__Tundrisphaera	g__norank_f__norank_o__norank_c__KD4-96	-0.63338	1.50638e-05	Negative
g__Tundrisphaera	g__Pirellula	-0.69421	9.5137e-07	Negative
g__Tundrisphaera	g__norank_f__Gemmatimonadaceae	-0.72135	2.2092e-07	Negative
g__Tundrisphaera	g__norank_f__norank_o__Vicinamibacterales	-0.60524	4.46717e-05	Negative
g__Tundrisphaera	g__UTCFX1	-0.66654	3.61344e-06	Negative
g__Tundrisphaera	g__SM1A02	-0.65071	7.2996e-06	Negative
g__Tundrisphaera	g__Litorilinea	-0.63843	1.22532e-05	Negative
g__JG30a-KF-32	g__Acidothermus	0.75582	2.6548e-08	Positive
g__JG30a-KF-32	g__HSB_OF53-F07	0.74466	5.46785e-08	Positive
g__JG30a-KF-32	g__unclassified_f__Ktedonobacteraceae	0.71636	2.92566e-07	Positive
g__JG30a-KF-32	g__FCPS473	0.72835	1.47448e-07	Positive
g__JG30a-KF-32	g__norank_f__norank_o__B12-WMSP1	0.78318	3.79555e-09	Positive
g__JG30a-KF-32	g__1921-3	0.77782	5.67347e-09	Positive
g__JG30a-KF-32	g__Ramlibacter	-0.62826	1.85054e-05	Negative
g__JG30a-KF-32	g__Lysobacter	-0.63395	1.47225e-05	Negative
g__JG30a-KF-32	g__norank_f__A4b	-0.642	1.05668e-05	Negative
g__JG30a-KF-32	g__Microvirga	-0.61962	2.59725e-05	Negative
g__JG30a-KF-32	g__Dongia	-0.69406	9.58914e-07	Negative
g__JG30a-KF-32	g__norank_f__Fimbriimonadaceae	-0.64696	8.57004e-06	Negative
g__JG30a-KF-32	g__Gemmata	-0.67393	2.56481e-06	Negative
g__JG30a-KF-32	g__norank_f__Caldilineaceae	-0.69181	1.07432e-06	Negative
g__JG30a-KF-32	g__norank_f__Blastocatellaceae	-0.72064	2.30008e-07	Negative
g__JG30a-KF-32	g__norank_f__norank_o__norank_c__KD4-96	-0.7322	1.17406e-07	Negative
g__JG30a-KF-32	g__Pirellula	-0.61301	3.34328e-05	Negative
g__JG30a-KF-32	g__norank_f__Gemmatimonadaceae	-0.62335	2.24713e-05	Negative
g__JG30a-KF-32	g__Ilumatobacter	-0.60547	4.42996e-05	Negative
g__JG30a-KF-32	g__Nordella	-0.61232	3.43247e-05	Negative
g__JG30a-KF-32	g__UTCFX1	-0.68968	1.19554e-06	Negative
g__JG30a-KF-32	g__norank_f__Vicinamibacteraceae	-0.67168	2.85027e-06	Negative
g__Acidothermus	g__HSB_OF53-F07	0.62465	2.13498e-05	Positive
g__Acidothermus	g__unclassified_f__Ktedonobacteraceae	0.71948	2.45655e-07	Positive
g__Acidothermus	g__FCPS473	0.64057	1.12157e-05	Positive
g__Acidothermus	g__norank_f__norank_o__B12-WMSP1	0.71265	3.59184e-07	Positive
g__Acidothermus	g__1921-3	0.70785	4.66015e-07	Positive
g__Acidothermus	g__Ramlibacter	-0.60266	4.9108e-05	Negative
g__Acidothermus	g__Roseomonas	-0.61009	3.73157e-05	Negative
g__Acidothermus	g__norank_f__AKYG1722	-0.60084	5.24602e-05	Negative
g__Acidothermus	g__norank_f__Amb-16S-1323	-0.6309	1.66556e-05	Negative
g__Acidothermus	g__unclassified_f__Anaerolineaceae	-0.60795	4.04089e-05	Negative
g__Acidothermus	g__norank_f__TRA3-20	-0.68599	1.43587e-06	Negative
g__Acidothermus	g__norank_f__norank_o__Subgroup_7	-0.60771	4.07789e-05	Negative
g__Acidothermus	g__Flavobacterium	-0.6679	3.39469e-06	Negative
g__Acidothermus	g__Lysobacter	-0.62385	2.20287e-05	Negative
g__Acidothermus	g__Steroidobacter	-0.70736	4.78434e-07	Negative
g__Acidothermus	g__norank_f__A4b	-0.79031	2.1833e-09	Negative
g__Acidothermus	g__SH-PL14	-0.7385	8.02095e-08	Negative
g__Acidothermus	g__norank_f__Reyranellaceae	-0.71291	3.54156e-07	Negative
g__Acidothermus	g__Microvirga	-0.66082	4.68061e-06	Negative
g__Acidothermus	g__Dongia	-0.76851	1.11288e-08	Negative
g__Acidothermus	g__norank_f__Fimbriimonadaceae	-0.68527	1.4878e-06	Negative
g__Acidothermus	g__Gemmata	-0.60656	4.25474e-05	Negative
g__Acidothermus	g__norank_f__Blastocatellaceae	-0.73482	1.00303e-07	Negative
g__Acidothermus	g__norank_f__Steroidobacteraceae	-0.66059	4.72944e-06	Negative
g__Acidothermus	g__norank_f__norank_o__norank_c__KD4-96	-0.70706	4.86193e-07	Negative
g__Acidothermus	g__Pirellula	-0.71037	4.0676e-07	Negative
g__Acidothermus	g__norank_f__Gemmatimonadaceae	-0.67015	3.06107e-06	Negative
g__Acidothermus	g__Ilumatobacter	-0.6792	1.99697e-06	Negative
g__Acidothermus	g__norank_f__norank_o__Vicinamibacterales	-0.61905	2.65503e-05	Negative
g__Acidothermus	g__Nordella	-0.63767	1.26451e-05	Negative
g__Acidothermus	g__UTCFX1	-0.71378	3.37469e-07	Negative
g__Acidothermus	g__norank_f__Vicinamibacteraceae	-0.70201	6.35582e-07	Negative
g__Acidothermus	g__Stenotrophobacter	-0.62674	1.96596e-05	Negative
g__Acidothermus	g__norank_f__norank_o__norank_c__Planctomycetes	-0.62324	2.25676e-05	Negative
g__Acidothermus	g__SWB02	-0.6582	5.26163e-06	Negative
g__Acidothermus	g__SM1A02	-0.65092	7.23484e-06	Negative
g__HSB_OF53-F07	g__unclassified_f__Ktedonobacteraceae	0.69366	9.78601e-07	Positive
g__HSB_OF53-F07	g__FCPS473	0.79022	2.19793e-09	Positive
g__HSB_OF53-F07	g__norank_f__norank_o__B12-WMSP1	0.81871	1.91476e-10	Positive
g__HSB_OF53-F07	g__1921-3	0.79268	1.80747e-09	Positive
g__HSB_OF53-F07	g__Gemmatimonas	-0.60361	4.74275e-05	Negative
g__HSB_OF53-F07	g__Microlunatus	-0.68938	1.21369e-06	Negative
g__HSB_OF53-F07	g__Dongia	-0.64063	1.11865e-05	Negative
g__HSB_OF53-F07	g__norank_f__Blastocatellaceae	-0.60932	3.84122e-05	Negative
g__HSB_OF53-F07	g__Nordella	-0.60075	5.2634e-05	Negative
g__HSB_OF53-F07	g__norank_f__Vicinamibacteraceae	-0.61908	2.65233e-05	Negative
g__unclassified_f__Ktedonobacteraceae	g__FCPS473	0.68953	1.20457e-06	Positive
g__unclassified_f__Ktedonobacteraceae	g__norank_f__norank_o__B12-WMSP1	0.81362	3.04981e-10	Positive
g__unclassified_f__Ktedonobacteraceae	g__1921-3	0.77295	8.10488e-09	Positive
g__unclassified_f__Ktedonobacteraceae	g__norank_f__norank_o__norank_c__norank_p__Latescibacterota	-0.62478	2.12434e-05	Negative
g__unclassified_f__Ktedonobacteraceae	g__norank_f__norank_o__norank_c__norank_p__Desulfobacterota	-0.69027	1.16095e-06	Negative
g__unclassified_f__Ktedonobacteraceae	g__Lysobacter	-0.67162	2.8581e-06	Negative
g__unclassified_f__Ktedonobacteraceae	g__SH-PL14	-0.60028	5.35354e-05	Negative
g__unclassified_f__Ktedonobacteraceae	g__Dongia	-0.63908	1.1928e-05	Negative
g__unclassified_f__Ktedonobacteraceae	g__norank_f__Caldilineaceae	-0.66714	3.51642e-06	Negative
g__unclassified_f__Ktedonobacteraceae	g__Pirellula	-0.66716	3.51247e-06	Negative
g__unclassified_f__Ktedonobacteraceae	g__norank_f__norank_o__Vicinamibacterales	-0.61185	3.49379e-05	Negative
g__unclassified_f__Ktedonobacteraceae	g__UTCFX1	-0.6988	7.51462e-07	Negative
g__unclassified_f__Ktedonobacteraceae	g__norank_f__Vicinamibacteraceae	-0.63134	1.63586e-05	Negative
g__unclassified_f__Ktedonobacteraceae	g__norank_f__norank_o__Azospirillales	-0.61345	3.28814e-05	Negative
g__unclassified_f__Ktedonobacteraceae	g__Pseudolabrys	-0.63284	1.54009e-05	Negative
g__unclassified_f__Ktedonobacteraceae	g__Crossiella	0.62341	2.24146e-05	Positive
g__FCPS473	g__norank_f__norank_o__B12-WMSP1	0.80885	4.66382e-10	Positive
g__FCPS473	g__1921-3	0.798	1.17317e-09	Positive
g__FCPS473	g__norank_f__Gemmatimonadaceae	-0.67658	2.26311e-06	Negative
g__FCPS473	g__Pseudolabrys	-0.63584	1.36281e-05	Negative
g__norank_f__norank_o__B12-WMSP1	g__1921-3	0.89539	1.44463e-14	Positive
g__norank_f__norank_o__B12-WMSP1	g__RB41	-0.60628	4.29997e-05	Negative
g__norank_f__norank_o__B12-WMSP1	g__unclassified_f__Roseiflexaceae	-0.60763	4.08959e-05	Negative
g__norank_f__norank_o__B12-WMSP1	g__Lysobacter	-0.73289	1.12678e-07	Negative
g__norank_f__norank_o__B12-WMSP1	g__Microlunatus	-0.65313	6.57384e-06	Negative
g__norank_f__norank_o__B12-WMSP1	g__Dongia	-0.64108	1.09788e-05	Negative
g__norank_f__norank_o__B12-WMSP1	g__Gemmata	-0.6289	1.80396e-05	Negative
g__norank_f__norank_o__B12-WMSP1	g__norank_f__Caldilineaceae	-0.64027	1.13578e-05	Negative
g__norank_f__norank_o__B12-WMSP1	g__norank_f__Blastocatellaceae	-0.63275	1.54545e-05	Negative
g__norank_f__norank_o__B12-WMSP1	g__norank_f__Gemmatimonadaceae	-0.64778	8.27875e-06	Negative
g__norank_f__norank_o__B12-WMSP1	g__norank_f__norank_o__Vicinamibacterales	-0.62369	2.217e-05	Negative
g__norank_f__norank_o__B12-WMSP1	g__Nordella	-0.68704	1.36336e-06	Negative
g__norank_f__norank_o__B12-WMSP1	g__UTCFX1	-0.68574	1.45325e-06	Negative
g__norank_f__norank_o__B12-WMSP1	g__norank_f__Vicinamibacteraceae	-0.67093	2.95215e-06	Negative
g__norank_f__norank_o__B12-WMSP1	g__norank_f__norank_o__Azospirillales	-0.65811	5.28102e-06	Negative
g__1921-3	g__unclassified_f__Blastocatellaceae	-0.64609	8.89573e-06	Negative
g__1921-3	g__Lysobacter	-0.6168	2.8945e-05	Negative
g__1921-3	g__Dongia	-0.64157	1.07564e-05	Negative
g__1921-3	g__norank_f__Gemmatimonadaceae	-0.68523	1.4907e-06	Negative
g__1921-3	g__Nordella	-0.62268	2.30617e-05	Negative
g__1921-3	g__UTCFX1	-0.62157	2.40793e-05	Negative
g__1921-3	g__norank_f__norank_o__Azospirillales	-0.62021	2.53931e-05	Negative
g__norank_f__Ktedonobacteraceae	g__Acidipila	0.69854	7.61807e-07	Positive
g__Methylovirgula	g__Acidipila	0.74739	4.59682e-08	Positive
g__Acidipila	g__norank_f__norank_o__norank_c__Microgenomatia	0.60724	4.14881e-05	Positive
g__Acidipila	g__Micropepsis	0.60078	5.25772e-05	Positive
g__Acidipila	g__Rhodanobacter	0.65086	7.25245e-06	Positive
g__Acidipila	g__Nitrolancea	0.70218	6.29978e-07	Positive
g__Acidipila	g__norank_f__norank_o__KF-JG30-C25	0.63762	1.26694e-05	Positive
g__Acidipila	g__norank_f__Micropepsaceae	0.61419	3.19746e-05	Positive
g__Acidipila	g__norank_f__norank_o__SBR1031	-0.7597	2.04672e-08	Negative
g__Acidipila	g__norank_f__norank_o__norank_c__norank_p__Armatimonadota	-0.60639	4.2821e-05	Negative
g__Acidipila	g__norank_f__norank_o__Vicinamibacterales	-0.60761	4.09329e-05	Negative
g__Chujaibacter	g__Flexivirga	0.65529	5.98002e-06	Positive
g__unclassified_o__Frankiales	g__norank_f__Anaerolineaceae	-0.60694	4.19586e-05	Negative
g__Flexivirga	g__norank_f__norank_o__SBR1031	-0.60368	4.73076e-05	Negative
g__norank_f__Acetobacteraceae	g__norank_f__norank_o__Subgroup_17	-0.64785	8.25329e-06	Negative
g__norank_f__Acetobacteraceae	g__norank_f__norank_o__SBR1031	-0.60218	4.99667e-05	Negative
g__norank_f__Acetobacteraceae	g__norank_f__Gemmataceae	-0.70455	5.55996e-07	Negative
g__Edaphobacter	g__norank_f__norank_o__Subgroup_17	-0.60472	4.55395e-05	Negative
g__Edaphobacter	g__norank_f__norank_o__SBR1031	-0.61659	2.91796e-05	Negative
g__Edaphobacter	g__norank_f__norank_o__norank_c__Planctomycetes	-0.63457	1.43548e-05	Negative
g__Edaphobacter	g__unclassified_f__Myxococcaceae	-0.65595	5.80959e-06	Negative
g__Chitinophaga	g__Edaphobaculum	0.62501	2.10532e-05	Positive
g__Micropepsis	g__Rhodovastum	0.63409	1.46373e-05	Positive
g__Rhodanobacter	g__Nitrolancea	0.69297	1.01306e-06	Positive
g__Rhodanobacter	g__Holophaga	0.70822	4.57043e-07	Positive
g__Rhodanobacter	g__norank_f__norank_o__norank_c__TK10	-0.62793	1.8751e-05	Negative
g__Nitrolancea	g__norank_f__Chitinophagaceae	0.68602	1.43375e-06	Positive
g__unclassified_o__Acidobacteriales	g__norank_f__Acidobacteriaceae_Subgroup_1	0.68024	1.89962e-06	Positive
g__unclassified_o__Acidobacteriales	g__Streptomyces	-0.61761	2.80706e-05	Negative
g__norank_f__Acidobacteriaceae_Subgroup_1	g__norank_f__norank_o__Subgroup_2	0.6804	1.88505e-06	Positive
g__norank_f__Acidobacteriaceae_Subgroup_1	g__Kribbella	-0.60596	4.3505e-05	Negative
g__norank_f__Acidobacteriaceae_Subgroup_1	g__Lysobacter	-0.64098	1.10232e-05	Negative
g__norank_f__Acidobacteriaceae_Subgroup_1	g__Solirubrobacter	-0.63565	1.37369e-05	Negative
g__norank_f__Acidobacteriaceae_Subgroup_1	g__norank_f__Vicinamibacteraceae	-0.612	3.47382e-05	Negative
g__unclassified_f__Rhodanobacteraceae	g__unclassified_o__Ktedonobacterales	0.6315	1.62532e-05	Positive
g__unclassified_o__Ktedonobacterales	g__norank_f__AKYG1722	-0.61469	3.13778e-05	Negative
g__norank_f__norank_o__Elsterales	g__norank_f__norank_o__KF-JG30-C25	0.73905	7.75313e-08	Positive
g__norank_f__norank_o__Elsterales	g__norank_f__norank_o__Subgroup_2	0.64189	1.06159e-05	Positive
g__norank_f__norank_o__Elsterales	g__norank_f__Pirellulaceae	0.64506	9.29065e-06	Positive
g__norank_f__norank_o__Elsterales	g__norank_f__Micropepsaceae	0.60763	4.09057e-05	Positive
g__norank_f__norank_o__Elsterales	g__norank_f__norank_o__Frankiales	-0.62042	2.51848e-05	Negative
g__norank_f__norank_o__Elsterales	g__Iamia	-0.65502	6.0531e-06	Negative
g__norank_f__norank_o__Elsterales	g__Flavisolibacter	-0.62035	2.52506e-05	Negative
g__norank_f__norank_o__Elsterales	g__Aridibacter	-0.6173	2.8401e-05	Negative
g__norank_f__norank_o__KF-JG30-C25	g__norank_f__norank_o__Subgroup_2	0.63721	1.28873e-05	Positive
g__norank_f__norank_o__KF-JG30-C25	g__norank_f__norank_o__Subgroup_13	0.66575	3.74711e-06	Positive
g__norank_f__norank_o__KF-JG30-C25	g__Holophaga	0.70323	5.96082e-07	Positive
g__norank_f__norank_o__KF-JG30-C25	g__norank_f__URHD0088	0.6082	4.00378e-05	Positive
g__norank_f__norank_o__KF-JG30-C25	g__norank_f__Pirellulaceae	0.69924	7.34777e-07	Positive
g__norank_f__norank_o__Subgroup_2	g__norank_f__norank_o__Subgroup_13	0.61215	3.4541e-05	Positive
g__norank_f__norank_o__Subgroup_2	g__norank_f__URHD0088	0.63961	1.16709e-05	Positive
g__norank_f__norank_o__Subgroup_2	g__Actinoplanes	-0.6195	2.61002e-05	Negative
g__norank_f__norank_o__Subgroup_2	g__Streptomyces	-0.71457	3.23098e-07	Negative
g__norank_f__norank_o__Subgroup_2	g__Kribbella	-0.68315	1.65009e-06	Negative
g__norank_f__norank_o__Subgroup_2	g__Roseomonas	-0.62547	2.06719e-05	Negative
g__norank_f__norank_o__Subgroup_13	g__Actinoplanes	-0.60741	4.12271e-05	Negative
g__norank_f__norank_o__Subgroup_13	g__Kribbella	-0.6008	5.25472e-05	Negative
g__Holophaga	g__unclassified_f__Streptomycetaceae	0.62621	2.00755e-05	Positive
g__norank_f__URHD0088	g__norank_f__Pirellulaceae	0.65536	5.96304e-06	Positive
g__norank_f__Pirellulaceae	g__norank_f__norank_o__norank_c__TK10	-0.66224	4.39256e-06	Negative
g__norank_f__Micropepsaceae	g__unclassified_o__Elsterales	0.6698	3.11084e-06	Positive
g__norank_f__Micropepsaceae	g__Hyphomicrobium	0.60532	4.45424e-05	Positive
g__norank_f__Micropepsaceae	g__norank_f__norank_o__norank_c__TK10	-0.69146	1.09353e-06	Negative
g__Ralstonia	g__unclassified_f__Magnetospirillaceae	0.66378	4.09723e-06	Positive
g__unclassified_f__Isosphaeraceae	g__Iamia	-0.64439	9.55541e-06	Negative
g__unclassified_f__Isosphaeraceae	g__Ilumatobacter	-0.62595	2.02829e-05	Negative
g__unclassified_f__Isosphaeraceae	g__Aridibacter	-0.71561	3.04939e-07	Negative
g__norank_f__AKIW781	g__unclassified_f__Micromonosporaceae	0.6122	3.44817e-05	Positive
g__norank_f__AKIW781	g__Solirubrobacter	0.64193	1.05962e-05	Positive
g__unclassified_f__Micromonosporaceae	g__norank_f__norank_o__Gaiellales	0.63061	1.6846e-05	Positive
g__unclassified_f__Micromonosporaceae	g__Actinoplanes	0.61022	3.71337e-05	Positive
g__unclassified_f__Micromonosporaceae	g__Dactylosporangium	0.60046	5.31921e-05	Positive
g__unclassified_f__Micromonosporaceae	g__Solirubrobacter	0.66179	4.48209e-06	Positive
g__unclassified_f__Micromonosporaceae	g__Gemmatimonas	0.63708	1.29542e-05	Positive
g__Micromonospora	g__norank_f__norank_o__Gaiellales	0.68954	1.2037e-06	Positive
g__norank_f__norank_o__C0119	g__norank_f__norank_o__Gaiellales	0.62584	2.03699e-05	Positive
g__Phycicoccus	g__TM7a	0.63463	1.43229e-05	Positive
g__Phycicoccus	g__norank_f__JG30-KF-CM45	0.60171	5.08267e-05	Positive
g__norank_f__norank_o__Frankiales	g__Flavisolibacter	0.61309	3.3333e-05	Positive
g__Marmoricola	g__unclassified_f__Intrasporangiaceae	0.64197	1.05771e-05	Positive
g__Nocardioides	g__norank_f__Sporichthyaceae	0.75597	2.62822e-08	Positive
g__Nocardioides	g__Streptomyces	0.64026	1.13604e-05	Positive
g__Nocardioides	g__Solirubrobacter	0.60001	5.40649e-05	Positive
g__Nocardioides	g__norank_f__A4b	0.63653	1.32508e-05	Positive
g__Nocardioides	g__SH-PL14	0.60847	3.96372e-05	Positive
g__Nocardioides	g__Microvirga	0.6151	3.0886e-05	Positive
g__Nocardioides	g__Massilia	0.60225	4.98456e-05	Positive
g__norank_f__Sporichthyaceae	g__unclassified_f__Intrasporangiaceae	0.66974	3.1192e-06	Positive
g__norank_f__Sporichthyaceae	g__Solirubrobacter	0.62685	1.95732e-05	Positive
g__norank_f__Sporichthyaceae	g__Flavisolibacter	0.67164	2.85571e-06	Positive
g__norank_f__Sporichthyaceae	g__norank_f__norank_o__PLTA13	0.61485	3.11825e-05	Positive
g__Terrabacter	g__unclassified_f__Intrasporangiaceae	0.75948	2.07684e-08	Positive
g__Terrabacter	g__Iamia	0.64274	1.02437e-05	Positive
g__Terrabacter	g__Hirschia	0.61518	3.0792e-05	Positive
g__Terrabacter	g__Flavisolibacter	0.64399	9.71875e-06	Positive
g__unclassified_f__Intrasporangiaceae	g__Iamia	0.69915	7.38115e-07	Positive
g__unclassified_f__Intrasporangiaceae	g__Hirschia	0.63874	1.20988e-05	Positive
g__unclassified_f__Intrasporangiaceae	g__Flavisolibacter	0.66993	3.09247e-06	Positive
g__unclassified_f__Intrasporangiaceae	g__Steroidobacter	0.61142	3.55002e-05	Positive
g__Iamia	g__Altererythrobacter	0.82138	1.49e-10	Positive
g__Iamia	g__Actinoplanes	0.64718	8.49203e-06	Positive
g__Iamia	g__unclassified_f__Sphingomonadaceae	0.61532	3.0635e-05	Positive
g__Iamia	g__Hirschia	0.71441	3.26052e-07	Positive
g__Iamia	g__norank_f__Devosiaceae	0.61531	3.06438e-05	Positive
g__Iamia	g__Flavisolibacter	0.71254	3.61413e-07	Positive
g__Iamia	g__Steroidobacter	0.73538	9.70087e-08	Positive
g__Iamia	g__norank_f__A4b	0.64233	1.04209e-05	Positive
g__Iamia	g__norank_f__Blastocatellaceae	0.60168	5.08802e-05	Positive
g__Iamia	g__Ilumatobacter	0.64915	7.80629e-06	Positive
g__Iamia	g__Aridibacter	0.60451	4.589e-05	Positive
g__Altererythrobacter	g__Actinoplanes	0.62293	2.28358e-05	Positive
g__Altererythrobacter	g__Kribbella	0.66083	4.6784e-06	Positive
g__Altererythrobacter	g__Sphingobium	0.61085	3.62672e-05	Positive
g__Altererythrobacter	g__unclassified_f__Sphingomonadaceae	0.68409	1.57638e-06	Positive
g__Altererythrobacter	g__Roseomonas	0.67193	2.81742e-06	Positive
g__Altererythrobacter	g__norank_f__AKYG1722	0.61192	3.48404e-05	Positive
g__Altererythrobacter	g__Hirschia	0.69764	7.98042e-07	Positive
g__Altererythrobacter	g__Romboutsia	0.63928	1.18315e-05	Positive
g__Altererythrobacter	g__norank_f__Devosiaceae	0.63515	1.40226e-05	Positive
g__Altererythrobacter	g__Steroidobacter	0.68705	1.36281e-06	Positive
g__Altererythrobacter	g__norank_f__A4b	0.65569	5.87665e-06	Positive
g__Altererythrobacter	g__SH-PL14	0.60483	4.53573e-05	Positive
g__Pseudonocardia	g__Kribbella	0.65543	5.94355e-06	Positive
g__Pseudonocardia	g__Skermanella	0.61442	3.16993e-05	Positive
g__Actinoplanes	g__Streptomyces	0.71105	3.9195e-07	Positive
g__Actinoplanes	g__Kribbella	0.68055	1.8716e-06	Positive
g__Actinoplanes	g__Dactylosporangium	0.64275	1.02388e-05	Positive
g__Actinoplanes	g__Ramlibacter	0.6026	4.92152e-05	Positive
g__Actinoplanes	g__Solirubrobacter	0.62714	1.93519e-05	Positive
g__Actinoplanes	g__Gemmatimonas	0.68021	1.90237e-06	Positive
g__Actinoplanes	g__Flavisolibacter	0.62393	2.19638e-05	Positive
g__Streptomyces	g__Kribbella	0.71299	3.52469e-07	Positive
g__Streptomyces	g__Sporichthya	0.63503	1.40883e-05	Positive
g__Streptomyces	g__Dactylosporangium	0.76617	1.31205e-08	Positive
g__Streptomyces	g__Solirubrobacter	0.62942	1.76713e-05	Positive
g__Streptomyces	g__Gemmatimonas	0.62992	1.73181e-05	Positive
g__Streptomyces	g__Skermanella	0.62262	2.31173e-05	Positive
g__Streptomyces	g__Flavisolibacter	0.6289	1.80419e-05	Positive
g__Kribbella	g__Dactylosporangium	0.61415	3.20226e-05	Positive
g__Kribbella	g__Roseomonas	0.60138	5.14392e-05	Positive
g__Kribbella	g__Gemmatimonas	0.63446	1.44221e-05	Positive
g__Sporichthya	g__Dactylosporangium	0.73883	7.85649e-08	Positive
g__Sporichthya	g__Flavisolibacter	0.6094	3.82953e-05	Positive
g__Sporichthya	g__Microvirga	0.63705	1.29732e-05	Positive
g__Dactylosporangium	g__Solirubrobacter	0.65432	6.23973e-06	Positive
g__Dactylosporangium	g__Gemmatimonas	0.64569	9.04764e-06	Positive
g__Dactylosporangium	g__Skermanella	0.6409	1.10629e-05	Positive
g__Terrimicrobium	g__SH-PL14	0.65515	6.01726e-06	Positive
g__Planctopirus	g__YC-ZSS-LKJ147	0.67175	2.84053e-06	Positive
g__Planctopirus	g__Lechevalieria	0.61095	3.61414e-05	Positive
g__YC-ZSS-LKJ147	g__Lechevalieria	0.71434	3.27338e-07	Positive
g__YC-ZSS-LKJ147	g__Roseomonas	0.62831	1.84723e-05	Positive
g__YC-ZSS-LKJ147	g__Actinophytocola	0.60827	3.99384e-05	Positive
g__YC-ZSS-LKJ147	g__SH-PL14	0.65582	5.8441e-06	Positive
g__YC-ZSS-LKJ147	g__Microvirga	0.64332	9.99822e-06	Positive
g__YC-ZSS-LKJ147	g__Litorilinea	0.63753	1.27202e-05	Positive
g__Lechevalieria	g__Roseomonas	0.66871	3.27186e-06	Positive
g__Sphingobium	g__Ramlibacter	0.67679	2.24099e-06	Positive
g__Sphingobium	g__unclassified_f__Sphingomonadaceae	0.61291	3.3562e-05	Positive
g__Sphingobium	g__norank_f__norank_o__norank_c__Gitt-GS-136	0.6074	4.12471e-05	Positive
g__Sphingobium	g__norank_f__Reyranellaceae	0.60512	4.48786e-05	Positive
g__Ramlibacter	g__unclassified_f__Sphingomonadaceae	0.6217	2.3963e-05	Positive
g__Ramlibacter	g__Roseomonas	0.62261	2.31247e-05	Positive
g__Ramlibacter	g__norank_f__norank_o__Microtrichales	0.62401	2.18944e-05	Positive
g__Ramlibacter	g__Skermanella	0.61072	3.64417e-05	Positive
g__Ramlibacter	g__norank_f__norank_o__norank_c__norank_p__Armatimonadota	0.61928	2.63189e-05	Positive
g__Ramlibacter	g__Steroidobacter	0.61815	2.74884e-05	Positive
g__Ramlibacter	g__norank_f__A4b	0.60903	3.88306e-05	Positive
g__Ramlibacter	g__SH-PL14	0.63494	1.41392e-05	Positive
g__Ramlibacter	g__norank_f__Reyranellaceae	0.6648	3.91166e-06	Positive
g__Ramlibacter	g__Microvirga	0.63531	1.39285e-05	Positive
g__Ramlibacter	g__Dongia	0.60818	4.00795e-05	Positive
g__Ramlibacter	g__norank_f__Fimbriimonadaceae	0.63502	1.40972e-05	Positive
g__Ramlibacter	g__norank_f__norank_o__norank_c__KD4-96	0.64313	1.0078e-05	Positive
g__Ramlibacter	g__norank_f__Roseiflexaceae	0.69263	1.03084e-06	Positive
g__unclassified_f__Sphingomonadaceae	g__Roseomonas	0.63488	1.41743e-05	Positive
g__unclassified_f__Sphingomonadaceae	g__norank_f__AKYG1722	0.60196	5.03651e-05	Positive
g__unclassified_f__Sphingomonadaceae	g__norank_f__norank_o__Candidatus_Peribacteria	0.60228	4.97954e-05	Positive
g__Roseomonas	g__norank_f__AKYG1722	0.65219	6.84789e-06	Positive
g__Roseomonas	g__norank_f__A4b	0.60938	3.83233e-05	Positive
g__Roseomonas	g__SH-PL14	0.67673	2.24771e-06	Positive
g__Roseomonas	g__Pedomicrobium	0.62154	2.41142e-05	Positive
g__Nonomuraea	g__norank_f__AKYG1722	0.63791	1.25189e-05	Positive
g__Nonomuraea	g__norank_f__norank_o__norank_c__Gitt-GS-136	0.68791	1.30554e-06	Positive
g__norank_f__AKYG1722	g__Hirschia	0.63066	1.68126e-05	Positive
g__norank_f__AKYG1722	g__norank_f__norank_o__norank_c__Acidimicrobiia	0.66622	3.6663e-06	Positive
g__norank_f__AKYG1722	g__norank_f__TRA3-20	0.60545	4.43275e-05	Positive
g__norank_f__AKYG1722	g__Steroidobacter	0.61603	2.98185e-05	Positive
g__norank_f__AKYG1722	g__norank_f__A4b	0.68061	1.86615e-06	Positive
g__norank_f__AKYG1722	g__SH-PL14	0.68132	1.80349e-06	Positive
g__norank_f__AKYG1722	g__norank_f__Reyranellaceae	0.63774	1.26083e-05	Positive
g__norank_f__AKYG1722	g__Microvirga	0.60085	5.24513e-05	Positive
g__Hirschia	g__norank_f__norank_o__norank_c__Acidimicrobiia	0.63455	1.43695e-05	Positive
g__Hirschia	g__norank_f__TRA3-20	0.63306	1.52617e-05	Positive
g__Hirschia	g__norank_f__Microscillaceae	0.61657	2.92079e-05	Positive
g__Hirschia	g__norank_f__A4b	0.66061	4.72642e-06	Positive
g__Hirschia	g__SH-PL14	0.68513	1.49783e-06	Positive
g__norank_f__norank_o__norank_c__Acidimicrobiia	g__norank_f__TRA3-20	0.61463	3.14474e-05	Positive
g__Ohtaekwangia	g__Rhodomicrobium	0.69209	1.05951e-06	Positive
g__Ohtaekwangia	g__Herpetosiphon	0.67119	2.91567e-06	Positive
g__Ohtaekwangia	g__norank_f__Caldilineaceae	0.60365	4.73513e-05	Positive
g__Ohtaekwangia	g__Chryseolinea	0.68204	1.74124e-06	Positive
g__Rhodomicrobium	g__Herpetosiphon	0.68641	1.40665e-06	Positive
g__Sphingopyxis	g__norank_f__Devosiaceae	0.61798	2.76705e-05	Positive
g__Sphingopyxis	g__Phenylobacterium	0.61519	3.07828e-05	Positive
g__Sphingopyxis	g__Caulobacter	0.60181	5.06541e-05	Positive
g__norank_f__Devosiaceae	g__norank_f__Reyranellaceae	0.60531	4.45582e-05	Positive
g__norank_f__Amb-16S-1323	g__Rhodopseudomonas	0.71231	3.65868e-07	Positive
g__norank_f__Amb-16S-1323	g__norank_f__TRA3-20	0.67125	2.90775e-06	Positive
g__norank_f__Amb-16S-1323	g__Microvirga	0.63516	1.40124e-05	Positive
g__norank_f__Amb-16S-1323	g__Rhodovastum	0.65428	6.25218e-06	Positive
g__norank_f__Amb-16S-1323	g__Bdellovibrio	0.60343	4.77496e-05	Positive
g__norank_f__Amb-16S-1323	g__Hyphomicrobium	0.68968	1.19559e-06	Positive
g__Rhodopseudomonas	g__Reyranella	0.63511	1.40457e-05	Positive
g__Paludibaculum	g__norank_f__norank_o__norank_c__Subgroup_18	0.6026	4.9212e-05	Positive
g__JGI_0001001-H03	g__norank_f__norank_o__norank_c__Subgroup_18	0.62655	1.98056e-05	Positive
g__norank_f__AKYH767	g__norank_f__Anaerolineaceae	0.62653	1.9822e-05	Positive
g__norank_f__AKYH767	g__norank_f__norank_o__SBR1031	0.63149	1.62622e-05	Positive
g__norank_f__AKYH767	g__Pirellula	0.62518	2.09081e-05	Positive
g__norank_f__Anaerolineaceae	g__norank_f__norank_o__norank_c__KD4-96	0.60932	3.84111e-05	Positive
g__norank_f__Anaerolineaceae	g__SM1A02	0.60016	5.37671e-05	Positive
g__unclassified_f__Anaerolineaceae	g__AKYG587	0.65302	6.60401e-06	Positive
g__unclassified_f__Anaerolineaceae	g__Dongia	0.66111	4.62097e-06	Positive
g__unclassified_f__Anaerolineaceae	g__norank_f__Blastocatellaceae	0.60846	3.96605e-05	Positive
g__unclassified_f__Anaerolineaceae	g__Anaerolinea	0.62389	2.19961e-05	Positive
g__norank_f__norank_o__norank_c__OM190	g__AKYG587	0.60024	5.36148e-05	Positive
g__norank_f__norank_o__norank_c__OM190	g__Herpetosiphon	0.61262	3.39339e-05	Positive
g__norank_f__norank_o__norank_c__OM190	g__norank_f__A4b	0.61132	3.56392e-05	Positive
g__norank_f__norank_o__norank_c__OM190	g__norank_f__Reyranellaceae	0.60302	4.84572e-05	Positive
g__AKYG587	g__norank_f__norank_o__norank_c__Subgroup_11	0.62024	2.53622e-05	Positive
g__norank_f__TRA3-20	g__norank_f__norank_o__CCD24	0.61155	3.53271e-05	Positive
g__norank_f__TRA3-20	g__Steroidobacter	0.64536	9.17379e-06	Positive
g__norank_f__TRA3-20	g__norank_f__A4b	0.66895	3.2355e-06	Positive
g__norank_f__TRA3-20	g__SH-PL14	0.62436	2.15967e-05	Positive
g__norank_f__TRA3-20	g__norank_f__Caldilineaceae	0.64809	8.16929e-06	Positive
g__norank_f__TRA3-20	g__Pirellula	0.66837	3.32209e-06	Positive
g__norank_f__TRA3-20	g__Ilumatobacter	0.62587	2.03446e-05	Positive
g__norank_f__TRA3-20	g__norank_f__norank_o__Ardenticatenales	0.60313	4.82741e-05	Positive
g__norank_f__norank_o__CCD24	g__norank_f__BIrii41	0.60707	4.17586e-05	Positive
g__norank_f__norank_o__CCD24	g__Steroidobacter	0.60362	4.74097e-05	Positive
g__norank_f__norank_o__CCD24	g__norank_f__A4b	0.60613	4.32352e-05	Positive
g__norank_f__norank_o__CCD24	g__Pirellula	0.6866	1.39314e-06	Positive
g__norank_f__BIrii41	g__Steroidobacter	0.72383	1.91633e-07	Positive
g__norank_f__BIrii41	g__norank_f__A4b	0.60195	5.03923e-05	Positive
g__norank_f__BIrii41	g__Dongia	0.60205	5.02068e-05	Positive
g__norank_f__BIrii41	g__Pirellula	0.72785	1.51825e-07	Positive
g__Ellin517	g__Flavisolibacter	0.64377	9.80825e-06	Positive
g__Ellin517	g__Steroidobacter	0.62004	2.55575e-05	Positive
g__Ellin517	g__norank_f__A4b	0.62301	2.27716e-05	Positive
g__Ellin517	g__norank_f__Steroidobacteraceae	0.63151	1.62497e-05	Positive
g__Ellin517	g__Pirellula	0.61893	2.66749e-05	Positive
g__norank_f__Sandaracinaceae	g__Flavisolibacter	0.6785	2.06526e-06	Positive
g__norank_f__Sandaracinaceae	g__Steroidobacter	0.66679	3.57274e-06	Positive
g__norank_f__Microscillaceae	g__norank_f__Pedosphaeraceae	0.64618	8.86002e-06	Positive
g__norank_f__Microscillaceae	g__Steroidobacter	0.66468	3.9336e-06	Positive
g__norank_f__Microscillaceae	g__norank_f__A4b	0.74382	5.7655e-08	Positive
g__norank_f__Microscillaceae	g__SH-PL14	0.62416	2.17658e-05	Positive
g__norank_f__Microscillaceae	g__Pirellula	0.7128	3.56133e-07	Positive
g__norank_f__Microscillaceae	g__UTCFX1	0.62015	2.54432e-05	Positive
g__norank_f__Microscillaceae	g__norank_f__Vicinamibacteraceae	0.61091	3.61914e-05	Positive
g__norank_f__Microscillaceae	g__Subgroup_10	0.6713	2.90195e-06	Positive
g__unclassified_f__Rhizobiales_Incertae_Sedis	g__Herpetosiphon	0.62571	2.04801e-05	Positive
g__unclassified_f__Rhizobiales_Incertae_Sedis	g__norank_f__norank_o__Chthonomonadales	0.62803	1.86801e-05	Positive
g__unclassified_f__Rhizobiales_Incertae_Sedis	g__norank_f__A4b	0.6126	3.39636e-05	Positive
g__norank_f__norank_o__Blfdi19	g__Herpetosiphon	0.67569	2.36092e-06	Positive
g__norank_f__norank_o__Blfdi19	g__norank_f__A4b	0.70665	4.97222e-07	Positive
g__norank_f__norank_o__Blfdi19	g__norank_f__Fimbriimonadaceae	0.64363	9.86667e-06	Positive
g__norank_f__norank_o__Blfdi19	g__norank_f__Blastocatellaceae	0.60245	4.94737e-05	Positive
g__norank_f__norank_o__Blfdi19	g__Ilumatobacter	0.63882	1.20598e-05	Positive
g__Herpetosiphon	g__Chthoniobacter	0.61488	3.11508e-05	Positive
g__Herpetosiphon	g__norank_f__A4b	0.66559	3.77458e-06	Positive
g__Herpetosiphon	g__SH-PL14	0.63624	1.34118e-05	Positive
g__Herpetosiphon	g__norank_f__Reyranellaceae	0.66641	3.63529e-06	Positive
g__Herpetosiphon	g__Microvirga	0.62097	2.46536e-05	Positive
g__Herpetosiphon	g__norank_f__Caldilineaceae	0.61537	3.05768e-05	Positive
g__Herpetosiphon	g__Chryseolinea	0.63519	1.4e-05	Positive
g__Methyloceanibacter	g__norank_f__norank_o__norank_c__Subgroup_18	0.62544	2.07001e-05	Positive
g__Methyloceanibacter	g__Ilumatobacter	0.68019	1.90493e-06	Positive
g__Methyloceanibacter	g__norank_f__norank_o__Vicinamibacterales	0.60138	5.14509e-05	Positive
g__Methyloceanibacter	g__CL500-29_marine_group	0.61008	3.73356e-05	Positive
g__Methyloceanibacter	g__norank_f__Methyloligellaceae	0.6376	1.26806e-05	Positive
g__norank_f__Pedosphaeraceae	g__Haliangium	0.61407	3.21213e-05	Positive
g__norank_f__Pedosphaeraceae	g__Gemmata	0.61054	3.66984e-05	Positive
g__norank_f__Pedosphaeraceae	g__norank_f__Gemmatimonadaceae	0.61068	3.6507e-05	Positive
g__norank_f__Pedosphaeraceae	g__norank_f__norank_o__Vicinamibacterales	0.63656	1.3237e-05	Positive
g__Chthoniobacter	g__norank_f__Steroidobacteraceae	0.6349	1.41651e-05	Positive
g__Chthoniobacter	g__Chryseolinea	0.60656	4.2547e-05	Positive
g__Ellin6067	g__RB41	0.62723	1.92833e-05	Positive
g__norank_f__norank_o__norank_c__norank_p__Latescibacterota	g__RB41	0.60269	4.90522e-05	Positive
g__norank_f__norank_o__norank_c__norank_p__Latescibacterota	g__Pirellula	0.60715	4.16326e-05	Positive
g__norank_f__norank_o__norank_c__norank_p__Latescibacterota	g__Litorilinea	0.6297	1.74726e-05	Positive
g__norank_f__norank_o__norank_c__norank_p__Latescibacterota	g__Crossiella	-0.65196	6.91591e-06	Negative
g__norank_f__norank_o__norank_c__norank_p__Desulfobacterota	g__norank_f__norank_o__norank_c__Subgroup_5	0.65652	5.66638e-06	Positive
g__norank_f__norank_o__norank_c__norank_p__Desulfobacterota	g__norank_f__norank_o__Subgroup_17	0.67661	2.25981e-06	Positive
g__norank_f__norank_o__norank_c__norank_p__Desulfobacterota	g__norank_f__norank_o__norank_c__Subgroup_11	0.62799	1.87104e-05	Positive
g__norank_f__norank_o__norank_c__norank_p__Desulfobacterota	g__norank_f__norank_o__norank_c__Subgroup_18	0.62241	2.33097e-05	Positive
g__norank_f__norank_o__norank_c__norank_p__Desulfobacterota	g__norank_f__norank_o__11-24	0.61685	2.88938e-05	Positive
g__norank_f__norank_o__norank_c__norank_p__Desulfobacterota	g__Haliangium	0.60716	4.16148e-05	Positive
g__norank_f__norank_o__norank_c__norank_p__Desulfobacterota	g__norank_f__Gemmatimonadaceae	0.60622	4.30836e-05	Positive
g__norank_f__norank_o__norank_c__norank_p__Desulfobacterota	g__norank_f__norank_o__Vicinamibacterales	0.69086	1.12672e-06	Positive
g__norank_f__norank_o__norank_c__norank_p__Desulfobacterota	g__UTCFX1	0.62122	2.44182e-05	Positive
g__norank_f__norank_o__norank_c__norank_p__Desulfobacterota	g__mle1-7	0.65419	6.27703e-06	Positive
g__norank_f__norank_o__norank_c__norank_p__Desulfobacterota	g__unclassified_c__Gammaproteobacteria	0.62721	1.92947e-05	Positive
g__norank_f__norank_o__norank_c__norank_p__Desulfobacterota	g__norank_f__BSV26	0.6575	5.42679e-06	Positive
g__norank_f__norank_o__norank_c__norank_p__Desulfobacterota	g__norank_f__norank_o__Azospirillales	0.69828	7.72273e-07	Positive
g__norank_f__norank_o__norank_c__norank_p__Desulfobacterota	g__Crossiella	-0.64764	8.32786e-06	Negative
g__norank_f__norank_o__norank_c__Subgroup_5	g__norank_f__norank_o__norank_c__Subgroup_11	0.75346	3.10172e-08	Positive
g__norank_f__norank_o__norank_c__Subgroup_5	g__norank_f__norank_o__norank_c__Subgroup_18	0.66837	3.32336e-06	Positive
g__norank_f__norank_o__norank_c__Subgroup_5	g__RB41	0.61968	2.59104e-05	Positive
g__norank_f__norank_o__norank_c__Subgroup_5	g__norank_f__norank_o__11-24	0.69317	1.00315e-06	Positive
g__norank_f__norank_o__norank_c__Subgroup_5	g__norank_f__norank_o__Subgroup_7	0.6704	3.02559e-06	Positive
g__norank_f__norank_o__norank_c__Subgroup_5	g__Haliangium	0.66939	3.16996e-06	Positive
g__norank_f__norank_o__norank_c__Subgroup_5	g__Nitrospira	0.60607	4.33267e-05	Positive
g__norank_f__norank_o__norank_c__Subgroup_5	g__norank_f__norank_o__norank_c__MB-A2-108	0.61826	2.73779e-05	Positive
g__norank_f__norank_o__norank_c__Subgroup_5	g__Pirellula	0.60667	4.23863e-05	Positive
g__norank_f__norank_o__norank_c__Subgroup_5	g__norank_f__Gemmatimonadaceae	0.68313	1.65132e-06	Positive
g__norank_f__norank_o__norank_c__Subgroup_5	g__norank_f__norank_o__Vicinamibacterales	0.65727	5.48221e-06	Positive
g__norank_f__norank_o__norank_c__Subgroup_5	g__Nordella	0.63594	1.35764e-05	Positive
g__norank_f__norank_o__norank_c__Subgroup_5	g__norank_f__Vicinamibacteraceae	0.64463	9.46168e-06	Positive
g__norank_f__norank_o__Subgroup_17	g__norank_f__norank_o__SBR1031	0.6929	1.01655e-06	Positive
g__norank_f__norank_o__Subgroup_17	g__norank_f__norank_o__norank_c__Subgroup_18	0.6511	7.17684e-06	Positive
g__norank_f__norank_o__Subgroup_17	g__norank_f__norank_o__11-24	0.72004	2.37899e-07	Positive
g__norank_f__norank_o__Subgroup_17	g__Actinophytocola	0.6167	2.9059e-05	Positive
g__norank_f__norank_o__Subgroup_17	g__norank_f__norank_o__Vicinamibacterales	0.61667	2.90968e-05	Positive
g__norank_f__norank_o__Subgroup_17	g__UTCFX1	0.6283	1.84786e-05	Positive
g__norank_f__norank_o__Subgroup_17	g__CL500-29_marine_group	0.61799	2.7663e-05	Positive
g__norank_f__norank_o__Subgroup_17	g__Litorilinea	0.60195	5.03932e-05	Positive
g__norank_f__norank_o__SBR1031	g__norank_f__norank_o__11-24	0.66483	3.90678e-06	Positive
g__norank_f__norank_o__SBR1031	g__norank_f__norank_o__Subgroup_7	0.64388	9.76687e-06	Positive
g__norank_f__norank_o__SBR1031	g__norank_f__norank_o__Vicinamibacterales	0.65124	7.13371e-06	Positive
g__norank_f__norank_o__SBR1031	g__UTCFX1	0.63903	1.19563e-05	Positive
g__norank_f__norank_o__SBR1031	g__Stenotrophobacter	0.63922	1.18626e-05	Positive
g__norank_f__norank_o__SBR1031	g__Rhodoplanes	0.61817	2.74659e-05	Positive
g__norank_f__norank_o__SBR1031	g__Subgroup_10	0.70432	5.62734e-07	Positive
g__norank_f__norank_o__SBR1031	g__norank_f__Rhizobiales_Incertae_Sedis	0.6166	2.91782e-05	Positive
g__norank_f__norank_o__norank_c__Subgroup_11	g__norank_f__norank_o__norank_c__Subgroup_18	0.76165	1.79208e-08	Positive
g__norank_f__norank_o__norank_c__Subgroup_11	g__unclassified_o__Vicinamibacterales	0.70464	5.53381e-07	Positive
g__norank_f__norank_o__norank_c__Subgroup_11	g__RB41	0.65569	5.87784e-06	Positive
g__norank_f__norank_o__norank_c__Subgroup_11	g__norank_f__norank_o__11-24	0.7596	2.06082e-08	Positive
g__norank_f__norank_o__norank_c__Subgroup_11	g__norank_f__norank_o__Subgroup_7	0.68664	1.39046e-06	Positive
g__norank_f__norank_o__norank_c__Subgroup_11	g__norank_f__norank_o__Chthonomonadales	0.60654	4.25785e-05	Positive
g__norank_f__norank_o__norank_c__Subgroup_11	g__Flavobacterium	0.62075	2.48604e-05	Positive
g__norank_f__norank_o__norank_c__Subgroup_11	g__norank_f__A4b	0.63236	1.57043e-05	Positive
g__norank_f__norank_o__norank_c__Subgroup_11	g__norank_f__Caldilineaceae	0.68637	1.4093e-06	Positive
g__norank_f__norank_o__norank_c__Subgroup_11	g__norank_f__Blastocatellaceae	0.61568	3.02128e-05	Positive
g__norank_f__norank_o__norank_c__Subgroup_11	g__norank_f__Steroidobacteraceae	0.60539	4.44301e-05	Positive
g__norank_f__norank_o__norank_c__Subgroup_11	g__norank_f__Roseiflexaceae	0.65865	5.1577e-06	Positive
g__norank_f__norank_o__norank_c__Subgroup_11	g__Ilumatobacter	0.74692	4.73564e-08	Positive
g__norank_f__norank_o__norank_c__Subgroup_11	g__norank_f__norank_o__Vicinamibacterales	0.62892	1.80305e-05	Positive
g__norank_f__norank_o__norank_c__Subgroup_11	g__Nordella	0.6645	3.96506e-06	Positive
g__norank_f__norank_o__norank_c__Subgroup_11	g__UTCFX1	0.70687	4.91214e-07	Positive
g__norank_f__norank_o__norank_c__Subgroup_11	g__norank_f__Vicinamibacteraceae	0.73341	1.0917e-07	Positive
g__norank_f__norank_o__norank_c__Subgroup_11	g__norank_f__norank_o__Ardenticatenales	0.63531	1.39301e-05	Positive
g__norank_f__norank_o__norank_c__Subgroup_11	g__CL500-29_marine_group	0.65647	5.67905e-06	Positive
g__norank_f__norank_o__norank_c__Subgroup_11	g__norank_f__Rhizobiales_Incertae_Sedis	0.71272	3.57703e-07	Positive
g__norank_f__norank_o__norank_c__Subgroup_11	g__Litorilinea	0.64834	8.08327e-06	Positive
g__norank_f__norank_o__norank_c__Subgroup_18	g__unclassified_o__Vicinamibacterales	0.67522	2.41454e-06	Positive
g__norank_f__norank_o__norank_c__Subgroup_18	g__RB41	0.64747	8.38686e-06	Positive
g__norank_f__norank_o__norank_c__Subgroup_18	g__norank_f__norank_o__11-24	0.71826	2.63041e-07	Positive
g__norank_f__norank_o__norank_c__Subgroup_18	g__norank_f__norank_o__Subgroup_7	0.68348	1.62361e-06	Positive
g__norank_f__norank_o__norank_c__Subgroup_18	g__Nitrospira	0.64586	8.97995e-06	Positive
g__norank_f__norank_o__norank_c__Subgroup_18	g__norank_f__norank_o__norank_c__MB-A2-108	0.61022	3.71388e-05	Positive
g__norank_f__norank_o__norank_c__Subgroup_18	g__unclassified_f__Roseiflexaceae	0.62129	2.43489e-05	Positive
g__norank_f__norank_o__norank_c__Subgroup_18	g__norank_f__norank_o__norank_c__norank_p__Armatimonadota	0.64929	7.75832e-06	Positive
g__norank_f__norank_o__norank_c__Subgroup_18	g__Steroidobacter	0.64033	1.13281e-05	Positive
g__norank_f__norank_o__norank_c__Subgroup_18	g__norank_f__Caldilineaceae	0.67484	2.45831e-06	Positive
g__norank_f__norank_o__norank_c__Subgroup_18	g__norank_f__Blastocatellaceae	0.6443	9.59402e-06	Positive
g__norank_f__norank_o__norank_c__Subgroup_18	g__Pirellula	0.64384	9.78089e-06	Positive
g__norank_f__norank_o__norank_c__Subgroup_18	g__norank_f__Roseiflexaceae	0.61831	2.73207e-05	Positive
g__norank_f__norank_o__norank_c__Subgroup_18	g__Ilumatobacter	0.82581	9.74308e-11	Positive
g__norank_f__norank_o__norank_c__Subgroup_18	g__norank_f__norank_o__Vicinamibacterales	0.71635	2.92797e-07	Positive
g__norank_f__norank_o__norank_c__Subgroup_18	g__Nordella	0.61173	3.50884e-05	Positive
g__norank_f__norank_o__norank_c__Subgroup_18	g__UTCFX1	0.71642	2.91586e-07	Positive
g__norank_f__norank_o__norank_c__Subgroup_18	g__norank_f__Vicinamibacteraceae	0.75375	3.04411e-08	Positive
g__norank_f__norank_o__norank_c__Subgroup_18	g__norank_f__norank_o__Ardenticatenales	0.62865	1.82209e-05	Positive
g__norank_f__norank_o__norank_c__Subgroup_18	g__CL500-29_marine_group	0.69806	7.80933e-07	Positive
g__norank_f__norank_o__norank_c__Subgroup_18	g__norank_f__Rhizobiales_Incertae_Sedis	0.70333	5.92975e-07	Positive
g__norank_f__norank_o__norank_c__Subgroup_18	g__Aridibacter	0.60337	4.78416e-05	Positive
g__unclassified_o__Vicinamibacterales	g__RB41	0.66342	4.16481e-06	Positive
g__unclassified_o__Vicinamibacterales	g__norank_f__norank_o__11-24	0.64734	8.4351e-06	Positive
g__unclassified_o__Vicinamibacterales	g__norank_f__norank_o__Subgroup_7	0.71805	2.66212e-07	Positive
g__unclassified_o__Vicinamibacterales	g__norank_f__norank_o__Rokubacteriales	0.61286	3.36222e-05	Positive
g__unclassified_o__Vicinamibacterales	g__norank_f__norank_o__norank_c__bacteriap25	0.68261	1.69416e-06	Positive
g__unclassified_o__Vicinamibacterales	g__unclassified_f__Gemmatimonadaceae	0.61719	2.85225e-05	Positive
g__unclassified_o__Vicinamibacterales	g__norank_f__A4b	0.62235	2.33611e-05	Positive
g__unclassified_o__Vicinamibacterales	g__Gemmata	0.60782	4.06163e-05	Positive
g__unclassified_o__Vicinamibacterales	g__Pirellula	0.63921	1.18643e-05	Positive
g__unclassified_o__Vicinamibacterales	g__norank_f__Gemmatimonadaceae	0.66942	3.16514e-06	Positive
g__unclassified_o__Vicinamibacterales	g__norank_f__Roseiflexaceae	0.667	3.53933e-06	Positive
g__unclassified_o__Vicinamibacterales	g__Ilumatobacter	0.65871	5.14257e-06	Positive
g__unclassified_o__Vicinamibacterales	g__norank_f__norank_o__Vicinamibacterales	0.72088	2.26818e-07	Positive
g__unclassified_o__Vicinamibacterales	g__Nordella	0.74046	7.10743e-08	Positive
g__unclassified_o__Vicinamibacterales	g__UTCFX1	0.60826	3.99509e-05	Positive
g__unclassified_o__Vicinamibacterales	g__norank_f__Vicinamibacteraceae	0.72013	2.3678e-07	Positive
g__unclassified_o__Vicinamibacterales	g__Stenotrophobacter	0.63822	1.23637e-05	Positive
g__unclassified_o__Vicinamibacterales	g__norank_f__norank_o__Kapabacteriales	0.61778	2.78843e-05	Positive
g__RB41	g__norank_f__norank_o__11-24	0.71552	3.06569e-07	Positive
g__RB41	g__norank_f__norank_o__Subgroup_7	0.7962	1.3598e-09	Positive
g__RB41	g__Nitrospira	0.714	3.33473e-07	Positive
g__RB41	g__norank_f__norank_o__norank_c__MB-A2-108	0.62493	2.11134e-05	Positive
g__RB41	g__unclassified_f__Roseiflexaceae	0.65248	6.7622e-06	Positive
g__RB41	g__norank_f__norank_o__Rokubacteriales	0.66581	3.7371e-06	Positive
g__RB41	g__norank_f__norank_o__norank_c__bacteriap25	0.68391	1.5897e-06	Positive
g__RB41	g__norank_f__norank_o__Chthonomonadales	0.69372	9.75415e-07	Positive
g__RB41	g__unclassified_f__Gemmatimonadaceae	0.70098	6.71027e-07	Positive
g__RB41	g__Hamadaea	0.60205	5.02067e-05	Positive
g__RB41	g__Skermanella	0.6725	2.74395e-06	Positive
g__RB41	g__norank_f__norank_o__norank_c__norank_p__Armatimonadota	0.63804	1.24544e-05	Positive
g__RB41	g__norank_f__norank_o__S085	0.60708	4.17452e-05	Positive
g__RB41	g__Pirellula	0.62252	2.32079e-05	Positive
g__RB41	g__norank_f__Gemmatimonadaceae	0.62203	2.36598e-05	Positive
g__RB41	g__norank_f__Roseiflexaceae	0.77233	8.47438e-09	Positive
g__RB41	g__Ilumatobacter	0.65538	5.95862e-06	Positive
g__RB41	g__norank_f__norank_o__Vicinamibacterales	0.82259	1.329e-10	Positive
g__RB41	g__Nordella	0.73021	1.3212e-07	Positive
g__RB41	g__UTCFX1	0.72396	1.90194e-07	Positive
g__RB41	g__norank_f__Vicinamibacteraceae	0.82189	1.41978e-10	Positive
g__RB41	g__Stenotrophobacter	0.6441	9.67343e-06	Positive
g__RB41	g__Litorilinea	0.62959	1.75504e-05	Positive
g__RB41	g__Candidatus_Udaeobacter	0.6491	7.82284e-06	Positive
g__norank_f__norank_o__11-24	g__norank_f__norank_o__Subgroup_7	0.74936	4.05133e-08	Positive
g__norank_f__norank_o__11-24	g__Haliangium	0.61079	3.63562e-05	Positive
g__norank_f__norank_o__11-24	g__Nitrospira	0.60962	3.79733e-05	Positive
g__norank_f__norank_o__11-24	g__norank_f__norank_o__norank_c__MB-A2-108	0.74183	6.52931e-08	Positive
g__norank_f__norank_o__11-24	g__unclassified_f__Blastocatellaceae	0.60762	4.09181e-05	Positive
g__norank_f__norank_o__11-24	g__unclassified_f__Gemmatimonadaceae	0.61152	3.53639e-05	Positive
g__norank_f__norank_o__11-24	g__Candidatus_Berkiella	0.60843	3.96983e-05	Positive
g__norank_f__norank_o__11-24	g__norank_f__norank_o__norank_c__norank_p__Armatimonadota	0.68945	1.2096e-06	Positive
g__norank_f__norank_o__11-24	g__Flavisolibacter	0.6042	4.64139e-05	Positive
g__norank_f__norank_o__11-24	g__Steroidobacter	0.65055	7.34872e-06	Positive
g__norank_f__norank_o__11-24	g__norank_f__norank_o__S085	0.65577	5.85634e-06	Positive
g__norank_f__norank_o__11-24	g__Pirellula	0.65062	7.32677e-06	Positive
g__norank_f__norank_o__11-24	g__norank_f__Gemmatimonadaceae	0.66894	3.2374e-06	Positive
g__norank_f__norank_o__11-24	g__norank_f__Roseiflexaceae	0.83387	4.36015e-11	Positive
g__norank_f__norank_o__11-24	g__Ilumatobacter	0.66514	3.85219e-06	Positive
g__norank_f__norank_o__11-24	g__norank_f__norank_o__Vicinamibacterales	0.73988	7.36745e-08	Positive
g__norank_f__norank_o__11-24	g__Nordella	0.67609	2.31702e-06	Positive
g__norank_f__norank_o__11-24	g__UTCFX1	0.7904	2.1669e-09	Positive
g__norank_f__norank_o__11-24	g__norank_f__Vicinamibacteraceae	0.73727	8.64751e-08	Positive
g__norank_f__norank_o__11-24	g__Stenotrophobacter	0.62642	1.99066e-05	Positive
g__norank_f__norank_o__11-24	g__Rhodoplanes	0.65202	6.89789e-06	Positive
g__norank_f__norank_o__11-24	g__norank_f__norank_o__norank_c__Planctomycetes	0.64105	1.09947e-05	Positive
g__norank_f__norank_o__11-24	g__unclassified_f__Chitinophagaceae	0.71756	2.73536e-07	Positive
g__norank_f__norank_o__11-24	g__CL500-29_marine_group	0.65339	6.50024e-06	Positive
g__norank_f__norank_o__11-24	g__norank_f__Rhizobiales_Incertae_Sedis	0.80319	7.59863e-10	Positive
g__norank_f__norank_o__11-24	g__Litorilinea	0.68184	1.75836e-06	Positive
g__norank_f__norank_o__Subgroup_7	g__Haliangium	0.6179	2.77504e-05	Positive
g__norank_f__norank_o__Subgroup_7	g__Nitrospira	0.65059	7.33628e-06	Positive
g__norank_f__norank_o__Subgroup_7	g__unclassified_f__Roseiflexaceae	0.61932	2.62762e-05	Positive
g__norank_f__norank_o__Subgroup_7	g__norank_f__norank_o__Rokubacteriales	0.60075	5.2635e-05	Positive
g__norank_f__norank_o__Subgroup_7	g__norank_f__norank_o__norank_c__bacteriap25	0.63912	1.19109e-05	Positive
g__norank_f__norank_o__Subgroup_7	g__norank_f__norank_o__Chthonomonadales	0.62796	1.87312e-05	Positive
g__norank_f__norank_o__Subgroup_7	g__unclassified_f__Gemmatimonadaceae	0.65144	7.0724e-06	Positive
g__norank_f__norank_o__Subgroup_7	g__Skermanella	0.60329	4.79897e-05	Positive
g__norank_f__norank_o__Subgroup_7	g__norank_f__norank_o__norank_c__norank_p__Armatimonadota	0.64483	9.38313e-06	Positive
g__norank_f__norank_o__Subgroup_7	g__Steroidobacter	0.68057	1.86978e-06	Positive
g__norank_f__norank_o__Subgroup_7	g__norank_f__A4b	0.64354	9.90397e-06	Positive
g__norank_f__norank_o__Subgroup_7	g__norank_f__Blastocatellaceae	0.65299	6.61305e-06	Positive
g__norank_f__norank_o__Subgroup_7	g__Pirellula	0.70551	5.28181e-07	Positive
g__norank_f__norank_o__Subgroup_7	g__norank_f__Gemmatimonadaceae	0.68118	1.81532e-06	Positive
g__norank_f__norank_o__Subgroup_7	g__norank_f__Roseiflexaceae	0.74511	5.31232e-08	Positive
g__norank_f__norank_o__Subgroup_7	g__Ilumatobacter	0.75023	3.83022e-08	Positive
g__norank_f__norank_o__Subgroup_7	g__norank_f__norank_o__Vicinamibacterales	0.79555	1.43352e-09	Positive
g__norank_f__norank_o__Subgroup_7	g__Nordella	0.76582	1.34441e-08	Positive
g__norank_f__norank_o__Subgroup_7	g__UTCFX1	0.68085	1.84459e-06	Positive
g__norank_f__norank_o__Subgroup_7	g__norank_f__Vicinamibacteraceae	0.78543	3.19465e-09	Positive
g__norank_f__norank_o__Subgroup_7	g__Stenotrophobacter	0.75091	3.66479e-08	Positive
g__norank_f__norank_o__Subgroup_7	g__Rhodoplanes	0.71864	2.57496e-07	Positive
g__norank_f__norank_o__Subgroup_7	g__norank_f__norank_o__Ardenticatenales	0.63144	1.62969e-05	Positive
g__norank_f__norank_o__Subgroup_7	g__CL500-29_marine_group	0.68164	1.77528e-06	Positive
g__Haliangium	g__Nitrospira	0.73036	1.30984e-07	Positive
g__Haliangium	g__norank_f__norank_o__norank_c__MB-A2-108	0.60805	4.02636e-05	Positive
g__Haliangium	g__norank_f__A4b	0.60665	4.2408e-05	Positive
g__Haliangium	g__Gemmata	0.60919	3.86007e-05	Positive
g__Haliangium	g__norank_f__norank_o__S085	0.61685	2.88913e-05	Positive
g__Haliangium	g__Pirellula	0.65702	5.5434e-06	Positive
g__Haliangium	g__norank_f__Gemmatimonadaceae	0.67216	2.78785e-06	Positive
g__Haliangium	g__norank_f__Roseiflexaceae	0.64757	8.35137e-06	Positive
g__Haliangium	g__Ilumatobacter	0.60719	4.15666e-05	Positive
g__Haliangium	g__norank_f__norank_o__Vicinamibacterales	0.75224	3.36095e-08	Positive
g__Haliangium	g__Nordella	0.62464	2.13546e-05	Positive
g__Haliangium	g__norank_f__Vicinamibacteraceae	0.68711	1.35832e-06	Positive
g__Haliangium	g__unclassified_f__Chitinophagaceae	0.66484	3.90462e-06	Positive
g__Nitrospira	g__norank_f__norank_o__norank_c__MB-A2-108	0.68401	1.58258e-06	Positive
g__Nitrospira	g__norank_f__norank_o__Rokubacteriales	0.66343	4.16308e-06	Positive
g__Nitrospira	g__norank_f__norank_o__norank_c__bacteriap25	0.69855	7.6129e-07	Positive
g__Nitrospira	g__unclassified_f__Gemmatimonadaceae	0.68934	1.2161e-06	Positive
g__Nitrospira	g__Gemmatimonas	0.63909	1.19259e-05	Positive
g__Nitrospira	g__norank_f__Blastocatellaceae	0.60107	5.20205e-05	Positive
g__Nitrospira	g__norank_f__Gemmatimonadaceae	0.65377	6.39162e-06	Positive
g__Nitrospira	g__norank_f__Roseiflexaceae	0.64135	1.08548e-05	Positive
g__Nitrospira	g__Ilumatobacter	0.61664	2.91234e-05	Positive
g__Nitrospira	g__norank_f__norank_o__Vicinamibacterales	0.77938	5.05338e-09	Positive
g__Nitrospira	g__Nordella	0.62936	1.77162e-05	Positive
g__Nitrospira	g__UTCFX1	0.66671	3.58612e-06	Positive
g__Nitrospira	g__norank_f__Vicinamibacteraceae	0.69543	8.93899e-07	Positive
g__norank_f__norank_o__norank_c__MB-A2-108	g__unclassified_f__Blastocatellaceae	0.68833	1.27872e-06	Positive
g__norank_f__norank_o__norank_c__MB-A2-108	g__unclassified_f__Roseiflexaceae	0.60167	5.09119e-05	Positive
g__norank_f__norank_o__norank_c__MB-A2-108	g__norank_f__Roseiflexaceae	0.67757	2.15882e-06	Positive
g__norank_f__norank_o__norank_c__MB-A2-108	g__norank_f__norank_o__Vicinamibacterales	0.66623	3.66477e-06	Positive
g__norank_f__norank_o__norank_c__MB-A2-108	g__UTCFX1	0.66466	3.93625e-06	Positive
g__norank_f__norank_o__norank_c__MB-A2-108	g__norank_f__Vicinamibacteraceae	0.67211	2.79316e-06	Positive
g__norank_f__norank_o__norank_c__MB-A2-108	g__unclassified_f__Chitinophagaceae	0.61235	3.42786e-05	Positive
g__norank_f__norank_o__norank_c__MB-A2-108	g__CL500-29_marine_group	0.61387	3.23719e-05	Positive
g__norank_f__norank_o__norank_c__MB-A2-108	g__norank_f__Rhizobiales_Incertae_Sedis	0.62818	1.85642e-05	Positive
g__norank_f__norank_o__norank_c__MB-A2-108	g__norank_f__norank_o__Azospirillales	0.62683	1.95918e-05	Positive
g__unclassified_f__Blastocatellaceae	g__norank_f__norank_o__Vicinamibacterales	0.68564	1.46048e-06	Positive
g__unclassified_f__Roseiflexaceae	g__norank_f__norank_o__Rokubacteriales	0.68715	1.35597e-06	Positive
g__unclassified_f__Roseiflexaceae	g__Lysobacter	0.62411	2.18053e-05	Positive
g__unclassified_f__Roseiflexaceae	g__norank_f__Roseiflexaceae	0.62792	1.87607e-05	Positive
g__unclassified_f__Roseiflexaceae	g__norank_f__norank_o__Vicinamibacterales	0.61367	3.26195e-05	Positive
g__unclassified_f__Roseiflexaceae	g__UTCFX1	0.60889	3.90288e-05	Positive
g__unclassified_f__Roseiflexaceae	g__norank_f__Vicinamibacteraceae	0.65483	6.10233e-06	Positive
g__unclassified_f__Roseiflexaceae	g__CL500-29_marine_group	0.63951	1.17199e-05	Positive
g__unclassified_f__Roseiflexaceae	g__norank_f__Rhizobiales_Incertae_Sedis	0.61434	3.17948e-05	Positive
g__norank_f__norank_o__Rokubacteriales	g__norank_f__norank_o__norank_c__bacteriap25	0.65834	5.22794e-06	Positive
g__norank_f__norank_o__Rokubacteriales	g__norank_f__norank_o__Chthonomonadales	0.62881	1.81037e-05	Positive
g__norank_f__norank_o__Rokubacteriales	g__norank_f__Vicinamibacteraceae	0.65063	7.32445e-06	Positive
g__norank_f__norank_o__norank_c__bacteriap25	g__unclassified_f__Gemmatimonadaceae	0.61759	2.80827e-05	Positive
g__norank_f__norank_o__norank_c__bacteriap25	g__norank_f__norank_o__Vicinamibacterales	0.67319	2.65645e-06	Positive
g__norank_f__norank_o__norank_c__bacteriap25	g__norank_f__Vicinamibacteraceae	0.60098	5.21922e-05	Positive
g__norank_f__norank_o__Chthonomonadales	g__norank_f__norank_o__norank_c__norank_p__Armatimonadota	0.6066	4.2482e-05	Positive
g__norank_f__norank_o__Chthonomonadales	g__norank_f__Roseiflexaceae	0.6109	3.62036e-05	Positive
g__norank_f__norank_o__Chthonomonadales	g__Nordella	0.61137	3.55731e-05	Positive
g__norank_f__norank_o__Chthonomonadales	g__UTCFX1	0.6322	1.58043e-05	Positive
g__norank_f__norank_o__Chthonomonadales	g__norank_f__Vicinamibacteraceae	0.66947	3.15787e-06	Positive
g__norank_f__norank_o__Chthonomonadales	g__Stenotrophobacter	0.68305	1.65824e-06	Positive
g__unclassified_f__Gemmatimonadaceae	g__Candidatus_Berkiella	0.67974	1.94589e-06	Positive
g__unclassified_f__Gemmatimonadaceae	g__Gemmatimonas	0.75265	3.2727e-08	Positive
g__unclassified_f__Gemmatimonadaceae	g__Hamadaea	0.67034	3.03339e-06	Positive
g__unclassified_f__Gemmatimonadaceae	g__Skermanella	0.63445	1.44239e-05	Positive
g__unclassified_f__Gemmatimonadaceae	g__norank_f__norank_o__norank_c__norank_p__Armatimonadota	0.65932	5.00638e-06	Positive
g__unclassified_f__Gemmatimonadaceae	g__Steroidobacter	0.63307	1.52601e-05	Positive
g__unclassified_f__Gemmatimonadaceae	g__norank_f__Fimbriimonadaceae	0.61875	2.68579e-05	Positive
g__unclassified_f__Gemmatimonadaceae	g__norank_f__Gemmatimonadaceae	0.6374	1.27864e-05	Positive
g__unclassified_f__Gemmatimonadaceae	g__norank_f__Roseiflexaceae	0.74505	5.33325e-08	Positive
g__unclassified_f__Gemmatimonadaceae	g__norank_f__norank_o__Vicinamibacterales	0.758	2.29478e-08	Positive
g__unclassified_f__Gemmatimonadaceae	g__Nordella	0.6194	2.62008e-05	Positive
g__unclassified_f__Gemmatimonadaceae	g__UTCFX1	0.62267	2.30761e-05	Positive
g__unclassified_f__Gemmatimonadaceae	g__norank_f__Vicinamibacteraceae	0.6729	2.69198e-06	Positive
g__unclassified_f__Gemmatimonadaceae	g__Stenotrophobacter	0.69966	7.18793e-07	Positive
g__Candidatus_Berkiella	g__norank_f__Roseiflexaceae	0.62159	2.40673e-05	Positive
g__Candidatus_Berkiella	g__norank_f__norank_o__Vicinamibacterales	0.61271	3.38174e-05	Positive
g__Candidatus_Berkiella	g__norank_f__Rhizobiales_Incertae_Sedis	0.6222	2.35019e-05	Positive
g__Flavobacterium	g__norank_f__A4b	0.67738	2.1788e-06	Positive
g__Flavobacterium	g__norank_f__Reyranellaceae	0.66284	4.27588e-06	Positive
g__Flavobacterium	g__norank_f__Steroidobacteraceae	0.64285	1.01948e-05	Positive
g__Flavobacterium	g__norank_f__norank_o__norank_c__KD4-96	0.61424	3.1915e-05	Positive
g__Flavobacterium	g__Ilumatobacter	0.62296	2.28092e-05	Positive
g__Flavobacterium	g__UTCFX1	0.60278	4.88908e-05	Positive
g__Flavobacterium	g__norank_f__Vicinamibacteraceae	0.62445	2.15154e-05	Positive
g__Flavobacterium	g__Subgroup_10	0.61354	3.27701e-05	Positive
g__Flavobacterium	g__CL500-29_marine_group	0.60431	4.62198e-05	Positive
g__Lysobacter	g__Skermanella	0.64174	1.068e-05	Positive
g__Lysobacter	g__norank_f__Vicinamibacteraceae	0.62452	2.14594e-05	Positive
g__Solirubrobacter	g__Gemmatimonas	0.6976	7.99826e-07	Positive
g__Solirubrobacter	g__norank_f__norank_o__Microtrichales	0.61131	3.56538e-05	Positive
g__Solirubrobacter	g__Microlunatus	0.60692	4.19859e-05	Positive
g__Solirubrobacter	g__Hamadaea	0.63951	1.17196e-05	Positive
g__Solirubrobacter	g__Skermanella	0.67253	2.73899e-06	Positive
g__Solirubrobacter	g__norank_f__67-14	0.66823	3.34422e-06	Positive
g__Solirubrobacter	g__unclassified_f__Nocardioidaceae	0.67492	2.44832e-06	Positive
g__Solirubrobacter	g__Flavisolibacter	0.6308	1.67234e-05	Positive
g__Solirubrobacter	g__Gemmata	0.64977	7.59972e-06	Positive
g__Solirubrobacter	g__norank_f__Roseiflexaceae	0.69919	7.36673e-07	Positive
g__Solirubrobacter	g__norank_f__Vicinamibacteraceae	0.60937	3.83318e-05	Positive
g__Solirubrobacter	g__norank_f__Ilumatobacteraceae	0.6106	3.66179e-05	Positive
g__Gemmatimonas	g__norank_f__norank_o__Microtrichales	0.672	2.80824e-06	Positive
g__Gemmatimonas	g__Hamadaea	0.68053	1.87387e-06	Positive
g__Gemmatimonas	g__norank_f__67-14	0.69855	7.61582e-07	Positive
g__Gemmatimonas	g__norank_f__norank_o__norank_c__norank_p__Armatimonadota	0.62048	2.51278e-05	Positive
g__Gemmatimonas	g__Flavisolibacter	0.62307	2.27108e-05	Positive
g__Gemmatimonas	g__Steroidobacter	0.69417	9.5339e-07	Positive
g__Gemmatimonas	g__Dongia	0.6714	2.88845e-06	Positive
g__Gemmatimonas	g__norank_f__Fimbriimonadaceae	0.69869	7.55803e-07	Positive
g__Gemmatimonas	g__norank_f__Roseiflexaceae	0.70903	4.37367e-07	Positive
g__Gemmatimonas	g__norank_f__norank_o__Vicinamibacterales	0.62051	2.50923e-05	Positive
g__Gemmatimonas	g__Nordella	0.6198	2.5798e-05	Positive
g__Gemmatimonas	g__UTCFX1	0.61335	3.30119e-05	Positive
g__Gemmatimonas	g__norank_f__Vicinamibacteraceae	0.76139	1.82393e-08	Positive
g__Gemmatimonas	g__Stenotrophobacter	0.60314	4.82554e-05	Positive
g__norank_f__norank_o__Microtrichales	g__Skermanella	0.70121	6.62997e-07	Positive
g__norank_f__norank_o__Microtrichales	g__norank_f__norank_o__norank_c__norank_p__Armatimonadota	0.6125	3.40868e-05	Positive
g__norank_f__norank_o__Microtrichales	g__Flavisolibacter	0.70957	4.24706e-07	Positive
g__norank_f__norank_o__Microtrichales	g__norank_f__Reyranellaceae	0.60041	5.32953e-05	Positive
g__norank_f__norank_o__Microtrichales	g__norank_f__Fimbriimonadaceae	0.70477	5.49437e-07	Positive
g__norank_f__norank_o__Microtrichales	g__norank_f__Roseiflexaceae	0.69229	1.04864e-06	Positive
g__norank_f__norank_o__Microtrichales	g__Nordella	0.68175	1.766e-06	Positive
g__norank_f__norank_o__Microtrichales	g__norank_f__Vicinamibacteraceae	0.64439	9.55724e-06	Positive
g__norank_f__norank_o__Microtrichales	g__Rhodoplanes	0.63397	1.47119e-05	Positive
g__norank_f__norank_o__Microtrichales	g__Chryseolinea	0.66054	4.74083e-06	Positive
g__Microlunatus	g__Hamadaea	0.63898	1.19797e-05	Positive
g__Microlunatus	g__norank_f__Roseiflexaceae	0.66797	3.38493e-06	Positive
g__Microlunatus	g__norank_f__Vicinamibacteraceae	0.60922	3.8547e-05	Positive
g__Microlunatus	g__Litorilinea	0.62297	2.28022e-05	Positive
g__Hamadaea	g__Skermanella	0.69504	9.12012e-07	Positive
g__Hamadaea	g__norank_f__Roseiflexaceae	0.60968	3.78905e-05	Positive
g__Hamadaea	g__norank_f__norank_o__Vicinamibacterales	0.60704	4.1806e-05	Positive
g__Hamadaea	g__norank_f__Vicinamibacteraceae	0.64659	8.70794e-06	Positive
g__Hamadaea	g__MND1	0.60025	5.35997e-05	Positive
g__Skermanella	g__norank_f__67-14	0.62498	2.10742e-05	Positive
g__Skermanella	g__Flavisolibacter	0.6463	8.81653e-06	Positive
g__Skermanella	g__SH-PL14	0.6287	1.81894e-05	Positive
g__Skermanella	g__norank_f__Reyranellaceae	0.63824	1.23527e-05	Positive
g__Skermanella	g__Microvirga	0.61832	2.73106e-05	Positive
g__Skermanella	g__norank_f__Blastocatellaceae	0.62884	1.80829e-05	Positive
g__Skermanella	g__norank_f__norank_o__norank_c__KD4-96	0.63569	1.3713e-05	Positive
g__Skermanella	g__norank_f__Roseiflexaceae	0.73264	1.1435e-07	Positive
g__Skermanella	g__Ilumatobacter	0.64276	1.02336e-05	Positive
g__Skermanella	g__norank_f__norank_o__Vicinamibacterales	0.6673	3.48967e-06	Positive
g__Skermanella	g__Nordella	0.64499	9.31947e-06	Positive
g__Skermanella	g__UTCFX1	0.65399	6.33214e-06	Positive
g__Skermanella	g__norank_f__Vicinamibacteraceae	0.68431	1.55915e-06	Positive
g__Skermanella	g__Stenotrophobacter	0.61595	2.99091e-05	Positive
g__Skermanella	g__Rhodoplanes	0.63425	1.45415e-05	Positive
g__Skermanella	g__Chryseolinea	0.6128	3.37054e-05	Positive
g__Actinophytocola	g__norank_f__67-14	0.724	1.89858e-07	Positive
g__Actinophytocola	g__SH-PL14	0.68342	1.62873e-06	Positive
g__norank_f__67-14	g__Steroidobacter	0.68096	1.83542e-06	Positive
g__norank_f__67-14	g__norank_f__A4b	0.63108	1.65331e-05	Positive
g__norank_f__67-14	g__Gemmata	0.64111	1.09645e-05	Positive
g__norank_f__67-14	g__norank_f__norank_o__norank_c__KD4-96	0.60368	4.73057e-05	Positive
g__norank_f__67-14	g__Pirellula	0.64802	8.1933e-06	Positive
g__norank_f__67-14	g__norank_f__Roseiflexaceae	0.65593	5.81455e-06	Positive
g__norank_f__67-14	g__UTCFX1	0.60695	4.19399e-05	Positive
g__norank_f__67-14	g__norank_f__Vicinamibacteraceae	0.67629	2.29445e-06	Positive
g__norank_f__67-14	g__Stenotrophobacter	0.62167	2.39937e-05	Positive
g__norank_f__67-14	g__Subgroup_10	0.63591	1.35922e-05	Positive
g__norank_f__67-14	g__CL500-29_marine_group	0.63376	1.4836e-05	Positive
g__unclassified_f__Nocardioidaceae	g__norank_f__norank_o__norank_c__KD4-96	0.60065	5.28179e-05	Positive
g__unclassified_f__Nocardioidaceae	g__Intrasporangium	0.62937	1.77031e-05	Positive
g__norank_f__norank_o__norank_c__norank_p__Armatimonadota	g__Flavisolibacter	0.75001	3.88599e-08	Positive
g__norank_f__norank_o__norank_c__norank_p__Armatimonadota	g__Steroidobacter	0.70907	4.36367e-07	Positive
g__norank_f__norank_o__norank_c__norank_p__Armatimonadota	g__norank_f__Roseiflexaceae	0.75639	2.55566e-08	Positive
g__norank_f__norank_o__norank_c__norank_p__Armatimonadota	g__Ilumatobacter	0.62778	1.88618e-05	Positive
g__norank_f__norank_o__norank_c__norank_p__Armatimonadota	g__UTCFX1	0.63514	1.40281e-05	Positive
g__norank_f__norank_o__norank_c__norank_p__Armatimonadota	g__norank_f__Vicinamibacteraceae	0.71177	3.76892e-07	Positive
g__norank_f__norank_o__norank_c__norank_p__Armatimonadota	g__Stenotrophobacter	0.64378	9.80603e-06	Positive
g__norank_f__norank_o__norank_c__norank_p__Armatimonadota	g__norank_f__Rhizobiales_Incertae_Sedis	0.64844	8.04678e-06	Positive
g__Flavisolibacter	g__Steroidobacter	0.75151	3.52551e-08	Positive
g__Flavisolibacter	g__SH-PL14	0.67606	2.32041e-06	Positive
g__Flavisolibacter	g__norank_f__Roseiflexaceae	0.69039	1.154e-06	Positive
g__Flavisolibacter	g__Ilumatobacter	0.61089	3.62229e-05	Positive
g__Flavisolibacter	g__UTCFX1	0.64188	1.06183e-05	Positive
g__Flavisolibacter	g__norank_f__Vicinamibacteraceae	0.63763	1.26645e-05	Positive
g__Flavisolibacter	g__unclassified_f__Chitinophagaceae	0.66238	4.36551e-06	Positive
g__Flavisolibacter	g__norank_f__Rhizobiales_Incertae_Sedis	0.62661	1.97642e-05	Positive
g__Steroidobacter	g__norank_f__A4b	0.83363	4.47036e-11	Positive
g__Steroidobacter	g__SH-PL14	0.73315	1.10919e-07	Positive
g__Steroidobacter	g__norank_f__Reyranellaceae	0.67412	2.54261e-06	Positive
g__Steroidobacter	g__Dongia	0.70106	6.68039e-07	Positive
g__Steroidobacter	g__norank_f__Fimbriimonadaceae	0.64079	1.11138e-05	Positive
g__Steroidobacter	g__Gemmata	0.60366	4.73339e-05	Positive
g__Steroidobacter	g__norank_f__Blastocatellaceae	0.68881	1.24863e-06	Positive
g__Steroidobacter	g__norank_f__Steroidobacteraceae	0.62996	1.72912e-05	Positive
g__Steroidobacter	g__norank_f__norank_o__S085	0.62525	2.08515e-05	Positive
g__Steroidobacter	g__norank_f__norank_o__norank_c__KD4-96	0.64225	1.04562e-05	Positive
g__Steroidobacter	g__Pirellula	0.81665	2.31504e-10	Positive
g__Steroidobacter	g__norank_f__Gemmatimonadaceae	0.71176	3.77071e-07	Positive
g__Steroidobacter	g__norank_f__Roseiflexaceae	0.738	8.26945e-08	Positive
g__Steroidobacter	g__Ilumatobacter	0.77333	7.88101e-09	Positive
g__Steroidobacter	g__norank_f__norank_o__Vicinamibacterales	0.68124	1.81032e-06	Positive
g__Steroidobacter	g__Nordella	0.69209	1.05954e-06	Positive
g__Steroidobacter	g__UTCFX1	0.71667	2.87556e-07	Positive
g__Steroidobacter	g__norank_f__Vicinamibacteraceae	0.78964	2.30135e-09	Positive
g__Steroidobacter	g__Stenotrophobacter	0.71329	3.46679e-07	Positive
g__Steroidobacter	g__Subgroup_10	0.62404	2.18655e-05	Positive
g__Steroidobacter	g__Pedomicrobium	0.66245	4.35064e-06	Positive
g__Steroidobacter	g__norank_f__Rhizobiales_Incertae_Sedis	0.61017	3.72083e-05	Positive
g__Steroidobacter	g__Aridibacter	0.61675	2.90037e-05	Positive
g__norank_f__A4b	g__SH-PL14	0.72809	1.49682e-07	Positive
g__norank_f__A4b	g__norank_f__Reyranellaceae	0.80471	6.67676e-10	Positive
g__norank_f__A4b	g__Microvirga	0.7177	2.71414e-07	Positive
g__norank_f__A4b	g__Dongia	0.75883	2.17045e-08	Positive
g__norank_f__A4b	g__norank_f__Fimbriimonadaceae	0.77959	4.97437e-09	Positive
g__norank_f__A4b	g__Gemmata	0.74597	5.03305e-08	Positive
g__norank_f__A4b	g__norank_f__Caldilineaceae	0.73755	8.50166e-08	Positive
g__norank_f__A4b	g__norank_f__Blastocatellaceae	0.81728	2.18491e-10	Positive
g__norank_f__A4b	g__norank_f__Steroidobacteraceae	0.71505	3.147e-07	Positive
g__norank_f__A4b	g__norank_f__norank_o__S085	0.62478	2.12381e-05	Positive
g__norank_f__A4b	g__norank_f__norank_o__norank_c__KD4-96	0.7245	1.84395e-07	Positive
g__norank_f__A4b	g__Pirellula	0.84489	1.35148e-11	Positive
g__norank_f__A4b	g__norank_f__Gemmatimonadaceae	0.70146	6.54345e-07	Positive
g__norank_f__A4b	g__norank_f__Roseiflexaceae	0.71045	4.04914e-07	Positive
g__norank_f__A4b	g__Ilumatobacter	0.76189	1.76329e-08	Positive
g__norank_f__A4b	g__norank_f__norank_o__Vicinamibacterales	0.71099	3.93305e-07	Positive
g__norank_f__A4b	g__Nordella	0.77509	6.93464e-09	Positive
g__norank_f__A4b	g__UTCFX1	0.77906	5.17544e-09	Positive
g__norank_f__A4b	g__norank_f__Vicinamibacteraceae	0.80841	4.84716e-10	Positive
g__norank_f__A4b	g__Stenotrophobacter	0.76099	1.87509e-08	Positive
g__norank_f__A4b	g__Rhodoplanes	0.60437	4.61311e-05	Positive
g__norank_f__A4b	g__Subgroup_10	0.74677	4.78406e-08	Positive
g__norank_f__A4b	g__Pedomicrobium	0.69593	8.71601e-07	Positive
g__norank_f__A4b	g__norank_f__norank_o__Ardenticatenales	0.61235	3.42805e-05	Positive
g__norank_f__A4b	g__norank_f__norank_o__norank_c__Planctomycetes	0.65466	6.14852e-06	Positive
g__norank_f__A4b	g__SWB02	0.64691	8.59061e-06	Positive
g__norank_f__A4b	g__SM1A02	0.62131	2.43252e-05	Positive
g__norank_f__A4b	g__Chryseolinea	0.60941	3.82749e-05	Positive
g__SH-PL14	g__norank_f__Reyranellaceae	0.76248	1.69275e-08	Positive
g__SH-PL14	g__Microvirga	0.78339	3.73487e-09	Positive
g__SH-PL14	g__Dongia	0.66832	3.33114e-06	Positive
g__SH-PL14	g__norank_f__Blastocatellaceae	0.67177	2.83878e-06	Positive
g__SH-PL14	g__norank_f__norank_o__norank_c__KD4-96	0.60161	5.1019e-05	Positive
g__SH-PL14	g__Pirellula	0.66864	3.2819e-06	Positive
g__SH-PL14	g__norank_f__Gemmatimonadaceae	0.62665	1.97274e-05	Positive
g__SH-PL14	g__norank_f__Roseiflexaceae	0.68559	1.46444e-06	Positive
g__SH-PL14	g__UTCFX1	0.6989	7.479e-07	Positive
g__SH-PL14	g__norank_f__Vicinamibacteraceae	0.66366	4.12052e-06	Positive
g__SH-PL14	g__Litorilinea	0.62438	2.15811e-05	Positive
g__norank_f__Reyranellaceae	g__Microvirga	0.776	6.48983e-09	Positive
g__norank_f__Reyranellaceae	g__Dongia	0.66162	4.517e-06	Positive
g__norank_f__Reyranellaceae	g__norank_f__Fimbriimonadaceae	0.75969	2.04789e-08	Positive
g__norank_f__Reyranellaceae	g__norank_f__Blastocatellaceae	0.64029	1.13474e-05	Positive
g__norank_f__Reyranellaceae	g__norank_f__Steroidobacteraceae	0.6421	1.05204e-05	Positive
g__norank_f__Reyranellaceae	g__norank_f__norank_o__norank_c__KD4-96	0.67241	2.75476e-06	Positive
g__norank_f__Reyranellaceae	g__Pirellula	0.61361	3.26915e-05	Positive
g__norank_f__Reyranellaceae	g__norank_f__Gemmatimonadaceae	0.66005	4.84599e-06	Positive
g__norank_f__Reyranellaceae	g__norank_f__Roseiflexaceae	0.70799	4.6267e-07	Positive
g__norank_f__Reyranellaceae	g__Ilumatobacter	0.62102	2.46005e-05	Positive
g__norank_f__Reyranellaceae	g__Nordella	0.65254	6.74498e-06	Positive
g__norank_f__Reyranellaceae	g__UTCFX1	0.66886	3.24794e-06	Positive
g__norank_f__Reyranellaceae	g__norank_f__Vicinamibacteraceae	0.63658	1.32229e-05	Positive
g__norank_f__Reyranellaceae	g__Stenotrophobacter	0.68674	1.38334e-06	Positive
g__norank_f__Reyranellaceae	g__Rhodoplanes	0.64956	7.6687e-06	Positive
g__norank_f__Reyranellaceae	g__Subgroup_10	0.65879	5.12558e-06	Positive
g__norank_f__Reyranellaceae	g__Pedomicrobium	0.72206	2.12112e-07	Positive
g__norank_f__Reyranellaceae	g__SWB02	0.62147	2.41732e-05	Positive
g__norank_f__Reyranellaceae	g__SM1A02	0.65186	6.94526e-06	Positive
g__norank_f__Reyranellaceae	g__Chryseolinea	0.64889	7.89238e-06	Positive
g__norank_f__Reyranellaceae	g__Litorilinea	0.64919	7.79127e-06	Positive
g__Microvirga	g__Gemmata	0.64397	9.72814e-06	Positive
g__Microvirga	g__Pirellula	0.60015	5.37926e-05	Positive
g__Microvirga	g__norank_f__Gemmatimonadaceae	0.6049	4.52369e-05	Positive
g__Microvirga	g__norank_f__Roseiflexaceae	0.62765	1.89642e-05	Positive
g__Microvirga	g__UTCFX1	0.60539	4.443e-05	Positive
g__Microvirga	g__norank_f__Vicinamibacteraceae	0.60792	4.04631e-05	Positive
g__Microvirga	g__Subgroup_10	0.60269	4.90435e-05	Positive
g__Microvirga	g__norank_f__norank_o__norank_c__Planctomycetes	0.62313	2.26576e-05	Positive
g__Dongia	g__norank_f__Fimbriimonadaceae	0.71388	3.35664e-07	Positive
g__Dongia	g__norank_f__Blastocatellaceae	0.74653	4.85644e-08	Positive
g__Dongia	g__norank_f__Steroidobacteraceae	0.66392	4.07153e-06	Positive
g__Dongia	g__Pirellula	0.68401	1.58245e-06	Positive
g__Dongia	g__norank_f__Gemmatimonadaceae	0.60437	4.61305e-05	Positive
g__Dongia	g__norank_f__Roseiflexaceae	0.61233	3.43024e-05	Positive
g__Dongia	g__Ilumatobacter	0.60155	5.11298e-05	Positive
g__Dongia	g__Nordella	0.73499	9.92888e-08	Positive
g__Dongia	g__UTCFX1	0.66579	3.73977e-06	Positive
g__Dongia	g__norank_f__Vicinamibacteraceae	0.77074	9.4995e-09	Positive
g__Dongia	g__SWB02	0.63088	1.66646e-05	Positive
g__norank_f__Fimbriimonadaceae	g__Gemmata	0.62428	2.16667e-05	Positive
g__norank_f__Fimbriimonadaceae	g__norank_f__Blastocatellaceae	0.65189	6.93697e-06	Positive
g__norank_f__Fimbriimonadaceae	g__norank_f__Steroidobacteraceae	0.63445	1.44252e-05	Positive
g__norank_f__Fimbriimonadaceae	g__norank_f__norank_o__norank_c__KD4-96	0.65998	4.8606e-06	Positive
g__norank_f__Fimbriimonadaceae	g__Pirellula	0.60501	4.50538e-05	Positive
g__norank_f__Fimbriimonadaceae	g__norank_f__Gemmatimonadaceae	0.61256	3.40102e-05	Positive
g__norank_f__Fimbriimonadaceae	g__norank_f__Roseiflexaceae	0.69593	8.71569e-07	Positive
g__norank_f__Fimbriimonadaceae	g__Ilumatobacter	0.64018	1.13998e-05	Positive
g__norank_f__Fimbriimonadaceae	g__Nordella	0.68228	1.72121e-06	Positive
g__norank_f__Fimbriimonadaceae	g__UTCFX1	0.66594	3.71447e-06	Positive
g__norank_f__Fimbriimonadaceae	g__norank_f__Vicinamibacteraceae	0.73688	8.85314e-08	Positive
g__norank_f__Fimbriimonadaceae	g__Stenotrophobacter	0.76138	1.8262e-08	Positive
g__norank_f__Fimbriimonadaceae	g__Rhodoplanes	0.6776	2.15601e-06	Positive
g__norank_f__Fimbriimonadaceae	g__Subgroup_10	0.64813	8.15363e-06	Positive
g__norank_f__Fimbriimonadaceae	g__Pedomicrobium	0.68652	1.39879e-06	Positive
g__norank_f__Fimbriimonadaceae	g__SM1A02	0.64929	7.75794e-06	Positive
g__norank_f__Fimbriimonadaceae	g__Chryseolinea	0.60107	5.20335e-05	Positive
g__Gemmata	g__norank_f__Caldilineaceae	0.62851	1.83269e-05	Positive
g__Gemmata	g__norank_f__Blastocatellaceae	0.67084	2.96449e-06	Positive
g__Gemmata	g__norank_f__norank_o__norank_c__KD4-96	0.65031	7.42591e-06	Positive
g__Gemmata	g__Pirellula	0.69188	1.07048e-06	Positive
g__Gemmata	g__norank_f__Gemmatimonadaceae	0.67974	1.94579e-06	Positive
g__Gemmata	g__norank_f__Roseiflexaceae	0.65195	6.91969e-06	Positive
g__Gemmata	g__norank_f__norank_o__Vicinamibacterales	0.72363	1.93942e-07	Positive
g__Gemmata	g__Nordella	0.67397	2.56064e-06	Positive
g__Gemmata	g__UTCFX1	0.61821	2.74241e-05	Positive
g__Gemmata	g__norank_f__Vicinamibacteraceae	0.68626	1.41646e-06	Positive
g__Gemmata	g__unclassified_f__Chitinophagaceae	0.61318	3.32219e-05	Positive
g__norank_f__Caldilineaceae	g__norank_f__Blastocatellaceae	0.82568	9.87329e-11	Positive
g__norank_f__Caldilineaceae	g__norank_f__norank_o__norank_c__KD4-96	0.61575	3.01405e-05	Positive
g__norank_f__Caldilineaceae	g__Pirellula	0.6631	4.22608e-06	Positive
g__norank_f__Caldilineaceae	g__Ilumatobacter	0.75978	2.03589e-08	Positive
g__norank_f__Caldilineaceae	g__norank_f__norank_o__Vicinamibacterales	0.65191	6.93102e-06	Positive
g__norank_f__Caldilineaceae	g__Nordella	0.67459	2.48714e-06	Positive
g__norank_f__Caldilineaceae	g__UTCFX1	0.71028	4.08761e-07	Positive
g__norank_f__Caldilineaceae	g__norank_f__Vicinamibacteraceae	0.74179	6.54253e-08	Positive
g__norank_f__Caldilineaceae	g__CL500-29_marine_group	0.68547	1.47335e-06	Positive
g__norank_f__Caldilineaceae	g__norank_f__Rhizobiales_Incertae_Sedis	0.62666	1.97226e-05	Positive
g__norank_f__Caldilineaceae	g__Chryseolinea	0.65734	5.46552e-06	Positive
g__norank_f__Blastocatellaceae	g__norank_f__norank_o__norank_c__KD4-96	0.68728	1.34744e-06	Positive
g__norank_f__Blastocatellaceae	g__Pirellula	0.70044	6.90062e-07	Positive
g__norank_f__Blastocatellaceae	g__norank_f__Roseiflexaceae	0.61209	3.46244e-05	Positive
g__norank_f__Blastocatellaceae	g__Ilumatobacter	0.77359	7.73522e-09	Positive
g__norank_f__Blastocatellaceae	g__norank_f__norank_o__Vicinamibacterales	0.69831	7.71047e-07	Positive
g__norank_f__Blastocatellaceae	g__Nordella	0.80742	5.28313e-10	Positive
g__norank_f__Blastocatellaceae	g__UTCFX1	0.74126	6.7647e-08	Positive
g__norank_f__Blastocatellaceae	g__norank_f__Vicinamibacteraceae	0.78991	2.25317e-09	Positive
g__norank_f__Blastocatellaceae	g__CL500-29_marine_group	0.62214	2.35581e-05	Positive
g__norank_f__Blastocatellaceae	g__Chryseolinea	0.68262	1.69305e-06	Positive
g__norank_f__Steroidobacteraceae	g__norank_f__norank_o__S085	0.6628	4.28256e-06	Positive
g__norank_f__Steroidobacteraceae	g__norank_f__norank_o__norank_c__KD4-96	0.69754	8.02117e-07	Positive
g__norank_f__Steroidobacteraceae	g__Pirellula	0.73455	1.01949e-07	Positive
g__norank_f__Steroidobacteraceae	g__norank_f__Gemmatimonadaceae	0.65156	7.03624e-06	Positive
g__norank_f__Steroidobacteraceae	g__Ilumatobacter	0.72148	2.19325e-07	Positive
g__norank_f__Steroidobacteraceae	g__norank_f__norank_o__Vicinamibacterales	0.64502	9.30677e-06	Positive
g__norank_f__Steroidobacteraceae	g__Nordella	0.67357	2.60882e-06	Positive
g__norank_f__Steroidobacteraceae	g__UTCFX1	0.74598	5.02886e-08	Positive
g__norank_f__Steroidobacteraceae	g__norank_f__Vicinamibacteraceae	0.73834	8.09766e-08	Positive
g__norank_f__Steroidobacteraceae	g__Stenotrophobacter	0.65827	5.2448e-06	Positive
g__norank_f__Steroidobacteraceae	g__Subgroup_10	0.60017	5.37467e-05	Positive
g__norank_f__norank_o__S085	g__norank_f__norank_o__norank_c__KD4-96	0.68922	1.22312e-06	Positive
g__norank_f__norank_o__S085	g__Pirellula	0.70117	6.64363e-07	Positive
g__norank_f__norank_o__S085	g__norank_f__Roseiflexaceae	0.69604	8.66445e-07	Positive
g__norank_f__norank_o__S085	g__Ilumatobacter	0.66235	4.3699e-06	Positive
g__norank_f__norank_o__S085	g__norank_f__norank_o__Vicinamibacterales	0.68895	1.24002e-06	Positive
g__norank_f__norank_o__S085	g__UTCFX1	0.73613	9.2687e-08	Positive
g__norank_f__norank_o__S085	g__norank_f__Vicinamibacteraceae	0.68955	1.20323e-06	Positive
g__norank_f__norank_o__S085	g__Stenotrophobacter	0.60077	5.26061e-05	Positive
g__norank_f__norank_o__S085	g__norank_f__norank_o__norank_c__Planctomycetes	0.62779	1.88561e-05	Positive
g__norank_f__norank_o__S085	g__norank_f__Rhizobiales_Incertae_Sedis	0.65186	6.94418e-06	Positive
g__norank_f__norank_o__norank_c__KD4-96	g__Pirellula	0.77428	7.35996e-09	Positive
g__norank_f__norank_o__norank_c__KD4-96	g__norank_f__Gemmatimonadaceae	0.60751	4.10857e-05	Positive
g__norank_f__norank_o__norank_c__KD4-96	g__norank_f__Roseiflexaceae	0.61245	3.41588e-05	Positive
g__norank_f__norank_o__norank_c__KD4-96	g__Ilumatobacter	0.6945	9.3745e-07	Positive
g__norank_f__norank_o__norank_c__KD4-96	g__norank_f__norank_o__Vicinamibacterales	0.68734	1.34294e-06	Positive
g__norank_f__norank_o__norank_c__KD4-96	g__Nordella	0.61621	2.96079e-05	Positive
g__norank_f__norank_o__norank_c__KD4-96	g__UTCFX1	0.77949	5.01154e-09	Positive
g__norank_f__norank_o__norank_c__KD4-96	g__norank_f__Vicinamibacteraceae	0.70377	5.79296e-07	Positive
g__norank_f__norank_o__norank_c__KD4-96	g__Stenotrophobacter	0.64398	9.72231e-06	Positive
g__norank_f__norank_o__norank_c__KD4-96	g__Subgroup_10	0.63499	1.41101e-05	Positive
g__norank_f__norank_o__norank_c__KD4-96	g__CL500-29_marine_group	0.61941	2.6189e-05	Positive
g__norank_f__norank_o__norank_c__KD4-96	g__norank_f__Rhizobiales_Incertae_Sedis	0.62609	2.01753e-05	Positive
g__norank_f__norank_o__norank_c__KD4-96	g__MND1	0.64056	1.12214e-05	Positive
g__Pirellula	g__norank_f__Gemmatimonadaceae	0.81485	2.72961e-10	Positive
g__Pirellula	g__norank_f__Roseiflexaceae	0.69351	9.85723e-07	Positive
g__Pirellula	g__Ilumatobacter	0.7211	2.2403e-07	Positive
g__Pirellula	g__norank_f__norank_o__Vicinamibacterales	0.80556	6.20639e-10	Positive
g__Pirellula	g__Nordella	0.74622	4.95429e-08	Positive
g__Pirellula	g__UTCFX1	0.81191	3.55651e-10	Positive
g__Pirellula	g__norank_f__Vicinamibacteraceae	0.79865	1.11192e-09	Positive
g__Pirellula	g__Stenotrophobacter	0.69894	7.46067e-07	Positive
g__Pirellula	g__Rhodoplanes	0.6219	2.37715e-05	Positive
g__Pirellula	g__Subgroup_10	0.64565	9.06177e-06	Positive
g__Pirellula	g__Pedomicrobium	0.61931	2.62838e-05	Positive
g__Pirellula	g__norank_f__norank_o__Ardenticatenales	0.65818	5.26557e-06	Positive
g__Pirellula	g__CL500-29_marine_group	0.63207	1.58836e-05	Positive
g__Pirellula	g__norank_f__Rhizobiales_Incertae_Sedis	0.61592	2.99395e-05	Positive
g__Pirellula	g__SM1A02	0.62731	1.92199e-05	Positive
g__norank_f__Gemmatimonadaceae	g__norank_f__Roseiflexaceae	0.67127	2.9053e-06	Positive
g__norank_f__Gemmatimonadaceae	g__Ilumatobacter	0.61976	2.58306e-05	Positive
g__norank_f__Gemmatimonadaceae	g__norank_f__norank_o__Vicinamibacterales	0.75892	2.15677e-08	Positive
g__norank_f__Gemmatimonadaceae	g__Nordella	0.76447	1.47673e-08	Positive
g__norank_f__Gemmatimonadaceae	g__UTCFX1	0.73257	1.14836e-07	Positive
g__norank_f__Gemmatimonadaceae	g__norank_f__Vicinamibacteraceae	0.71567	3.04014e-07	Positive
g__norank_f__Gemmatimonadaceae	g__Stenotrophobacter	0.62663	1.97484e-05	Positive
g__norank_f__Gemmatimonadaceae	g__Subgroup_10	0.62455	2.14337e-05	Positive
g__norank_f__Gemmatimonadaceae	g__Pedomicrobium	0.65733	5.46785e-06	Positive
g__norank_f__Gemmatimonadaceae	g__unclassified_f__Chitinophagaceae	0.6433	1.00053e-05	Positive
g__norank_f__Gemmatimonadaceae	g__SM1A02	0.70185	6.40931e-07	Positive
g__norank_f__Gemmatimonadaceae	g__norank_f__norank_o__Kapabacteriales	0.62329	2.25194e-05	Positive
g__norank_f__Gemmatimonadaceae	g__Litorilinea	0.64984	7.57714e-06	Positive
g__norank_f__Roseiflexaceae	g__Ilumatobacter	0.68206	1.74002e-06	Positive
g__norank_f__Roseiflexaceae	g__norank_f__norank_o__Vicinamibacterales	0.80484	6.59929e-10	Positive
g__norank_f__Roseiflexaceae	g__Nordella	0.72705	1.59097e-07	Positive
g__norank_f__Roseiflexaceae	g__UTCFX1	0.77375	7.64745e-09	Positive
g__norank_f__Roseiflexaceae	g__norank_f__Vicinamibacteraceae	0.84768	9.90508e-12	Positive
g__norank_f__Roseiflexaceae	g__Stenotrophobacter	0.72581	1.70921e-07	Positive
g__norank_f__Roseiflexaceae	g__Rhodoplanes	0.73269	1.14044e-07	Positive
g__norank_f__Roseiflexaceae	g__Subgroup_10	0.63336	1.5079e-05	Positive
g__norank_f__Roseiflexaceae	g__Pedomicrobium	0.60061	5.28984e-05	Positive
g__norank_f__Roseiflexaceae	g__unclassified_f__Chitinophagaceae	0.72884	1.43197e-07	Positive
g__norank_f__Roseiflexaceae	g__CL500-29_marine_group	0.64414	9.65886e-06	Positive
g__norank_f__Roseiflexaceae	g__norank_f__Rhizobiales_Incertae_Sedis	0.67638	2.28529e-06	Positive
g__norank_f__Roseiflexaceae	g__Chryseolinea	0.60811	4.01788e-05	Positive
g__norank_f__Roseiflexaceae	g__Litorilinea	0.68779	1.31348e-06	Positive
g__Ilumatobacter	g__norank_f__norank_o__Vicinamibacterales	0.72552	1.73821e-07	Positive
g__Ilumatobacter	g__Nordella	0.72818	1.489e-07	Positive
g__Ilumatobacter	g__UTCFX1	0.76736	1.20709e-08	Positive
g__Ilumatobacter	g__norank_f__Vicinamibacteraceae	0.81752	2.13744e-10	Positive
g__Ilumatobacter	g__Stenotrophobacter	0.72786	1.51723e-07	Positive
g__Ilumatobacter	g__norank_f__norank_o__Ardenticatenales	0.67584	2.34429e-06	Positive
g__Ilumatobacter	g__norank_f__norank_o__norank_c__Planctomycetes	0.63198	1.59476e-05	Positive
g__Ilumatobacter	g__CL500-29_marine_group	0.75323	3.14911e-08	Positive
g__Ilumatobacter	g__norank_f__Rhizobiales_Incertae_Sedis	0.73396	1.05641e-07	Positive
g__Ilumatobacter	g__Chryseolinea	0.74079	6.96213e-08	Positive
g__Ilumatobacter	g__Litorilinea	0.61854	2.7075e-05	Positive
g__Ilumatobacter	g__Aridibacter	0.70291	6.06298e-07	Positive
g__norank_f__norank_o__Vicinamibacterales	g__Nordella	0.79924	1.05875e-09	Positive
g__norank_f__norank_o__Vicinamibacterales	g__UTCFX1	0.8212	1.5159e-10	Positive
g__norank_f__norank_o__Vicinamibacterales	g__norank_f__Vicinamibacteraceae	0.84214	1.82666e-11	Positive
g__norank_f__norank_o__Vicinamibacterales	g__Stenotrophobacter	0.67949	1.97013e-06	Positive
g__norank_f__norank_o__Vicinamibacterales	g__Rhodoplanes	0.63276	1.54487e-05	Positive
g__norank_f__norank_o__Vicinamibacterales	g__Subgroup_10	0.60682	4.21379e-05	Positive
g__norank_f__norank_o__Vicinamibacterales	g__norank_f__norank_o__norank_c__Planctomycetes	0.63663	1.31977e-05	Positive
g__norank_f__norank_o__Vicinamibacterales	g__unclassified_f__Chitinophagaceae	0.60815	4.01157e-05	Positive
g__norank_f__norank_o__Vicinamibacterales	g__CL500-29_marine_group	0.69962	7.20451e-07	Positive
g__norank_f__norank_o__Vicinamibacterales	g__norank_f__Rhizobiales_Incertae_Sedis	0.63279	1.54312e-05	Positive
g__norank_f__norank_o__Vicinamibacterales	g__SM1A02	0.60169	5.08749e-05	Positive
g__norank_f__norank_o__Vicinamibacterales	g__norank_f__norank_o__Kapabacteriales	0.60867	3.93517e-05	Positive
g__Nordella	g__UTCFX1	0.78747	2.72832e-09	Positive
g__Nordella	g__norank_f__Vicinamibacteraceae	0.86387	1.43131e-12	Positive
g__Nordella	g__Stenotrophobacter	0.69118	1.10886e-06	Positive
g__Nordella	g__Rhodoplanes	0.71595	2.99323e-07	Positive
g__Nordella	g__Subgroup_10	0.60109	5.19916e-05	Positive
g__Nordella	g__Pedomicrobium	0.61669	2.90775e-05	Positive
g__Nordella	g__norank_f__norank_o__Ardenticatenales	0.63182	1.60495e-05	Positive
g__Nordella	g__norank_f__norank_o__norank_c__Planctomycetes	0.60057	5.29823e-05	Positive
g__Nordella	g__unclassified_f__Chitinophagaceae	0.6136	3.27061e-05	Positive
g__Nordella	g__CL500-29_marine_group	0.65726	5.48397e-06	Positive
g__Nordella	g__norank_f__Rhizobiales_Incertae_Sedis	0.62719	1.93149e-05	Positive
g__Nordella	g__SM1A02	0.66425	4.01082e-06	Positive
g__Nordella	g__Chryseolinea	0.60805	4.02685e-05	Positive
g__Nordella	g__norank_f__norank_o__Kapabacteriales	0.72219	2.1057e-07	Positive
g__UTCFX1	g__norank_f__Vicinamibacteraceae	0.86411	1.38691e-12	Positive
g__UTCFX1	g__Stenotrophobacter	0.74872	4.22094e-08	Positive
g__UTCFX1	g__Rhodoplanes	0.61441	3.17125e-05	Positive
g__UTCFX1	g__Subgroup_10	0.63893	1.20039e-05	Positive
g__UTCFX1	g__norank_f__norank_o__Ardenticatenales	0.65874	5.13621e-06	Positive
g__UTCFX1	g__norank_f__norank_o__norank_c__Planctomycetes	0.70218	6.30128e-07	Positive
g__UTCFX1	g__unclassified_f__Chitinophagaceae	0.60652	4.26133e-05	Positive
g__UTCFX1	g__CL500-29_marine_group	0.69086	1.12705e-06	Positive
g__UTCFX1	g__norank_f__Rhizobiales_Incertae_Sedis	0.75385	3.02385e-08	Positive
g__UTCFX1	g__Chryseolinea	0.60188	5.05166e-05	Positive
g__UTCFX1	g__Litorilinea	0.61837	2.72533e-05	Positive
g__norank_f__Vicinamibacteraceae	g__Stenotrophobacter	0.75675	2.49533e-08	Positive
g__norank_f__Vicinamibacteraceae	g__Rhodoplanes	0.66379	4.09606e-06	Positive
g__norank_f__Vicinamibacteraceae	g__Subgroup_10	0.63728	1.28497e-05	Positive
g__norank_f__Vicinamibacteraceae	g__norank_f__norank_o__Ardenticatenales	0.64173	1.06858e-05	Positive
g__norank_f__Vicinamibacteraceae	g__norank_f__norank_o__norank_c__Planctomycetes	0.66933	3.17918e-06	Positive
g__norank_f__Vicinamibacteraceae	g__CL500-29_marine_group	0.75109	3.62303e-08	Positive
g__norank_f__Vicinamibacteraceae	g__norank_f__Rhizobiales_Incertae_Sedis	0.67439	2.51011e-06	Positive
g__norank_f__Vicinamibacteraceae	g__Chryseolinea	0.62702	1.94399e-05	Positive
g__Stenotrophobacter	g__Rhodoplanes	0.78585	3.0926e-09	Positive
g__Stenotrophobacter	g__Subgroup_10	0.66966	3.13061e-06	Positive
g__Stenotrophobacter	g__Pedomicrobium	0.74924	4.08243e-08	Positive
g__Stenotrophobacter	g__norank_f__norank_o__Ardenticatenales	0.66589	3.72346e-06	Positive
g__Stenotrophobacter	g__norank_f__norank_o__norank_c__Planctomycetes	0.62384	2.20401e-05	Positive
g__Stenotrophobacter	g__SM1A02	0.62593	2.0302e-05	Positive
g__Rhodoplanes	g__Pedomicrobium	0.69234	1.0459e-06	Positive
g__Rhodoplanes	g__unclassified_f__Chitinophagaceae	0.63966	1.16477e-05	Positive
g__Rhodoplanes	g__SM1A02	0.66338	4.1725e-06	Positive
g__Rhodoplanes	g__norank_f__norank_o__Kapabacteriales	0.60632	4.29352e-05	Positive
g__Subgroup_10	g__Pedomicrobium	0.75646	2.54338e-08	Positive
g__Subgroup_10	g__norank_f__norank_o__norank_c__Planctomycetes	0.7235	1.95307e-07	Positive
g__Subgroup_10	g__CL500-29_marine_group	0.63358	1.4947e-05	Positive
g__Subgroup_10	g__norank_f__Rhizobiales_Incertae_Sedis	0.6426	1.03041e-05	Positive
g__Pedomicrobium	g__SM1A02	0.69876	7.52999e-07	Positive
g__norank_f__norank_o__Ardenticatenales	g__CL500-29_marine_group	0.65666	5.63114e-06	Positive
g__norank_f__norank_o__norank_c__Planctomycetes	g__CL500-29_marine_group	0.63084	1.66928e-05	Positive
g__norank_f__norank_o__norank_c__Planctomycetes	g__norank_f__Rhizobiales_Incertae_Sedis	0.68453	1.54278e-06	Positive
g__unclassified_f__Chitinophagaceae	g__norank_f__Rhizobiales_Incertae_Sedis	0.74524	5.2689e-08	Positive
g__CL500-29_marine_group	g__norank_f__Rhizobiales_Incertae_Sedis	0.71485	3.18077e-07	Positive
g__CL500-29_marine_group	g__Chryseolinea	0.62967	1.74959e-05	Positive
g__SWB02	g__SM1A02	0.63811	1.24197e-05	Positive
g__SM1A02	g__norank_f__norank_o__Kapabacteriales	0.67632	2.2919e-06	Positive
g__norank_f__norank_o__Kapabacteriales	g__Litorilinea	0.62065	2.49589e-05	Positive
g__mle1-7	g__norank_f__norank_o__Azospirillales	0.63197	1.59508e-05	Positive
g__unclassified_c__Gammaproteobacteria	g__norank_f__env.OPS_17	0.64284	1.02002e-05	Positive
g__Bacillus	g__Paenibacillus	0.62073	2.48858e-05	Positive
g__norank_f__KF-JG30-B3	g__norank_f__Methyloligellaceae	0.63311	1.523e-05	Positive
g__norank_f__KF-JG30-B3	g__Pseudolabrys	0.759	2.14588e-08	Positive
g__norank_f__BSV26	g__Pseudolabrys	0.671	2.94255e-06	Positive
g__norank_f__norank_o__Azospirillales	g__Pseudolabrys	0.6139	3.23337e-05	Positive
g__norank_f__norank_o__Azospirillales	g__Crossiella	-0.62797	1.87228e-05	Negative
g__norank_f__Methyloligellaceae	g__Pseudolabrys	0.81366	3.03883e-10	Positive
g__unclassified_f__Microbacteriaceae	g__Jatrophihabitans	0.69096	1.12152e-06	Positive
g__norank_f__norank_o__Saccharimonadales	g__Devosia	0.6287	1.81849e-05	Positive
g__unclassified_f__Micrococcaceae	g__norank_f__norank_o__Chloroplast	0.615	3.10079e-05	Positive
g__unclassified_f__Micrococcaceae	g__Pedobacter	0.6122	3.44801e-05	Positive
g__Bdellovibrio	g__Hyphomicrobium	0.65396	6.33926e-06	Positive
g__Bdellovibrio	g__Devosia	0.65212	6.86845e-06	Positive
g__Hyphomicrobium	g__Devosia	0.6941	9.56571e-07	Positive
g__Phenylobacterium	g__Devosia	0.63568	1.37176e-05	Positive
g__Dyadobacter	g__Novosphingobium	0.61594	2.99235e-05	Positive
g__Dyadobacter	g__unclassified_f__Oxalobacteraceae	0.62606	2.01921e-05	Positive
g__Chryseobacterium	g__Pedobacter	0.64727	8.45783e-06	Positive
g__Pedobacter	g__Allorhizobium-Neorhizobium-Pararhizobium-Rhizobium	0.67235	2.76225e-06	Positive
g__Massilia	g__Allorhizobium-Neorhizobium-Pararhizobium-Rhizobium	0.62509	2.09867e-05	Positive
g__norank_f__Obscuribacteraceae	g__norank_f__JG30-KF-CM45	-0.62308	2.27089e-05	Negative
g__norank_f__norank_o__norank_c__P2-11E	g__norank_f__norank_o__norank_c__Anaerolineae	0.66045	4.76003e-06	Positive
g__norank_f__norank_o__norank_c__P2-11E	g__Candidatus_Udaeobacter	0.60649	4.26559e-05	Positive
g__Vicinamibacter	g__Candidatus_Udaeobacter	0.67027	3.04355e-06	Positive
